# Supplementary material for: Impact of alanyl-tRNA synthetase editing deficiency in yeast
Source: Nucleic Acids Res. 2021 Sep 9;49(17):9953–64. doi: 10.1093/nar/gkab766 (PMC8464055; doi:10.1093/nar/gkab766)
Supplement: gkab766_Supplemental_Files [file gkab766_supplemental_files.zip]

Archive with 4 entries (4 files):
- SI_Zhang et al.pdf
- Table S1.xlsx
- Table S2.xlsx
- Table S3.xlsx
