# Supplementary material for: Impact of alanyl-tRNA synthetase editing deficiency in yeast
Source: Nucleic Acids Res. 2021 Sep 9;49(17):9953–64. doi: 10.1093/nar/gkab766 (PMC8464055; doi:10.1093/nar/gkab766)
Supplement: gkab766_Supplemental_Files [file gkab766_supplemental_files.zip › Table S1.xlsx]

## Sheet: 719 vs WT 37 deg 
Gene_id	readcount_s_719_2	readcount_WT_2	log2FoldChange	pval	padj	Gene name	Gene description
YDL007C-A	0	4.62481	#NAME?	0.015119	0.031318		Putative protein of unknown function [Source:SGD;Acc:S000113557]
YKL169C	0	7.54438	#NAME?	0.00089877	0.0024572		Dubious open reading frame; unlikely to encode a functional protein, based on available experimental and comparative sequence data; partially overlaps the verified gene MRPL38 [Source:SGD;Acc:S000001652]
YNL067W-B	0	5.99574	#NAME?	0.0041675	0.0098834	YNL067W-B	Putative protein of unknown function [Source:SGD;Acc:S000028810]
tR(UCU)G3	511.388	4.33198	6.8832	5.0113e-43	3.7417e-41		Arginine tRNA (tRNA-Arg), predicted by tRNAscan-SE analysis; one of 11 nuclear tRNA genes containing the tDNA-anticodon UCU (converted to mcm5-UCU in the mature tRNA), decodes AGA codons into arginine, one of 19 nuclear tRNAs for arginine [Source:SGD;Acc:S000006713]
YCL074W	21.0604	0.282418	6.2206	8.9597e-08	4.8245e-07		Pseudogene: encodes fragment of Ty Pol protein [Source:SGD;Acc:S000000579]
tR(ACG)L	116.914	3.41093	5.0991	3.6761e-35	1.7155e-33		Arginine tRNA (tRNA-Arg), predicted by tRNAscan-SE analysis; one of 6 nuclear tRNA genes containing the tDNA-anticodon ACG (converted to ICG in the mature tRNA), decodes CGU, CGC, and probably CGA codons into arginine, one of 19 nuclear tRNAs for arginine [Source:SGD;Acc:S000006704]
tA(AGC)P	81.3147	3.00268	4.7592	4.9987e-12	4.2896e-11		Alanine tRNA (tRNA-Ala), predicted by tRNAscan-SE analysis; one of 11 nuclear tRNA genes containing the tDNA-anticodon AGC (converted to IGC in the mature tRNA), decodes GCU and GCC codons into alanine, one of 16 nuclear tRNAs for alanine [Source:SGD;Acc:S000006520]
YNL279W	9957.87	427.864	4.5406	1.3696e-43	1.0579e-41		Pheromone-regulated multispanning membrane protein; involved in membrane fusion during mating; predicted to have 5 transmembrane segments and a coiled coil domain; localizes to the shmoo tip; regulated by Ste12p [Source:SGD;Acc:S000005223]
YDR461W	1162.2	65.037	4.1595	5.3046e-20	8.8234e-19		Mating pheromone a-factor; made by a cells; interacts with alpha cells to induce cell cycle arrest and other responses leading to mating; biogenesis involves C-terminal modification, N-terminal proteolysis, and export; also encoded by MFA2 [Source:SGD;Acc:S000002869]
HRA1	38.0307	2.16615	4.134	1.8054e-12	1.6171e-11		Non-protein-coding RNA; substrate of RNase P, possibly involved in rRNA processing, specifically maturation of 20S precursor into the mature 18S rRNA [Source:SGD;Acc:S000119380]
tI(AAU)I2	20.1433	1.17162	4.1037	0.0034755	0.0084133		Isoleucine tRNA (tRNA-Ile), predicted by tRNAscan-SE analysis [Source:SGD;Acc:S000006606]
tR(UCU)M1	20.5028	1.21356	4.0785	1.5961e-06	7.1692e-06		Arginine tRNA (tRNA-Arg), predicted by tRNAscan-SE analysis; one of 11 nuclear tRNA genes containing the tDNA-anticodon UCU (converted to mcm5-UCU in the mature tRNA), decodes AGA codons into arginine, one of 19 nuclear tRNAs for arginine [Source:SGD;Acc:S000006717]
YCL055W	7071.84	428.829	4.0436	6.6213e-76	2.4719e-73		Transcription factor required for response to pheromones; also required during meiosis; exists in two forms, a slower-migrating form more abundant during vegetative growth and a faster-migrating form induced by pheromone [Source:SGD;Acc:S000000560]
tK(CUU)E2	15.7879	0.973086	4.0201	1.0554e-05	4.2218e-05		Lysine tRNA (tRNA-Lys), predicted by tRNAscan-SE analysis; a small portion is imported into mitochondria via interaction with mt lysyl-tRNA synthetase Msk1p and is necessary to decode AAG codons at high temperature, when base modification of mt-encoded tRNA-Lys is reduced [Source:SGD;Acc:S000006619]
YCL027W	9484.8	621.485	3.9318	1.7624e-36	9.1105e-35		Membrane protein localized to the shmoo tip; required for cell fusion; expression regulated by mating pheromone; proposed to coordinate signaling, fusion, and polarization events required for fusion; potential Cdc28p substrate [Source:SGD;Acc:S000000532]
YNR044W	15000.3	1003.06	3.9025	7.9948e-75	2.4421e-72	AGA1	Anchorage subunit of a-agglutinin of a-cells; highly O-glycosylated protein with N-terminal secretion signal and C-terminal signal for addition of GPI anchor to cell wall, linked to adhesion subunit Aga2p via two disulfide bonds; AGA1 has a paralog, FIG2, that arose from the whole genome duplication [Source:SGD;Acc:S000005327]
YGL032C	400.901	27.0891	3.8875	3.0153e-30	9.8843e-29	AGA2	Adhesion subunit of a-agglutinin of a-cells; C-terminal sequence acts as a ligand for alpha-agglutinin (Sag1p) during agglutination, modified with O-linked oligomannosyl chains, linked to anchorage subunit Aga1p via two disulfide bonds [Source:SGD;Acc:S000003000]
YOL058W	24957.2	1726.34	3.8537	8.0306e-173	2.6983e-169	ARG1	Arginosuccinate synthetase; catalyzes the formation of L-argininosuccinate from citrulline and L-aspartate in the arginine biosynthesis pathway; potential Cdc28p substrate [Source:SGD;Acc:S000005419]
tH(GUG)E2	180.752	13.1831	3.7772	5.3123e-24	1.1782e-22		Histidine tRNA (tRNA-His), predicted by tRNAscan-SE analysis [Source:SGD;Acc:S000006594]
YML047C	104.205	8.12957	3.6801	6.2652e-15	6.9706e-14		Potassium transporter that mediates K+ influx; activates high-affinity Ca2+ influx system (HACS) during mating pheromone response; expression up-regulated in response to alpha factor; regulated by Ste12p during mating; localized to sites of polarized growth; member of a fungal-specific gene family; PRM6 has a paralog, KCH1, that arose from the whole genome duplication [Source:SGD;Acc:S000004510]
YOR203W	49.6696	3.90229	3.67	1.9936e-10	1.4344e-09		Dubious open reading frame; unlikely to encode a functional protein, based on available experimental and comparative sequence data; overlaps 5' end of essential DED1 gene required for translation initiation [Source:SGD;Acc:S000005729]
tD(GUC)L2	7.0637	0.564837	3.6445	0.0079109	0.017539		Aspartate tRNA (tRNA-Asp), predicted by tRNAscan-SE analysis [Source:SGD;Acc:S000006542]
YPL251W	22.121	1.87301	3.562	5.351e-06	2.2307e-05		Dubious open reading frame; unlikely to encode a functional protein, based on available experimental and comparative sequence data; partially overlaps 5' end of the verified, essential gene YAH1/YPL252C [Source:SGD;Acc:S000006172]
YJL088W	8329.08	726.382	3.5194	5.587e-227	3.7544e-223	ARG3	Ornithine carbamoyltransferase; also known as carbamoylphosphate:L-ornithine carbamoyltransferase; catalyzes the biosynthesis of the arginine precursor citrulline [Source:SGD;Acc:S000003624]
tA(AGC)H	52.1075	5.44131	3.2595	2.3052e-13	2.2225e-12		Alanine tRNA (tRNA-Ala), predicted by tRNAscan-SE analysis; one of 11 nuclear tRNA genes containing the tDNA-anticodon AGC (converted to IGC in the mature tRNA), decodes GCU and GCC codons into alanine, one of 16 nuclear tRNAs for alanine [Source:SGD;Acc:S000006513]
YNL105W	30.535	3.26429	3.2256	4.3211e-08	2.4279e-07		Dubious open reading frame; unlikely to encode a functional protein, based on available experimental and comparative sequence data; partially overlaps verified gene INP52; identified in a screen for mutants with decreased levels of rDNA transcription [Source:SGD;Acc:S000005049]
tT(AGU)N1	16.6166	1.85188	3.1656	0.0012533	0.0033395		Threonine tRNA (tRNA-Thr), predicted by tRNAscan-SE analysis [Source:SGD;Acc:S000006744]
YIL080W	350.249	41.9957	3.0601	1.1982e-17	1.6916e-16	-//-
YHR018C	21837.3	3029.45	2.8497	9.532e-170	2.1352e-166		Argininosuccinate lyase; catalyzes the final step in the arginine biosynthesis pathway [Source:SGD;Acc:S000001060]
YNL337W	35.4961	5.01115	2.8244	0.00013691	0.00044424		Dubious open reading frame; unlikely to encode a functional protein, based on available experimental and comparative sequence data [Source:SGD;Acc:S000005281]
tA(AGC)K2	17.2023	2.5006	2.7823	0.0001825	0.0005766		Alanine tRNA (tRNA-Ala), predicted by tRNAscan-SE analysis; one of 11 nuclear tRNA genes containing the tDNA-anticodon AGC (converted to IGC in the mature tRNA), decodes GCU and GCC codons into alanine, one of 16 nuclear tRNAs for alanine [Source:SGD;Acc:S000006516]
tL(GAG)G	66.9885	9.80295	2.7726	2.8925e-13	2.765e-12		Leucine tRNA (tRNA-Leu), predicted by tRNAscan-SE analysis; not essential for viability even though this is the only tRNA that decodes GAG codons [Source:SGD;Acc:S000006646]
YBR040W	189.695	28.6136	2.7289	6.2469e-07	2.9605e-06		Integral membrane protein required for efficient mating; may participate in or regulate the low affinity Ca2+ influx system, which affects intracellular signaling and cell-cell fusion during mating [Source:SGD;Acc:S000000244]
YKL102C	212.43	32.3918	2.7133	1.7905e-33	7.7127e-32		Putative protein of unknown function; conserved across S. cerevisiae strains; deletion confers sensitivity to citric acid; predicted protein would include a thiol-disulfide oxidoreductase active site [Source:SGD;Acc:S000001585]
YER069W	11472.5	1864.52	2.6213	2.1816e-142	3.6651e-139		Acetylglutamate kinase and N-acetyl-gamma-glutamyl-phosphate reductase; N-acetyl-L-glutamate kinase (NAGK) catalyzes the 2nd and N-acetyl-gamma-glutamyl-phosphate reductase (NAGSA), the 3rd step in arginine biosynthesis; synthesized as a precursor which is processed in the mitochondrion to yield mature NAGK and NAGSA; enzymes form a metabolon complex with Arg2p; NAGK C-terminal domain stabilizes …
tG(GCC)O2	30.6568	5.10576	2.586	1.7954e-06	8.0112e-06		Glycine tRNA (tRNA-Gly), predicted by tRNAscan-SE analysis; can mutate to suppress +1 frameshift mutations in glycine codons [Source:SGD;Acc:S000006587]
YGL184C	2097.14	350.578	2.5806	4.0097e-107	3.3681e-104		Peroxisomal cystathionine beta-lyase; converts cystathionine into homocysteine; may be redox regulated by Gto1p; involved in the release of the aromatic thiol 3-mercaptohexanol during wine fermentation [Source:SGD;Acc:S000003152]
YGL117W	9956.21	1676.81	2.5699	1.4149e-136	1.9017e-133		Putative protein of unknown function [Source:SGD;Acc:S000003085]
YPR145W	6956.53	1176.52	2.5638	2.7644e-53	4.0385e-51		Asparagine synthetase; catalyzes the synthesis of L-asparagine from L-aspartate in the asparagine biosynthetic pathway; ASN1 has a paralog, ASN2, that arose from the whole genome duplication [Source:SGD;Acc:S000006349]
YJR109C	17551.4	2991.79	2.5525	4.3022e-132	4.1301e-129		Large subunit of carbamoyl phosphate synthetase; carbamoyl phosphate synthetase catalyzes a step in the synthesis of citrulline, an arginine precursor [Source:SGD;Acc:S000003870]
YMR306C-A	13.9127	2.38518	2.5442	0.0016249	0.0042505		Dubious open reading frame; unlikely to encode a functional protein, based on available experimental and comparative sequence data; almost completely overlaps 3' end of ORF FKS3/YMR306W [Source:SGD;Acc:S000004922]
YNL042W-B	93.149	16.0191	2.5397	5.2957e-09	3.2829e-08		Putative protein of unknown function [Source:SGD;Acc:S000028850]
YLR452C	7355.95	1280.92	2.5217	3.7358e-49	3.747e-47		GTPase-activating protein for Gpa1p; regulates desensitization to alpha factor pheromone; also required to prevent receptor-independent signaling of the mating pathway; member of the RGS (regulator of G-protein signaling) family [Source:SGD;Acc:S000004444]
YMR062C	15935.3	2818.62	2.4992	2.1254e-133	2.3804e-130	ARG7	Mitochondrial ornithine acetyltransferase; catalyzes the fifth step in arginine biosynthesis; also possesses acetylglutamate synthase activity, regenerates acetylglutamate while forming ornithine [Source:SGD;Acc:S000004666]
tL(UAA)N	8.36788	1.5067	2.4735	0.020803	0.041619		Leucine tRNA (tRNA-Leu), predicted by tRNAscan-SE analysis [Source:SGD;Acc:S000006653]
tI(AAU)D	8.78767	1.601	2.4565	0.01275	0.027021		Isoleucine tRNA (tRNA-Ile), predicted by tRNAscan-SE analysis [Source:SGD;Acc:S000006601]
tV(UAC)D	40.2475	7.52357	2.4194	9.5214e-08	5.1065e-07		Valine tRNA (tRNA-Val), predicted by tRNAscan-SE analysis [Source:SGD;Acc:S000006770]
YGL102C	11.4428	2.15543	2.4084	0.022129	0.043969		Dubious open reading frame unlikely to encode a functional protein; overlaps 3' end of essential RPL28 gene encoding a large subunit ribosomal protein [Source:SGD;Acc:S000003070]
tS(AGA)M	11.0692	2.13461	2.3745	0.0089519	0.019678		Serine tRNA (tRNA-Ser), predicted by tRNAscan-SE analysis [Source:SGD;Acc:S000006729]
YIL047C-A	14.428	2.89766	2.3159	0.0033364	0.0081343		Dubious open reading frame; unlikely to encode a functional protein, based on available experimental and comparative sequence data; almost completely overlaps ORF SYG1/YIL047C [Source:SGD;Acc:S000028790]
tV(AAC)G3	77.7815	15.9034	2.2901	2.6739e-12	2.355e-11		Valine tRNA (tRNA-Val), predicted by tRNAscan-SE analysis [Source:SGD;Acc:S000006757]
YHR208W	4885.06	1017.19	2.2638	2.1684e-71	5.8286e-69	BAT1	Mitochondrial branched-chain amino acid (BCAA) aminotransferase; preferentially involved in BCAA biosynthesis; homolog of murine ECA39; highly expressed during logarithmic phase and repressed during stationary phase; BAT1 has a paralog, BAT2, that arose from the whole genome duplication [Source:SGD;Acc:S000001251]
YBR249C	10423.7	2218.13	2.2325	3.1e-106	2.3147e-103		3-deoxy-D-arabino-heptulosonate-7-phosphate (DAHP) synthase; catalyzes the first step in aromatic amino acid biosynthesis and is feedback-inhibited by tyrosine or high concentrations of phenylalanine or tryptophan; relative distribution to the nucleus increases upon DNA replication stress [Source:SGD;Acc:S000000453]
tQ(UUG)D1	15.5233	3.31664	2.2266	0.0086412	0.01902		Glutamine tRNA (tRNA-Gln), predicted by tRNAscan-SE analysis; thiolation of uridine at wobble position (34) requires Ncs6p [Source:SGD;Acc:S000006693]
YPL142C	10.5065	2.26013	2.2168	0.011579	0.02478		Dubious open reading frame; unlikely to encode a functional protein, based on available experimental and comparative sequence data; completely overlaps the verified ORF RPL33A/YPL143W, a component of the large (60S) ribosomal subunit [Source:SGD;Acc:S000006063]
tL(CAA)C	658.241	142.739	2.2052	1.4088e-51	1.7532e-49		Leucine tRNA (tRNA-Leu), predicted by tRNAscan-SE analysis; can mutate to suppress amber nonsense mutations [Source:SGD;Acc:S000006637]
tL(CAA)N	31.4085	6.86334	2.1942	8.6066e-05	0.00029063		Leucine tRNA (tRNA-Leu), predicted by tRNAscan-SE analysis [Source:SGD;Acc:S000006645]
YGR138C	6211.68	1361.71	2.1896	4.7265e-98	3.1762e-95		Polyamine transporter of the major facilitator superfamily; member of the 12-spanner drug:H(+) antiporter DHA1 family; specific for spermine; localizes to the plasma membrane; transcription of TPO2 is regulated by Haa1p; TPO2 has a paralog, TPO3, that arose from the whole genome duplication [Source:SGD;Acc:S000003370]
YBR104W	1796.37	401.935	2.16	3.7896e-76	1.498e-73		Putative mitochondrial inner membrane transporter; proposed role in oleate metabolism and glutamate biosynthesis; member of the mitochondrial carrier (MCF) family; YMC2 has a paralog, YMC1, that arose from the whole genome duplication [Source:SGD;Acc:S000000308]
YCL018W	26712.2	6012.1	2.1516	8.9769e-29	2.7173e-27		Beta-isopropylmalate dehydrogenase (IMDH); catalyzes the third step in the leucine biosynthesis pathway; can additionally catalyze the conversion of beta-ethylmalate into alpha-ketovalerate [Source:SGD;Acc:S000000523]
YFL026W	1244.06	280.216	2.1504	1.4868e-13	1.4565e-12		Receptor for alpha-factor pheromone; seven transmembrane-domain GPCR that interacts with both pheromone and a heterotrimeric G protein to initiate the signaling response that leads to mating between haploid a and alpha cells [Source:SGD;Acc:S000001868]
YJL028W	15.8552	3.59906	2.1393	0.005707	0.01308		Protein of unknown function; may interact with ribosomes, based on co-purification experiments [Source:SGD;Acc:S000003565]
YLR264C-A	5394.35	1274.93	2.081	1.0234e-87	6.252e-85		Putative protein of unknown function [Source:SGD;Acc:S000028808]
tT(AGU)H	40.6076	9.71874	2.0629	1.3023e-05	5.1481e-05		Threonine tRNA (tRNA-Thr), predicted by tRNAscan-SE analysis [Source:SGD;Acc:S000006740]
YPL250C	4521.58	1092.38	2.0493	1.3221e-85	6.8341e-83		Protein of unknown function; required for selective and nonselective autophagy, and mitophagy; regulates the rate of autophagosome formation; interacts with Atg9p, and has a similar peri-mitochondrial localization; elevated Gcn4p-dependent expression under autophagy-inducing conditions; mobilized into polysomes upon a shift from a fermentable to nonfermentable carbon source; potential Cdc28p subs…
tL(UAA)L	26.4321	6.48631	2.0268	0.0098254	0.021389		Leucine tRNA (tRNA-Leu), predicted by tRNAscan-SE analysis [Source:SGD;Acc:S000006652]
tF(GAA)H1	1035.07	257.634	2.0063	1.291e-06	5.8577e-06		Phenylalanine tRNA (tRNA-Phe), predicted by tRNAscan-SE analysis [Source:SGD;Acc:S000006566]
YDR158W	9124.22	2284.81	1.9976	1.8262e-86	1.0227e-83		Aspartic beta semi-aldehyde dehydrogenase; catalyzes the second step in the common pathway for methionine and threonine biosynthesis; expression regulated by Gcn4p and the general control of amino acid synthesis [Source:SGD;Acc:S000002565]
YJL191W	5026.35	1261.82	1.994	1.5665e-78	7.018e-76	RPS14B	Protein component of the small (40S) ribosomal subunit; required for ribosome assembly and 20S pre-rRNA processing; mutations confer cryptopleurine resistance; homologous to mammalian ribosomal protein S14 and bacterial S11; RPS14B has a paralog, RPS14A, that arose from the whole genome duplication [Source:SGD;Acc:S000003727]
tV(UAC)B	18.5091	4.7087	1.9748	0.0015924	0.0041702		Valine tRNA (tRNA-Val), predicted by tRNAscan-SE analysis [Source:SGD;Acc:S000006769]
tE(UUC)J	22.2889	5.67169	1.9745	0.00055414	0.0015879		Glutamate tRNA (tRNA-Glu), predicted by tRNAscan-SE analysis; thiolation of uridine at wobble position (34) requires Ncs6p; target of K. lactis zymocin [Source:SGD;Acc:S000006557]
YCL030C	16795.1	4306.26	1.9635	7.2883e-51	8.4443e-49		Multifunctional enzyme containing phosphoribosyl-ATP pyrophosphatase; phosphoribosyl-AMP cyclohydrolase, and histidinol dehydrogenase activities; catalyzes the second, third, ninth and tenth steps in histidine biosynthesis [Source:SGD;Acc:S000000535]
YGL026C	12568.7	3265.54	1.9444	3.8179e-84	1.8326e-81		Tryptophan synthase; catalyzes the last step of tryptophan biosynthesis; regulated by the general control system of amino acid biosynthesis [Source:SGD;Acc:S000002994]
YDR354W	1766.08	459.112	1.9436	4.9364e-63	1.0701e-60		Anthranilate phosphoribosyl transferase; transferase of the tryptophan biosynthetic pathway; catalyzes the phosphoribosylation of anthranilate; subject to the general control system of amino acid biosynthesis [Source:SGD;Acc:S000002762]
YHR084W	4872.38	1304.31	1.9013	6.8793e-23	1.4009e-21		Transcription factor that is activated by a MAPK signaling cascade; activates genes involved in mating or pseudohyphal/invasive growth pathways; cooperates with Tec1p transcription factor to regulate genes specific for invasive growth [Source:SGD;Acc:S000001126]
YIR034C	4712.14	1276.51	1.8842	3.0713e-73	8.9734e-71		Saccharopine dehydrogenase (NAD+, L-lysine-forming); catalyzes the conversion of saccharopine to L-lysine, which is the final step in the lysine biosynthesis pathway; also has mRNA binding activity [Source:SGD;Acc:S000001473]
YGL116W	4728.63	1287.27	1.8771	2.4076e-72	6.7413e-70	CDC20	Activator of anaphase-promoting complex/cyclosome (APC/C); APC/C is required for metaphase/anaphase transition; directs ubiquitination of mitotic cyclins, Pds1p, and other anaphase inhibitors; cell-cycle regulated; potential Cdc28p substrate; relative distribution to the nucleus increases upon DNA replication stress [Source:SGD;Acc:S000003084]
YOR337W	2499.73	682.456	1.873	9.9188e-65	2.3805e-62		Ty1 enhancer activator involved in Ty enhancer-mediated transcription; required for full levels of Ty enhancer-mediated transcription; C6 zinc cluster DNA-binding protein [Source:SGD;Acc:S000005864]
YPL025C	131.61	36.0117	1.8697	5.5759e-14	5.7381e-13		Dubious open reading frame; unlikely to encode a functional protein, based on available experimental and comparative sequence data [Source:SGD;Acc:S000005946]
YPL212C	3517.59	964.833	1.8662	2.3387e-47	2.1828e-45		tRNA:pseudouridine synthase; introduces pseudouridines at positions 26-28, 34-36, 65, and 67 of tRNA; also acts on U2 snRNA; also pseudouridylates some mRNAs, and pseudouridylation level varies with growth phase; nuclear protein that appears to be involved in tRNA export; PUS1 has a paralog, PUS2, that arose from the whole genome duplication [Source:SGD;Acc:S000006133]
YCR089W	8554.71	2366.37	1.854	1.4703e-23	3.1466e-22		Cell wall adhesin, expressed specifically during mating; may be involved in maintenance of cell wall integrity during mating; FIG2 has a paralog, AGA1, that arose from the whole genome duplication [Source:SGD;Acc:S000000685]
YER091C	8266.34	2287.17	1.8537	1.0747e-16	1.4105e-15		Cobalamin-independent methionine synthase; involved in methionine biosynthesis and regeneration; requires a minimum of two glutamates on the methyltetrahydrofolate substrate, similar to bacterial metE homologs [Source:SGD;Acc:S000000893]
tD(GUC)O	31.19	8.73635	1.836	0.00015433	0.00049622		Aspartate tRNA (tRNA-Asp), predicted by tRNAscan-SE analysis [Source:SGD;Acc:S000006545]
YBR256C	13079	3683.8	1.828	2.4365e-75	8.6174e-73		Riboflavin synthase; catalyzes the last step of the riboflavin biosynthesis pathway [Source:SGD;Acc:S000000460]
YGL202W	14681.9	4154.26	1.8214	3.3877e-75	1.0841e-72		Aromatic aminotransferase I; expression is regulated by general control of amino acid biosynthesis [Source:SGD;Acc:S000003170]
YER052C	4236.06	1200.69	1.8189	1.8961e-67	4.7191e-65	HOM3	Aspartate kinase (L-aspartate 4-P-transferase); cytoplasmic enzyme that catalyzes the first step in the common pathway for methionine and threonine biosynthesis; expression regulated by Gcn4p and the general control of amino acid synthesis [Source:SGD;Acc:S000000854]
YPL273W	3114.53	886.945	1.8121	8.0112e-64	1.7945e-61		S-adenosylmethionine-homocysteine methyltransferase; functions along with Mht1p in the conversion of S-adenosylmethionine (AdoMet) to methionine to control the methionine/AdoMet ratio; SAM4 has a paralog, YMR321C, that arose from a single-locus duplication [Source:SGD;Acc:S000006194]
YOL119C	6804.27	1941.17	1.8095	3.163e-71	8.1752e-69		Protein with similarity to mammalian monocarboxylate permeases; monocarboxylate permeases are involved in transport of monocarboxylic acids across the plasma membrane but mutant is not deficient in monocarboxylate transport [Source:SGD;Acc:S000005479]
YBR156C	1470.7	423.116	1.7974	3.1184e-50	3.4926e-48		Subunit of the conserved chromosomal passenger complex (CPC); complex regulates kinetochore-microtubule attachments, activation of the spindle tension checkpoint, and mitotic spindle disassembly; other complex members are Ipl1p, Bir1p, and Nbl1p [Source:SGD;Acc:S000000360]
YIL163C	416.336	120.248	1.7917	4.8291e-29	1.4886e-27		Protein of unknown function; mRNA identified as translated by ribosome profiling data [Source:SGD;Acc:S000001425]
YDR261C-D	1073.59	315.199	1.7681	2.1316e-20	3.6729e-19		Retrotransposon TYA Gag and TYB Pol genes; Gag processing produces capsid proteins, Pol is cleaved to produce protease, reverse transcriptase and integrase activities; in YDRCTy1-3 TYB is mutant and probably non-functional [Source:SGD;Acc:S000007395]
YMR322C	280.809	82.6447	1.7646	1.321e-07	6.9353e-07	SNO4	Possible chaperone and cysteine protease; required for transcriptional reprogramming during the diauxic shift and for survival in stationary phase; similar to bacterial Hsp31 and yeast Hsp31p, Hsp32p, and Hsp33p; DJ-1/ThiJ/PfpI superfamily member; predicted involvement in pyridoxine metabolism; induced by mild heat stress and copper deprivation [Source:SGD;Acc:S000004941]
YOR202W	2003.43	591.052	1.7611	4.2093e-55	6.7349e-53	HIS3	Imidazoleglycerol-phosphate dehydratase; catalyzes the sixth step in histidine biosynthesis; mutations cause histidine auxotrophy and sensitivity to Cu, Co, and Ni salts; transcription is regulated by general amino acid control via Gcn4p [Source:SGD;Acc:S000005728]
YJR111C	2266.85	669.978	1.7585	7.6331e-57	1.2824e-54		Peroxisomal matrix protein with naturally active promoter; well-conserved in fungi; localized to peroxisomes under physiological growth conditions; levels of some amino acids are altered upon both knockout and overexpression, suggesting potential involvement of Pxp2p in amino acid metabolism or related cellular metabolic processes (needs further study); GFP-fusion protein displays inherent dual l…
YLR264W	3452.89	1026.14	1.7506	1.0388e-60	2.0531e-58	RPS28B	Protein component of the small (40S) ribosomal subunit; homologous to mammalian ribosomal protein S28, no bacterial homolog; has an extraribosomal function in autoregulation, in which Rps28Bp binds to a decapping complex via Edc3p, which then binds to RPS28B mRNA leading to its decapping and degradation; RPS28B has a paralog, RPS28A, that arose from the whole genome duplication [Source:SGD;Acc:S0…
YLR042C	2068.6	621.282	1.7353	4.4126e-43	3.3696e-41		Cell wall protein of unknown function; localizes to the cytoplasm; deletion improves xylose fermentation in industrially engineered strains; YLR042C is not an essential gene [Source:SGD;Acc:S000004032]
YMR325W	33.5555	10.0868	1.7341	0.00016387	0.00052334		Protein of unknown function; member of the seripauperin multigene family encoded mainly in subtelomeric regions [Source:SGD;Acc:S000004944]
YIL117C	4138.21	1245.96	1.7318	4.7995e-41	3.2911e-39		Pheromone-regulated protein, predicted to have 1 transmembrane segment; induced during cell integrity signaling; PRM5 has a paralog, YNL058C, that arose from the whole genome duplication [Source:SGD;Acc:S000001379]
YNR065C	3674.96	1107.33	1.7306	3.9547e-52	5.3152e-50	YNR065C	Protein of unknown function; protein-protein interactions suggest a possible role in actin patch formation; YNR065C is not an essential gene [Source:SGD;Acc:S000005348]
YAR010C	28.979	8.73635	1.7299	0.0072428	0.016181	YAR010C	Retrotransposon TYA Gag gene co-transcribed with TYB Pol; Gag processing produces capsid proteins; in YARCTy1-1 TYB is mutant and probably non-functional [Source:SGD;Acc:S000000068]
YBR248C	3559.94	1075.92	1.7263	1.9163e-59	3.6792e-57		Imidazole glycerol phosphate synthase; glutamine amidotransferase:cyclase that catalyzes the fifth step of histidine biosynthesis and also produces 5-aminoimidazole-4-carboxamide ribotide (AICAR), a purine precursor [Source:SGD;Acc:S000000452]
YGL148W	5427.29	1647.21	1.7202	5.6888e-63	1.1946e-60		Bifunctional chorismate synthase and flavin reductase; catalyzes the conversion of 5-enolpyruvylshikimate 3-phosphate (EPSP) to form chorismate, which is a precursor to aromatic amino acids; protein abundance increases in response to DNA replication stress [Source:SGD;Acc:S000003116]
YOL140W	3108.78	945.531	1.7172	6.1976e-58	1.096e-55		Acetylornithine aminotransferase; catalyzes the fourth step in the biosynthesis of the arginine precursor ornithine [Source:SGD;Acc:S000005500]
YOL103W-B	1173	357.88	1.7127	3.3861e-44	2.677e-42		Retrotransposon TYA Gag and TYB Pol genes; transcribed/translated as one unit; polyprotein is processed to make a nucleocapsid-like protein (Gag), reverse transcriptase (RT), protease (PR), and integrase (IN); similar to retroviral genes [Source:SGD;Acc:S000007350]
YHR020W	8870.22	2713.98	1.7086	1.256e-64	2.9104e-62		Prolyl-tRNA synthetase; N-terminal domain shows weak homology to prokaryotic posttransfer editing domain, but does not possess posttransfer editing activity; may interact with ribosomes, based on co-purification experiments [Source:SGD;Acc:S000001062]
YNR057C	896.058	278.938	1.6836	4.4371e-39	2.7356e-37		Dethiobiotin synthetase; catalyzes the third step in the biotin biosynthesis pathway; BIO4 is in a cluster of 3 genes (BIO3, BIO4, and BIO5) that mediate biotin synthesis; BIO3 and BIO4 were acquired by horizontal gene transfer (HGT) from bacteria; expression appears to be repressed at low iron levels [Source:SGD;Acc:S000005340]
YER090W	6916.18	2162.08	1.6776	1.7056e-61	3.4731e-59		Anthranilate synthase; catalyzes the initial step of tryptophan biosynthesis, forms multifunctional hetero-oligomeric anthranilate synthase:indole-3-glycerol phosphate synthase enzyme complex with Trp3p [Source:SGD;Acc:S000000892]
YKL120W	1198.49	374.698	1.6774	3.4688e-29	1.0944e-27		Mitochondrial inner membrane transporter; transports oxaloacetate, sulfate, thiosulfate, and isopropylmalate; member of the mitochondrial carrier family [Source:SGD;Acc:S000001603]
YJL200C	3267.58	1025.53	1.6719	1.2024e-51	1.5246e-49		Putative mitochondrial aconitase isozyme; similarity to Aco1p, an aconitase required for the TCA cycle; expression induced during growth on glucose, by amino acid starvation via Gcn4p, and repressed on ethanol [Source:SGD;Acc:S000003736]
snR59	19.216	6.04699	1.668	0.0055535	0.012776		C/D box small nucleolar RNA (snoRNA); guides 2'-O-methylation of large subunit (LSU) rRNA at position A807 [Source:SGD;Acc:S000006450]
tH(GUG)M	39.0394	12.377	1.6573	9.0694e-05	0.00030473		Histidine tRNA (tRNA-His), predicted by tRNAscan-SE analysis [Source:SGD;Acc:S000006599]
YDR382W	33291.5	10602.4	1.6508	2.6399e-32	1.0374e-30	RPP2B	Ribosomal protein P2 beta; a component of the ribosomal stalk, which is involved in the interaction between translational elongation factors and the ribosome; free (non-ribosomal) P2 stimulates the phosphorylation of the eIF2 alpha subunit (Sui2p) by Gcn2p; regulates the accumulation of P1 (Rpp1Ap and Rpp1Bp) in the cytoplasm [Source:SGD;Acc:S000002790]
YDR098C-B	844.888	270.564	1.6428	5.3678e-18	7.7407e-17		Retrotransposon TYA Gag and TYB Pol genes; transcribed/translated as one unit; polyprotein is processed to make a nucleocapsid-like protein (Gag), reverse transcriptase (RT), protease (PR), and integrase (IN); similar to retroviral genes [Source:SGD;Acc:S000007391]
YBR054W	6934.87	2223.13	1.6413	2.6266e-51	3.1519e-49		Protein with a putative role in response to acid stress; null mutant is sensitive to acetic acid; transcription is regulated by Haa1p and induced in the presence of acetic acid; protein observed in plasma membrane foci in the presence of acetic acid; the authentic, non-tagged protein is detected in a phosphorylated state in highly purified mitochondria in high-throughput studies [Source:SGD;Acc:S…
YMR116C	28779.5	9266.96	1.6349	1.4284e-33	6.233e-32	ASC1	G-protein beta subunit and guanine dissociation inhibitor for Gpa2p; ortholog of RACK1 that inhibits translation; core component of the small (40S) ribosomal subunit; required to prevent frameshifting at ribosomes stalled at repeated CGA codons; regulates P-body formation induced by replication stress; represses Gcn4p in the absence of amino acid starvation [Source:SGD;Acc:S000004722]
YGR283C	2275.01	735.4	1.6293	2.77e-49	2.8637e-47		Putative methyltransferase; may interact with ribosomes, based on co-purification experiments; predicted to be involved in ribosome biogenesis; null mutant is resistant to fluconazole; GFP-fusion protein localizes to the nucleolus; YGR283C has a paralog, YMR310C, that arose from the whole genome duplication [Source:SGD;Acc:S000003515]
YJL157C	3201.64	1035.67	1.6282	3.3291e-42	2.3549e-40		CDK inhibitor and nuclear anchor; during the cell cycle Far1p sequesters the GEF Cdc24p in the nucleus; phosphorylation by Cdc28p-Cln results in SCFCdc4 complex-mediated ubiquitin-dependent degradation, releasing Cdc24p for export and activation of GTPase Cdc42p; in response to pheromone, phosphorylation of Far1p by MAPK Fus3p results in association with, and inhibition of Cdc28p-Cln, as well as …
tD(GUC)G2	54.6594	17.7348	1.6239	4.5239e-06	1.9084e-05		Aspartate tRNA (tRNA-Asp), predicted by tRNAscan-SE analysis [Source:SGD;Acc:S000006533]
YPL274W	5550.43	1836.32	1.5958	2.1839e-53	3.2612e-51		High-affinity S-adenosylmethionine permease; required for utilization of S-adenosylmethionine as a sulfur source; has similarity to S-methylmethionine permease Mmp1p [Source:SGD;Acc:S000006195]
tV(AAC)K1	25.8688	8.57945	1.5923	0.0018424	0.0047528		Valine tRNA (tRNA-Val), predicted by tRNAscan-SE analysis [Source:SGD;Acc:S000006760]
YDR035W	13631.4	4527.94	1.59	1.9587e-58	3.6563e-56		3-deoxy-D-arabino-heptulosonate-7-phosphate (DAHP) synthase; catalyzes the first step in aromatic amino acid biosynthesis and is feedback-inhibited by phenylalanine or high concentration of tyrosine or tryptophan [Source:SGD;Acc:S000002442]
YDR037W	14333.8	4765.45	1.5887	2.6933e-58	4.8916e-56	KRS1	Lysyl-tRNA synthetase [Source:SGD;Acc:S000002444]
YKL128C	3208.71	1069.68	1.5848	1.4105e-15	1.6896e-14		Putative phosphomutase; contains a region homologous to the active site of phosphomutases; overexpression suppresses the histidine auxotrophy of an ade3 ade16 ade17 triple mutant and the temperature sensitivity of a tps2 mutant [Source:SGD;Acc:S000001611]
YER086W	5539.06	1861.12	1.5735	9.6744e-54	1.4775e-51	ILV1	Threonine deaminase, catalyzes first step in isoleucine biosynthesis; expression is under general amino acid control; ILV1 locus exhibits highly positioned nucleosomes whose organization is independent of known ILV1 regulation [Source:SGD;Acc:S000000888]
YDR340W	31.4791	10.5994	1.5704	0.0014551	0.0038407		Putative protein of unknown function [Source:SGD;Acc:S000002748]
YHR005C	6055.69	2048.96	1.5634	6.8645e-42	4.8051e-40	GPA1	Subunit of the G protein involved in pheromone response; GTP-binding alpha subunit of the heterotrimeric G protein; negatively regulates the mating pathway by sequestering G(beta)gamma and by triggering an adaptive response; activates Vps34p at the endosome; protein abundance increases in response to DNA replication stress [Source:SGD;Acc:S000001047]
YPR167C	784.181	265.368	1.5632	1.7846e-32	7.1778e-31		3'-phosphoadenylsulfate reductase; reduces 3'-phosphoadenylyl sulfate to adenosine-3',5'-bisphosphate and free sulfite using reduced thioredoxin as cosubstrate, involved in sulfate assimilation and methionine metabolism [Source:SGD;Acc:S000006371]
YOL118C	751.726	256.234	1.5527	1.0122e-31	3.8648e-30		Putative protein of unknown function; conserved across S. cerevisiae strains [Source:SGD;Acc:S000005478]
YMR305C	3487.19	1189.58	1.5516	3.5047e-10	2.4406e-09		Cell wall protein with similarity to glucanases; may play a role in conjugation during mating based on mutant phenotype and its regulation by Ste12p; SWC10 has a paralog, SCW4, that arose from the whole genome duplication [Source:SGD;Acc:S000004921]
YJR004C	6339.36	2168.28	1.5478	1.0965e-17	1.5545e-16	SAG1	Alpha-agglutinin of alpha-cells; binds to Aga1p during agglutination, N-terminal half is homologous to the immunoglobulin superfamily and contains binding site for a-agglutinin, C-terminal half is highly glycosylated and contains GPI anchor [Source:SGD;Acc:S000003764]
YCL009C	11878	4069.81	1.5453	3.7369e-55	6.1249e-53		Regulatory subunit of acetolactate synthase; acetolactate synthase catalyzes the first step of branched-chain amino acid biosynthesis; enhances activity of the Ilv2p catalytic subunit, localizes to mitochondria [Source:SGD;Acc:S000000515]
YMR232W	910.619	312.782	1.5417	8.1824e-09	4.9671e-08		Cell fusion regulator; cytoplasmic protein localized to shmoo tip; required for alignment of parental nuclei before nuclear fusion during mating; contains a Dbl-homology domain; binds specifically with activated Cdc42p [Source:SGD;Acc:S000004845]
YLR073C	824.617	284.011	1.5378	1.1465e-30	3.9269e-29		Protein that inhibits Doa4p deubiquitinating activity; contributes to ubiquitin homeostasis by regulating the conversion of free ubiquitin chains to ubiquitin monomers by Doa4p; GFP-fusion protein localizes to endosomes [Source:SGD;Acc:S000004063]
YIL079C	945.742	326.123	1.536	8.2946e-34	3.6431e-32		Zinc knuckle protein; involved in nuclear RNA processing and degradation as a component of the TRAMP complex; stimulates the poly(A) polymerase activity of Pap2p in vitro; AIR1 has a paralog, AIR2, that arose from the whole genome duplication; although Air1p and Air2p are homologous TRAMP subunits, they have nonredundant roles in regulation of substrate specificity of the exosome [Source:SGD;Acc:…
YML063W	14077.1	4872.56	1.5306	4.5205e-50	4.98e-48	RPS1B	Ribosomal protein 10 (rp10) of the small (40S) subunit; homologous to mammalian ribosomal protein S3A, no bacterial homolog; RPS1B has a paralog, RPS1A, that arose from the whole genome duplication [Source:SGD;Acc:S000004528]
YLR185W	8523.3	2953.95	1.5288	3.5231e-49	3.5872e-47	RPL37A	Ribosomal 60S subunit protein L37A; required for processing of 27SB pre-rRNA and formation of stable 66S assembly intermediates; homologous to mammalian ribosomal protein L37, no bacterial homolog; RPL37A has a paralog, RPL37B, that arose from the whole genome duplication [Source:SGD;Acc:S000004175]
YKL006W	11079.8	3842.7	1.5277	2.8399e-53	4.0605e-51	RPL14A	Ribosomal 60S subunit protein L14A; N-terminally acetylated; homologous to mammalian ribosomal protein L14, no bacterial homolog; RPL14A has a paralog, RPL14B, that arose from the whole genome duplication [Source:SGD;Acc:S000001489]
YBR191W	4519.96	1569.9	1.5256	2.1505e-49	2.2939e-47	RPL21A	Ribosomal 60S subunit protein L21A; homologous to mammalian ribosomal protein L21, no bacterial homolog; RPL21A has a paralog, RPL21B, that arose from the whole genome duplication [Source:SGD;Acc:S000000395]
YDL170W	6963.57	2425.65	1.5215	5.6914e-52	7.4993e-50		Transcriptional activator for GABA-dependent induction of GABA genes; binds to DNA elements found in the promoters of target genes and increases their expression in the presence of GABA (gamma-aminobutyrate); zinc finger transcription factor of the Zn(2)-Cys(6) binuclear cluster domain type; localized to the nucleus; examples of GABA genes include UGA1, UGA2, and UGA4 [Source:SGD;Acc:S000002329]
YBR109W-A	20.1209	7.00967	1.5213	0.0073111	0.016306		Putative protein of unknown function; questionable ORF from MIPS [Source:SGD;Acc:S000028737]
YLR340W	20836.7	7261.85	1.5207	3.3943e-54	5.3046e-52	RPP0	Conserved ribosomal protein P0 of the ribosomal stalk; involved in interaction between translational elongation factors and the ribosome; phosphorylated on serine 302; homologous to mammalian ribosomal protein LP0 and bacterial L10 [Source:SGD;Acc:S000004332]
YNL069C	16687.9	5816.59	1.5206	1.6508e-50	1.8802e-48	RPL16B	Ribosomal 60S subunit protein L16B; N-terminally acetylated, binds 5.8 S rRNA; transcriptionally regulated by Rap1p; homologous to mammalian ribosomal protein L13A and bacterial L13; RPL16B has a paralog, RPL16A, that arose from the whole genome duplication [Source:SGD;Acc:S000005013]
YDR341C	6489.16	2263.46	1.5195	7.0298e-51	8.2878e-49	YDR341C	Arginyl-tRNA synthetase; the authentic, non-tagged protein is detected in highly purified mitochondria in high-throughput studies; YDR341C has a paralog, MSR1, that arose from the whole genome duplication [Source:SGD;Acc:S000002749]
YDR309C	1302.16	454.849	1.5174	3.9955e-37	2.1653e-35		Redundant rho-like GTPase Cdc42p effector; involved in initiation of budding and cellular polarization; interacts with Cdc42p via the Cdc42/Rac-interactive binding (CRIB) domain and with PI(4,5)P2 via a polybasic region; GIC2 has a paralog, GIC1, that arose from the whole genome duplication [Source:SGD;Acc:S000002717]
YOL109W	11600.9	4065.78	1.5126	7.7342e-53	1.0828e-50		Peripheral membrane protein of the plasma membrane; interacts with Mid2p; regulates the cell integrity pathway mediated by Pkc1p and Slt2p; the authentic protein is detected in a phosphorylated state in highly purified mitochondria [Source:SGD;Acc:S000005469]
tV(AAC)G2	54.232	19.0537	1.5091	0.0001376	0.00044628		Valine tRNA (tRNA-Val), predicted by tRNAscan-SE analysis [Source:SGD;Acc:S000006756]
YJR016C	12220.9	4297.87	1.5077	8.911e-53	1.2221e-50		Dihydroxyacid dehydratase; catalyzes third step in the common pathway leading to biosynthesis of branched-chain amino acids [Source:SGD;Acc:S000003777]
YOR340C	1735.69	613.396	1.5006	6.6254e-40	4.3226e-38	RPA43	RNA polymerase I subunit A43 [Source:SGD;Acc:S000005867]
YLR167W	57610.5	20424.8	1.496	5.9413e-37	3.194e-35	RPS31	Fusion protein cleaved to yield ribosomal protein S31 and ubiquitin; ubiquitin may facilitate assembly of the ribosomal protein into ribosomes; interacts genetically with translation factor eIF2B; homologous to mammalian ribosomal protein S27A, no bacterial homolog [Source:SGD;Acc:S000004157]
tA(UGC)A	25.651	9.14506	1.4879	0.0023892	0.00602		Alanine tRNA (tRNA-Ala), predicted by tRNAscan-SE analysis; one of 5 nuclear tRNA genes containing the tDNA-anticodon TGC (mature tRNA may be UGC or may contain modified bases), decodes GCA and probably GCG codons into alanine, one of 16 nuclear tRNAs for alanine [Source:SGD;Acc:S000006521]
YJR097W	358.799	127.929	1.4878	2.9655e-20	5.0579e-19	JJJ3	Protein of unknown function; contains a CSL Zn finger and a DnaJ-domain; involved in diphthamide biosynthesis; ortholog human Dph4 [Source:SGD;Acc:S000003858]
YKL180W	16639.7	5938.75	1.4864	1.4855e-46	1.2798e-44	RPL17A	Ribosomal 60S subunit protein L17A; required for processing of 27SB pre-rRNA and formation of stable 66S assembly intermediates; copurifies with the Dam1 complex (aka DASH complex); homologous to mammalian ribosomal protein L17 and bacterial L22; RPL17A has a paralog, RPL17B, that arose from the whole genome duplication; protein abundance increases in response to DNA replication stress [Source:SG…
YGR108W	2154.76	770.283	1.4841	1.5839e-13	1.5468e-12	CLB1	B-type cyclin involved in cell cycle progression; activates Cdc28p to promote the transition from G2 to M phase; accumulates during G2 and M, then targeted via a destruction box motif for ubiquitin-mediated degradation by the proteasome; CLB1 has a paralog, CLB2, that arose from the whole genome duplication [Source:SGD;Acc:S000003340]
YNR053C	2664.11	955.048	1.48	8.6252e-23	1.7458e-21	NOG2	Putative GTPase; associates with pre-60S ribosomal subunits in the nucleolus and is required for their nuclear export and maturation; recruited by ribosomal proteins L17, L35, and L37 to assembling ribosomes after 27SB pre-rRNA is generated, immediately preceding removal of ITS2 [Source:SGD;Acc:S000005336]
YER187W	306.799	110.597	1.472	2.1168e-09	1.3586e-08		Putative protein of unknown function; induced in respiratory-deficient cells [Source:SGD;Acc:S000000989]
YDR417C	20.399	7.36557	1.4696	0.0092335	0.02022		Dubious open reading frame; unlikely to encode a functional protein, based on available experimental and comparative sequence data; partially overlaps the verified ORF RPL12B/YDR418W [Source:SGD;Acc:S000002825]
YHR066W	1973.13	712.974	1.4686	1.0694e-39	6.8439e-38		Constituent of 66S pre-ribosomal particles; required for ribosomal large subunit maturation; functionally redundant with Ssf2p; member of the Brix family; SSF1 has a paralog, SSF2, that arose from the whole genome duplication [Source:SGD;Acc:S000001108]
YLL034C	1290.66	466.349	1.4686	6.2748e-21	1.1185e-19		Putative ATPase of the AAA family; required for export of pre-ribosomal large subunits from the nucleus; distributed between the nucleolus, nucleoplasm, and nuclear periphery depending on growth conditions [Source:SGD;Acc:S000003957]
YHR071W	31002.9	11209.5	1.4677	6.8433e-52	8.8437e-50		Cyclin; interacts with and phosphorylated by Pho85p cyclin-dependent kinase (Cdk), induced by Gcn4p at level of transcription, specifically required for Gcn4p degradation, may be sensor of cellular protein biosynthetic capacity [Source:SGD;Acc:S000001113]
YHR019C	12391.2	4484.08	1.4664	5.6156e-50	6.0865e-48	DED81	Cytosolic asparaginyl-tRNA synthetase; required for protein synthesis, catalyzes the specific attachment of asparagine to its cognate tRNA [Source:SGD;Acc:S000001061]
YDR064W	18335.6	6646.09	1.4641	6.0535e-32	2.3379e-30	RPS13	Protein component of the small (40S) ribosomal subunit; homologous to mammalian ribosomal protein S13 and bacterial S15 [Source:SGD;Acc:S000002471]
YDL061C	8899.85	3226.04	1.464	1.3078e-48	1.2737e-46	RPS29B	Protein component of the small (40S) ribosomal subunit; homologous to mammalian ribosomal protein S29 and bacterial S14; RPS29B has a paralog, RPS29A, that arose from the whole genome duplication [Source:SGD;Acc:S000002219]
YNL248C	1336.29	484.474	1.4637	1.5627e-35	7.5009e-34	RPA49	RNA polymerase I subunit A49; essential for nucleolar assembly and for high polymerase loading rate; required for nucleolar localization of Rpa34p [Source:SGD;Acc:S000005192]
YER102W	5962.18	2170.39	1.4579	2.5234e-34	1.1381e-32	RPS8B	Protein component of the small (40S) ribosomal subunit; homologous to mammalian ribosomal protein S8, no bacterial homolog; RPS8B has a paralog, RPS8A, that arose from the whole genome duplication [Source:SGD;Acc:S000000904]
YNR058W	1363.76	496.586	1.4575	6.9251e-36	3.3968e-34		7,8-diamino-pelargonic acid aminotransferase (DAPA); catalyzes the second step in the biotin biosynthesis pathway; BIO3 is in a cluster of 3 genes (BIO3, BIO4, and BIO5) that mediate biotin synthesis; BIO3 and BIO4 were acquired by horizontal gene transfer (HGT) from bacteria [Source:SGD;Acc:S000005341]
YOR335C	78415.3	28663.9	1.4519	1.1608e-31	4.4072e-30	ALA1	Cytoplasmic and mitochondrial alanyl-tRNA synthetase; required for protein synthesis; point mutation (cdc64-1 allele) causes cell cycle arrest at G1; lethality of null mutation is functionally complemented by human homolog AARS; mutations in human homolog AARS are associated with autoimmune disease polymyositis/dermatomyositis [Source:SGD;Acc:S000005862]
YBL092W	17794.3	6512.95	1.45	2.4336e-49	2.5553e-47	RPL32	Ribosomal 60S subunit protein L32; overexpression disrupts telomeric silencing; homologous to mammalian ribosomal protein L32, no bacterial homolog [Source:SGD;Acc:S000000188]
YDL167C	1399.09	512.554	1.4487	2.7864e-35	1.3186e-33		Putative RNA binding protein of unknown function; localizes to stress granules induced by glucose deprivation; predicted to be involved in ribosome biogenesis [Source:SGD;Acc:S000002326]
YLR435W	668.614	244.968	1.4486	1.3332e-26	3.4195e-25		Protein with a potential role in pre-rRNA processing [Source:SGD;Acc:S000004427]
YDR299W	899.216	329.473	1.4485	1.8715e-30	6.2571e-29		Component of the SSU and 90S preribosomes; involved in pre-18S rRNA processing; binds to U3 snoRNA and Mpp10p; multicopy suppressor of sensitivity to Brefeldin A; expression is induced during lag phase and also by cold shock [Source:SGD;Acc:S000002707]
YGL135W	23962	8782.17	1.4481	2.8902e-37	1.592e-35	RPL1B	Ribosomal 60S subunit protein L1B; N-terminally acetylated; homologous to mammalian ribosomal protein L10A and bacterial L1; RPL1B has a paralog, RPL1A, that arose from the whole genome duplication; rpl1a rpl1b double null mutation is lethal [Source:SGD;Acc:S000003103]
YJR029W	98.9424	36.3576	1.4443	7.6182e-08	4.1453e-07		Retrotransposon TYA Gag and TYB Pol genes; transcribed/translated as one unit; polyprotein is processed to make a nucleocapsid-like protein (Gag), reverse transcriptase (RT), protease (PR), and integrase (IN); similar to retroviral genes [Source:SGD;Acc:S000003790]
YGR085C	7177.27	2637.71	1.4441	9.5341e-47	8.4302e-45	RPL11B	Ribosomal 60S subunit protein L11B; expressed at half the level of Rpl11Ap; involved in ribosomal assembly; depletion causes degradation of 60S proteins and RNA; homologous to mammalian ribosomal protein L11 and bacterial L5; RPL11B has a paralog, RPL11A, that arose from the whole genome duplication [Source:SGD;Acc:S000003317]
YPR010C	4796.5	1763.76	1.4433	1.4061e-24	3.2695e-23	RPA135	RNA polymerase I second largest subunit A135 [Source:SGD;Acc:S000006214]
YPR112C	3325.73	1225.78	1.44	3.8394e-19	6.0282e-18		Essential conserved small ribosomal subunit (40s) synthesis factor; component of the 90S preribosome; required for production of 18S rRNA and small ribosomal subunit; contains five consensus RNA-binding domains and binds to the pre-rRNA at two sites within the 18S region [Source:SGD;Acc:S000006316]
YEL017C-A	3586.93	1323.72	1.4381	4.4836e-43	3.3854e-41		Proteolipid associated with plasma membrane H(+)-ATPase (Pma1p); regulates plasma membrane H(+)-ATPase activity; protein abundance increases in response to DNA replication stress; PMP2 has a paralog, PMP1, that arose from the whole genome duplication [Source:SGD;Acc:S000002103]
YOL120C	17593.7	6495.93	1.4374	1.5008e-48	1.4408e-46	RPL18A	Ribosomal 60S subunit protein L18A; intron of RPL18A pre-mRNA forms stem-loop structures that are a target for Rnt1p cleavage leading to degradation; homologous to mammalian ribosomal protein L18, no bacterial homolog; RPL18A has a paralog, RPL18B, that arose from the whole genome duplication [Source:SGD;Acc:S000005480]
YMR230W	9171.17	3394.67	1.4338	9.2459e-47	8.2844e-45	RPS10B	Protein component of the small (40S) ribosomal subunit; homologous to mammalian ribosomal protein S10, no bacterial homolog; RPS10B has a paralog, RPS10A, that arose from the whole genome duplication; mutations in the human homolog associated with Diamond-Blackfan anemia [Source:SGD;Acc:S000004843]
YOR103C	61.1604	22.6712	1.4317	1.9701e-05	7.4923e-05		Epsilon subunit of the oligosaccharyltransferase complex; located in the ER lumen; catalyzes asparagine-linked glycosylation of newly synthesized proteins [Source:SGD;Acc:S000005629]
YJL007C	23.9731	8.94544	1.4222	0.0065398	0.014752		Putative protein of unknown function; conserved among S. cerevisiae strains [Source:SGD;Acc:S000003544]
YFL028C	1662.01	620.45	1.4215	2.1547e-36	1.1053e-34		Part of evolutionarily-conserved CCR4-NOT regulatory complex; contains single ABC-type ATPase domain but no transmembrane domain; interacts with several subunits of Mediator [Source:SGD;Acc:S000001866]
YGL103W	426.578	159.335	1.4207	1.3581e-20	2.3643e-19	RPL28	Ribosomal 60S subunit protein L28; homologous to mammalian ribosomal protein L27A and bacterial L15; may have peptidyl transferase activity; can mutate to cycloheximide resistance [Source:SGD;Acc:S000003071]
YOR096W	11287.7	4218.85	1.4198	3.2292e-33	1.3479e-31	RPS7A	Protein component of the small (40S) ribosomal subunit; interacts with Kti11p; deletion causes hypersensitivity to zymocin; homologous to mammalian ribosomal protein S7, no bacterial homolog; RPS7A has a paralog, RPS7B, that arose from the whole genome duplication [Source:SGD;Acc:S000005622]
YML073C	11986.9	4487.09	1.4176	1.3415e-46	1.1707e-44	RPL6A	Ribosomal 60S subunit protein L6A; N-terminally acetylated; binds 5.8S rRNA; homologous to mammalian ribosomal protein L6, no bacterial homolog; RPL6A has a paralog, RPL6B, that arose from the whole genome duplication [Source:SGD;Acc:S000004538]
YGR239C	1964.77	735.526	1.4175	2.0058e-37	1.1139e-35		Peroxin required for peroxisomal matrix protein targeting; acts on proteins containing the PTS2 targeting sequence; interacts with Pex7p; constitutively expressed; partially redundant with Pex18p; required for import of the Gpd1p-Pnc1p heterodimer in which only Gpd1p has a peroxisomal targeting signal; relative distribution to cytoplasmic foci increases upon DNA replication stress [Source:SGD;Acc…
YER175C	5344.67	2002.28	1.4165	1.5e-44	1.2145e-42	TMT1	Trans-aconitate methyltransferase; cytosolic enzyme that catalyzes the methyl esterification of 3-isopropylmalate, an intermediate of the leucine biosynthetic pathway, and trans-aconitate, which inhibits the citric acid cycle [Source:SGD;Acc:S000000977]
YBR181C	8191.11	3076.62	1.4127	3.7081e-45	3.0764e-43	RPS6B	Protein component of the small (40S) ribosomal subunit; homologous to mammalian ribosomal protein S6, no bacterial homolog; phosphorylated on S233 by Ypk3p in a TORC1-dependent manner, and on S232 in a TORC1/2-dependent manner by Ypk1/2/3p; RPS6B has a paralog, RPS6A, that arose from the whole genome duplication [Source:SGD;Acc:S000000385]
YNL058C	1794.82	675.581	1.4096	7.4808e-19	1.1374e-17		Putative protein of unknown function; green fluorescent protein (GFP)-fusion protein localizes to vacuole; not an essential gene; YNL058C has a paralog, PRM5, that arose from the whole genome duplication [Source:SGD;Acc:S000005003]
YJL148W	2792.3	1051.19	1.4094	1.4652e-23	3.1457e-22	RPA34	RNA polymerase I subunit A34.5; essential for nucleolar assembly and for high polymerase loading rate; nucleolar localization depends on Rpa49p [Source:SGD;Acc:S000003684]
YGR139W	98.1273	36.9969	1.4073	8.6898e-08	4.698e-07		Dubious open reading frame; unlikely to encode a functional protein, based on available experimental and comparative sequence data [Source:SGD;Acc:S000003371]
YHR196W	2419.22	912.423	1.4068	1.3464e-38	8.007e-37		Nucleolar protein; component of the small subunit (SSU) processome containing the U3 snoRNA that is involved in processing of pre-18S rRNA [Source:SGD;Acc:S000001239]
YOL039W	29269.8	11040.3	1.4066	1.7235e-47	1.6313e-45	RPP2A	Ribosomal protein P2 alpha; a component of the ribosomal stalk, which is involved in the interaction between translational elongation factors and the ribosome; free (non-ribosomal) P2 stimulates the phosphorylation of the eIF2 alpha subunit (Sui2p) by Gcn2p; regulates the accumulation of P1 (Rpp1Ap and Rpp1Bp) in the cytoplasm [Source:SGD;Acc:S000005399]
YKR094C	7652.63	2887.98	1.4059	1.4191e-44	1.163e-42	RPL40B	Ubiquitin-ribosomal 60S subunit protein L40B fusion protein; cleaved to yield ubiquitin and ribosomal protein L40B; ubiquitin may facilitate assembly of the ribosomal protein into ribosomes; homologous to mammalian ribosomal protein L40, no bacterial homolog; RPL40B has a paralog, RPL40A, that arose from the whole genome duplication [Source:SGD;Acc:S000001802]
YGL031C	11856.3	4474.78	1.4058	5.1645e-31	1.8363e-29	RPL24A	Ribosomal 60S subunit protein L24A; not essential for translation but may be required for normal translation rate; homologous to mammalian ribosomal protein L24, no bacterial homolog; RPL24A has a paralog, RPL24B, that arose from the whole genome duplication [Source:SGD;Acc:S000002999]
YMR108W	7371.56	2782.62	1.4055	4.6745e-44	3.6526e-42	ILV2	Acetolactate synthase; catalyses the first common step in isoleucine and valine biosynthesis and is the target of several classes of inhibitors, localizes to the mitochondria; expression of the gene is under general amino acid control [Source:SGD;Acc:S000004714]
YDR449C	1067.9	403.504	1.4041	2.5059e-24	5.6891e-23		Nucleolar protein; component of the small subunit (SSU) processome containing the U3 snoRNA that is involved in processing of pre-18S rRNA [Source:SGD;Acc:S000002857]
YGL147C	12750.1	4831.98	1.3998	1.5808e-44	1.2646e-42	RPL9A	Ribosomal 60S subunit protein L9A; homologous to mammalian ribosomal protein L9 and bacterial L6; RPL9A has a paralog, RPL9B, that arose from a single-locus duplication [Source:SGD;Acc:S000003115]
YJR145C	17636.1	6684.13	1.3997	1.1459e-38	6.8752e-37	RPS4A	Protein component of the small (40S) ribosomal subunit; mutation affects 20S pre-rRNA processing; homologous to mammalian ribosomal protein S4, no bacterial homolog; RPS4A has a paralog, RPS4B, that arose from the whole genome duplication [Source:SGD;Acc:S000003906]
YNL162W-A	278.625	105.641	1.3992	1.1075e-15	1.3362e-14		Putative protein of unknown function; identified by homology [Source:SGD;Acc:S000007624]
YLR048W	10888.8	4132.37	1.3978	2.9506e-45	2.4785e-43	RPS0B	Protein component of the small (40S) ribosomal subunit; RPS0B has a paralog, RPS0A, that arose from the whole genome duplication; required for maturation of 18S rRNA along with Rps0Ap; deletion of either RPS0 gene reduces growth rate, deletion of both genes is lethal; homologous to human ribosomal protein SA and bacterial S2 [Source:SGD;Acc:S000004038]
YBR189W	18766.1	7143.73	1.3934	1.4007e-27	3.8576e-26	RPS9B	Protein component of the small (40S) ribosomal subunit; homologous to mammalian ribosomal protein S9 and bacterial S4; RPS9B has a paralog, RPS9A, that arose from the whole genome duplication [Source:SGD;Acc:S000000393]
YBL054W	1898.53	722.762	1.3933	9.9182e-36	4.8297e-34	TOD6	PAC motif binding protein involved in rRNA and ribosome biogenesis; subunit of the RPD3L histone deacetylase complex; Myb-like HTH transcription factor; hypophosphorylated by rapamycin treatment in a Sch9p-dependent manner; activated in stochastic pulses of nuclear localization [Source:SGD;Acc:S000000150]
YLL045C	7763.15	2957.48	1.3923	6.8537e-39	4.1493e-37	RPL8B	Ribosomal 60S subunit protein L8B; required for processing of 27SA3 pre-rRNA to 27SB pre-rRNA during assembly of large ribosomal subunit; depletion leads to a turnover of pre-rRNA; L8 binds to Domain I of 25S and 5.8 S rRNAs; mutation results in decreased amounts of free 60S subunits; homologous to mammalian ribosomal protein L7A, no bacterial homolog; RPL8B has a paralog, RPL8A, that arose from …
YOR369C	24758.7	9440.53	1.391	4.3122e-29	1.3354e-27	RPS12	Protein component of the small (40S) ribosomal subunit; homologous to mammalian ribosomal protein S12, no bacterial homolog [Source:SGD;Acc:S000005896]
YMR242C	8685.05	3318.7	1.3879	7.4719e-40	4.828e-38	RPL20A	Ribosomal 60S subunit protein L20A; homologous to mammalian ribosomal protein L18A, no bacterial homolog; RPL20A has a paralog, RPL20B, that arose from the whole genome duplication [Source:SGD;Acc:S000004855]
YOL064C	1108.62	424.162	1.3861	9.1214e-31	3.1596e-29	MET22	Bisphosphate-3'-nucleotidase; involved in salt tolerance and methionine biogenesis; dephosphorylates 3'-phosphoadenosine-5'-phosphate and 3'-phosphoadenosine-5'-phosphosulfate, intermediates of the sulfate assimilation pathway; human homolog BPNT1 complements yeast null mutant [Source:SGD;Acc:S000005425]
YDL063C	1058.42	405.082	1.3856	5.7273e-24	1.2619e-22		Transport adaptor or symportin; facilitates synchronized nuclear coimport of the two 5S-rRNA binding proteins Rpl5p and Rpl11p; binds to nascent Rpl5p during translation; required for biogenesis of the large ribosomal subunit; green fluorescent protein (GFP)-fusion protein localizes to the cytoplasm and nucleus [Source:SGD;Acc:S000002221]
YKL211C	3806.01	1458.92	1.3834	1.0252e-40	6.8893e-39		Indole-3-glycerol-phosphate synthase; forms bifunctional hetero-oligomeric anthranilate synthase:indole-3-glycerol phosphate synthase enzyme complex with Trp2p [Source:SGD;Acc:S000001694]
YNL104C	16663.3	6396.57	1.3813	5.0848e-46	4.3253e-44		Alpha-isopropylmalate synthase (2-isopropylmalate synthase); the main isozyme responsible for the first step in the leucine biosynthesis pathway; LEU4 has a paralog, LEU9, that arose from the whole genome duplication [Source:SGD;Acc:S000005048]
YIL019W	1506.49	578.62	1.3805	2.4213e-33	1.0298e-31		Protein required for pre-rRNA processing; also required for 40S ribosomal subunit assembly [Source:SGD;Acc:S000001281]
YLL012W	827.616	317.927	1.3803	4.488e-27	1.1921e-25		Steryl ester hydrolase; one of three gene products (Yeh1p, Yeh2p, Tgl1p) responsible for steryl ester hydrolase activity and involved in sterol homeostasis; localized to lipid particle membranes; YEH1 has a paralog, YEH2, that arose from the whole genome duplication [Source:SGD;Acc:S000003935]
YLR056W	4356.55	1675.28	1.3788	4.8137e-21	8.6958e-20	ERG3	C-5 sterol desaturase; glycoprotein that catalyzes the introduction of a C-5(6) double bond into episterol, a precursor in ergosterol biosynthesis; transcriptionally down-regulated when ergosterol is in excess; mutants are viable, but cannot grow on non-fermentable carbon sources; substrate of HRD ubiquitin ligase; mutation is functionally complemented by human SC5D [Source:SGD;Acc:S000004046]
YNL162W	9747.08	3750.33	1.378	8.7331e-41	5.928e-39	RPL42A	Ribosomal 60S subunit protein L42A; homologous to mammalian ribosomal protein L36A, no bacterial homolog; RPL42A has a paralog, RPL42B, that arose from the whole genome duplication [Source:SGD;Acc:S000005106]
YIL069C	7579.43	2917.96	1.3771	6.0614e-43	4.4761e-41	RPS24B	Protein component of the small (40S) ribosomal subunit; homologous to mammalian ribosomal protein S24, no bacterial homolog; RPS24B has a paralog, RPS24A, that arose from the whole genome duplication [Source:SGD;Acc:S000001331]
YJL033W	3223.73	1244.1	1.3736	4.8004e-27	1.265e-25	HCA4	DEAD box RNA helicase; component of the SSU; interacts with Bfr2p and Enp2p; high-copy number suppression of a U14 snoRNA processing mutant suggests an involvement in 18S rRNA synthesis [Source:SGD;Acc:S000003570]
YCL056C	1247.69	482.775	1.3698	3.3807e-24	7.5727e-23		Protein that regulates peroxisome populations; peroxisomal integral membrane protein; interacts with Pex11p, Pex25p, and Pex27p to control both constitutive peroxisome division and peroxisome morphology and abundance during peroxisome proliferation [Source:SGD;Acc:S000000561]
YLR029C	42317.9	16427.6	1.3651	1.3145e-21	2.4675e-20	RPL15A	Ribosomal 60S subunit protein L15A; binds to 5.8 S rRNA; homologous to mammalian ribosomal protein L15, no bacterial homolog; RPL15A has a paralog, RPL15B, that arose from the whole genome duplication [Source:SGD;Acc:S000004019]
YIL018W	15466.1	6009.84	1.3637	2.0602e-31	7.5653e-30	RPL2B	Ribosomal 60S subunit protein L2B; homologous to mammalian ribosomal protein L2 and bacterial L2; RPL2B has a paralog, RPL2A, that arose from the whole genome duplication; expression is upregulated at low temperatures [Source:SGD;Acc:S000001280]
YJL170C	239.157	93.0453	1.362	1.5055e-13	1.4726e-12		Protein that regulates signaling from G protein beta subunit Ste4p; contributes to relocalization of Ste4p within the cell; specific to a-cells and induced by alpha-factor [Source:SGD;Acc:S000003706]
YER131W	7224.16	2820.68	1.3568	2.9802e-30	9.8171e-29	RPS26B	Protein component of the small (40S) ribosomal subunit; homologous to mammalian ribosomal protein S26, no bacterial homolog; RPS26B has a paralog, RPS26A, that arose from the whole genome duplication; human homolog can partially complement an RPS26A, RPS26B double null mutant; mutations in the human gene are associated with Diamond-Blackfan anemia [Source:SGD;Acc:S000000933]
YJL190C	9213.12	3597.56	1.3567	3.0734e-19	4.871e-18	RPS22A	Protein component of the small (40S) ribosomal subunit; homologous to mammalian ribosomal protein S15A and bacterial S8; RPS22A has a paralog, RPS22B, that arose from the whole genome duplication [Source:SGD;Acc:S000003726]
YOR287C	768.763	300.78	1.3538	1.4059e-25	3.4231e-24		Component of 90S preribosomes; involved in early cleavages of the 35S pre-rRNA and in production of the 40S ribosomal subunit [Source:SGD;Acc:S000005813]
YHL033C	8500.83	3329.65	1.3522	5.9989e-33	2.4581e-31	RPL8A	Ribosomal 60S subunit protein L8A; required for processing of 27SA3 pre-rRNA to 27SB pre-rRNA during assembly of large ribosomal subunit; depletion leads to a turnover of pre-rRNA; L8 binds to Domain I of 25S and 5.8 S rRNAs; mutation results in decreased amounts of free 60S subunits; homologous to mammalian ribosomal protein L7A, no bacterial homolog; RPL8A has a paralog, RPL8B, that arose from …
YNL145W	373.09	146.228	1.3513	4.9012e-08	2.7333e-07		Mating pheromone a-factor; made by a cells; interacts with alpha cells to induce cell cycle arrest and other responses leading to mating; biogenesis involves C-terminal modification, N-terminal proteolysis, and export; also encoded by MFA1 [Source:SGD;Acc:S000005089]
YBR092C	2796.27	1098.35	1.3482	2.1002e-08	1.223e-07	PHO3	Constitutively expressed acid phosphatase similar to Pho5p; brought to the cell surface by transport vesicles; hydrolyzes thiamin phosphates in the periplasmic space, increasing cellular thiamin uptake; expression is repressed by thiamin [Source:SGD;Acc:S000000296]
YMR143W	13409.6	5272.7	1.3466	1.1841e-42	8.6494e-41	RPS16A	Protein component of the small (40S) ribosomal subunit; homologous to mammalian ribosomal protein S16 and bacterial S9; RPS16A has a paralog, RPS16B, that arose from the whole genome duplication [Source:SGD;Acc:S000004751]
YER117W	12422	4889.92	1.345	5.243e-36	2.5907e-34	RPL23B	Ribosomal 60S subunit protein L23B; homologous to mammalian ribosomal protein L23 and bacterial L14; RPL23B has a paralog, RPL23A, that arose from the whole genome duplication [Source:SGD;Acc:S000000919]
YLL047W	36.3817	14.3235	1.3448	0.0018091	0.0046758		Dubious open reading frame; unlikely to encode a functional protein, based on available experimental and comparative sequence data; partially overlaps verified gene RNP1 [Source:SGD;Acc:S000003970]
YPL131W	33584.9	13239.6	1.343	1.4458e-31	5.3382e-30	RPL5	Ribosomal 60S subunit protein L5; nascent Rpl5p is bound by specific chaperone Syo1p during translation; homologous to mammalian ribosomal protein L5 and bacterial L18; binds 5S rRNA and is required for 60S subunit assembly [Source:SGD;Acc:S000006052]
YDR033W	15930.4	6282.31	1.3424	4.6225e-14	4.816e-13		Protein that localizes primarily to the plasma membrane; also found at the nuclear envelope; long-lived protein that is asymmetrically retained in the plasma membrane of mother cells; the authentic, non-tagged protein is detected in mitochondria in a phosphorylated state; null mutation confers sensitivity to acetic acid [Source:SGD;Acc:S000002440]
YLL046C	37.3706	14.7619	1.34	0.0015337	0.004026		Ribonucleoprotein that contains two RNA recognition motifs (RRM); RNP1 has a paralog, SBP1, that arose from the whole genome duplication [Source:SGD;Acc:S000003969]
YHR141C	16483.1	6523.11	1.3374	3.5482e-37	1.9386e-35	RPL42B	Ribosomal 60S subunit protein L42B; required for propagation of the killer toxin-encoding M1 double-stranded RNA satellite of the L-A double-stranded RNA virus; homologous to mammalian ribosomal protein L36A, no bacterial homolog; RPL42B has a paralog, RPL42A, that arose from the whole genome duplication [Source:SGD;Acc:S000001183]
YNL075W	2020.97	799.851	1.3372	4.2724e-29	1.3292e-27		Component of the SSU processome; SSU processome is required for pre-18S rRNA processing; interacts with Mpp10p; member of a superfamily of proteins that contain a sigma(70)-like motif and associate with RNAs [Source:SGD;Acc:S000005019]
YKL078W	758.953	300.543	1.3364	1.481e-14	1.5873e-13		Predominantly nucleolar DEAH-box ATP-dependent RNA helicase; required for 18S rRNA synthesis [Source:SGD;Acc:S000001561]
YPR043W	26.4918	10.5252	1.3317	0.008071	0.01787	RPL43A	Ribosomal 60S subunit protein L43A; null mutation confers a dominant lethal phenotype; homologous to mammalian ribosomal protein L37A, no bacterial homolog; RPL43A has a paralog, RPL43B, that arose from the whole genome duplication [Source:SGD;Acc:S000006247]
YEL054C	2281.5	906.937	1.3309	2.4962e-34	1.1334e-32	RPL12A	Ribosomal 60S subunit protein L12A; rpl12a rpl12b double mutant exhibits slow growth and slow translation; homologous to mammalian ribosomal protein L12 and bacterial L11; RPL12A has a paralog, RPL12B, that arose from the whole genome duplication [Source:SGD;Acc:S000000780]
YLR180W	5210.91	2072.95	1.3298	1.6828e-15	2.0014e-14	SAM1	S-adenosylmethionine synthetase; catalyzes transfer of the adenosyl group of ATP to the sulfur atom of methionine; SAM1 has a paralog, SAM2, that arose from the whole genome duplication [Source:SGD;Acc:S000004170]
YGR034W	10193.2	4055.7	1.3296	5.1871e-27	1.3563e-25	RPL26B	Ribosomal 60S subunit protein L26B; binds to 5.8S rRNA; non-essential even when paralog is also deleted; deletion has minimal affections on ribosome biosynthesis; homologous to mammalian ribosomal protein L26 and bacterial L24; RPL26B has a paralog, RPL26A, that arose from the whole genome duplication [Source:SGD;Acc:S000003266]
YER074W	10767.9	4284.96	1.3294	4.6114e-39	2.8172e-37	RPS24A	Protein component of the small (40S) ribosomal subunit; homologous to mammalian ribosomal protein S24, no bacterial homolog; RPS24A has a paralog, RPS24B, that arose from the whole genome duplication [Source:SGD;Acc:S000000876]
YGL015C	22.4722	8.94497	1.329	0.015737	0.032459		Putative protein of unknown function; null mutants accumulate cargo in the Golgi [Source:SGD;Acc:S000002983]
YPL198W	1026.25	409.5	1.3254	3.895e-25	9.348e-24	RPL7B	Ribosomal 60S subunit protein L7B; required for processing of 27SA3 pre-rRNA to 27SB pre-rRNA during assembly of large ribosomal subunit; depletion leads to a turnover of pre-rRNA; contains a conserved C-terminal Nucleic acid Binding Domain (NDB2); binds to Domain II of 25S and 5.8S rRNAs; homologous to mammalian ribosomal protein L7 and bacterial L30; RPL7B has a paralog, RPL7A, that arose from …
YML026C	8409.92	3360.64	1.3234	2.7929e-40	1.84e-38	RPS18B	Protein component of the small (40S) ribosomal subunit; homologous to mammalian ribosomal protein S18 and bacterial S13; RPS18B has a paralog, RPS18A, that arose from the whole genome duplication; protein abundance increases in response to DNA replication stress [Source:SGD;Acc:S000004488]
YKL009W	1506.82	602.671	1.3221	4.5336e-18	6.566e-17		Protein involved in mRNA turnover and ribosome assembly; required at post-transcriptional step for efficient retrotransposition; localizes to the nucleolus [Source:SGD;Acc:S000001492]
YOR293W	6953.16	2783.92	1.3206	6.7561e-24	1.4741e-22	RPS10A	Protein component of the small (40S) ribosomal subunit; homologous to mammalian ribosomal protein S10, no bacterial homolog; RPS10A has a paralog, RPS10B, that arose from the whole genome duplication; mutations in the human homolog associated with Diamond-Blackfan anemia [Source:SGD;Acc:S000005819]
YDR120C	3158.93	1265.61	1.3196	3.7892e-36	1.8862e-34		tRNA methyltransferase; two forms of protein are made by alternative translation starts; localizes to both nucleus and mitochondrion to produce modified base N2,N2-dimethylguanosine in tRNAs in both compartments; nuclear Trm1p is evenly distributed around inner nuclear membrane in WT, but mislocalizes as puncta near ER-nucleus junctions in spindle pole body (SPB) mutants; both Trm1p inner nuclear…
YIL148W	11669.8	4684.56	1.3168	1.2956e-40	8.62e-39	RPL40A	Ubiquitin-ribosomal 60S subunit protein L40A fusion protein; cleaved to yield ubiquitin and ribosomal protein L40A; ubiquitin may facilitate assembly of the ribosomal protein into ribosomes; homologous to mammalian ribosomal protein L40, no bacterial homolog; RPL40A has a paralog, RPL40B, that arose from the whole genome duplication; relative distribution to the nucleus increases upon DNA replica…
YBR238C	394.057	158.2	1.3167	3.1384e-08	1.7903e-07		Mitochondrial membrane protein; not required for respiratory growth but causes a synthetic respiratory defect in combination with rmd9 mutations; transcriptionally up-regulated by TOR; deletion increases life span; YBR238C has a paralog, RMD9, that arose from the whole genome duplication [Source:SGD;Acc:S000000442]
YMR269W	1251.05	503.393	1.3134	5.2192e-28	1.4862e-26	TMA23	Nucleolar protein implicated in ribosome biogenesis; deletion extends chronological lifespan [Source:SGD;Acc:S000004882]
YGL189C	20806.1	8374.31	1.313	3.0387e-41	2.1051e-39	RPS26A	Protein component of the small (40S) ribosomal subunit; homologous to mammalian ribosomal protein S26, no bacterial homolog; RPS26A has a paralog, RPS26B, that arose from the whole genome duplication; human homolog can partially complement an RPS26A, RPS26B double null mutant; mutations in the human gene are associated with Diamond-Blackfan anemia [Source:SGD;Acc:S000003157]
YGL076C	20908	8420.16	1.3121	8.3942e-33	3.4187e-31	RPL7A	Ribosomal 60S subunit protein L7A; required for processing of 27SA3 pre-rRNA to 27SB pre-rRNA during assembly of large ribosomal subunit; depletion leads to a turnover of pre-rRNA; contains a conserved C-terminal Nucleic acid Binding Domain (NDB2); binds to Domain II of 25S and 5.8S rRNAs; homologous to mammalian ribosomal protein L7 and bacterial L30; RPL7A has a paralog, RPL7B, that arose from …
YKR043C	4007.6	1614.81	1.3114	9.4672e-30	3.0152e-28		Sedoheptulose bisphosphatase involved in riboneogenesis; dephosphorylates sedoheptulose 1,7-bisphosphate, which is converted via the nonoxidative pentose phosphate pathway to ribose-5-phosphate; facilitates the conversion of glycolytic intermediates to pentose phosphate units; also has fructose 1,6-bisphosphatase activity but this is probably not biologically relevant, since deletion does not aff…
YOR309C	22.1524	8.93535	1.3099	0.014725	0.030597		Dubious open reading frame; unlikely to encode a functional protein, based on available experimental and comparative sequence data; partially overlaps the verified gene NOP58 [Source:SGD;Acc:S000005836]
YHR203C	11971.6	4828.96	1.3098	7.9983e-31	2.7849e-29	RPS4B	Protein component of the small (40S) ribosomal subunit; homologous to mammalian ribosomal protein S4, no bacterial homolog; RPS4B has a paralog, RPS4A, that arose from the whole genome duplication [Source:SGD;Acc:S000001246]
YGR148C	10476.7	4226.95	1.3095	3.2156e-34	1.4406e-32	RPL24B	Ribosomal 60S subunit protein L24B; not essential for translation but may be required for normal translation rate; homologous to mammalian ribosomal protein L24, no bacterial homolog; RPL24B has a paralog, RPL24A, that arose from the whole genome duplication [Source:SGD;Acc:S000003380]
YNL299W	757.811	305.748	1.3095	9.4062e-24	2.039e-22		Non-canonical poly(A) polymerase; involved in nuclear RNA degradation as a component of the TRAMP complex; catalyzes polyadenylation of hypomodified tRNAs, and snoRNA and rRNA precursors; overlapping but non-redundant functions with Pap2p [Source:SGD;Acc:S000005243]
YJL177W	7311	2952.75	1.308	2.0013e-23	4.2159e-22	RPL17B	Ribosomal 60S subunit protein L17B; required for processing of 27SB pre-rRNA and formation of stable 66S assembly intermediates; homologous to mammalian ribosomal protein L17 and bacterial L22; RPL17B has a paralog, RPL17A, that arose from the whole genome duplication [Source:SGD;Acc:S000003713]
YDR234W	2988.09	1207.77	1.3069	3.0423e-35	1.4297e-33	LYS4	Homoaconitase; catalyzes the conversion of homocitrate to homoisocitrate, which is a step in the lysine biosynthesis pathway [Source:SGD;Acc:S000002642]
YDR524C-B	13409.2	5423.41	1.306	1.3637e-35	6.593e-34		Putative protein of unknown function; SWAT-GFP and mCherry fusion proteins localize to the endoplasmic reticulum; YDR524C-B has a paralog, YCL048W-A, that arose from the whole genome duplication [Source:SGD;Acc:S000028739]
YNL129W	872.989	353.715	1.3034	5.5264e-25	1.3169e-23		Nicotinamide riboside kinase; catalyzes the phosphorylation of nicotinamide riboside and nicotinic acid riboside in salvage pathways for NAD+ biosynthesis [Source:SGD;Acc:S000005073]
YLR448W	5083.9	2061.94	1.3019	8.1991e-25	1.9228e-23	RPL6B	Ribosomal 60S subunit protein L6B; binds 5.8S rRNA; homologous to mammalian ribosomal protein L6, no bacterial homolog; RPL6B has a paralog, RPL6A, that arose from the whole genome duplication [Source:SGD;Acc:S000004440]
YKR057W	7069.86	2872.16	1.2995	2.2973e-38	1.3308e-36	RPS21A	Protein component of the small (40S) ribosomal subunit; homologous to mammalian ribosomal protein S21, no bacterial homolog; RPS21A has a paralog, RPS21B, that arose from the whole genome duplication [Source:SGD;Acc:S000001765]
YLR334C	36.9579	15.0241	1.2986	0.0049948	0.011642		Dubious open reading frame; unlikely to encode a functional protein, based on available experimental and comparative sequence data; overlaps a stand-alone long terminal repeat sequence whose presence indicates a retrotransposition event occurred here [Source:SGD;Acc:S000004326]
YBL016W	2871.83	1168.86	1.2969	7.4831e-21	1.3233e-19	FUS3	Mitogen-activated serine/threonine protein kinase involved in mating; phosphoactivated by Ste7p; substrates include Ste12p, Far1p, Bni1p, Sst2p; inhibits invasive growth during mating by phosphorylating Tec1p, promoting its; inhibits recruitment of Ste5p, Cdc42p-mediated asymmetry and mating morphogenesis [Source:SGD;Acc:S000000112]
YIL052C	12663.9	5156.49	1.2963	5.2602e-26	1.3092e-24	RPL34B	Ribosomal 60S subunit protein L34B; homologous to mammalian ribosomal protein L34, no bacterial homolog; RPL34B has a paralog, RPL34A, that arose from the whole genome duplication [Source:SGD;Acc:S000001314]
YOR312C	9674.15	3943.02	1.2948	1.7072e-30	5.7363e-29	RPL20B	Ribosomal 60S subunit protein L20B; homologous to mammalian ribosomal protein L18A, no bacterial homolog; RPL20B has a paralog, RPL20A, that arose from the whole genome duplication [Source:SGD;Acc:S000005839]
YPR035W	12519.1	5118.38	1.2904	2.3436e-28	6.8473e-27		Glutamine synthetase (GS); synthesizes glutamine from glutamate and ammonia; with Glt1p, forms the secondary pathway for glutamate biosynthesis from ammonia; expression regulated by nitrogen source and by amino acid limitation; forms filaments of back-to-back stacks of cylindrical homo-decamers at low pH, leading to enzymatic inactivation and storage during states of advanced cellular starvation;…
YDL130W	13543.2	5537.72	1.2902	3.3732e-39	2.0989e-37	RPP1B	Ribosomal protein P1 beta; component of the ribosomal stalk, which is involved in interaction of translational elongation factors with ribosome; free (non-ribosomal) P1 stimulates the phosphorylation of the eIF2 alpha subunit (Sui2p) by Gcn2p; accumulation is regulated by phosphorylation and interaction with the P2 stalk component [Source:SGD;Acc:S000002288]
YER042W	1232.79	504.103	1.2901	2.7647e-28	8.0428e-27	MXR1	Methionine-S-sulfoxide reductase; involved in the response to oxidative stress; protects iron-sulfur clusters from oxidative inactivation along with MXR2; involved in the regulation of lifespan; reduced activity of human homolog implicated in Alzheimer disease [Source:SGD;Acc:S000000844]
YDL083C	11924.3	4876.74	1.2899	3.7009e-38	2.0899e-36	RPS16B	Protein component of the small (40S) ribosomal subunit; homologous to mammalian ribosomal protein S16 and bacterial S9; RPS16B has a paralog, RPS16A, that arose from the whole genome duplication [Source:SGD;Acc:S000002241]
YDL191W	6208.75	2540.74	1.2891	9.172e-24	1.9947e-22	RPL35A	Ribosomal 60S subunit protein L35A; homologous to mammalian ribosomal protein L35 and bacterial L29; RPL35A has a paralog, RPL35B, that arose from the whole genome duplication [Source:SGD;Acc:S000002350]
YFR032C-A	8208.62	3361.69	1.288	4.8019e-12	4.1265e-11	RPL29	Ribosomal 60S subunit protein L29; not essential for translation, but required for proper joining of large and small ribosomal subunits and for normal translation rate; homologous to mammalian ribosomal protein L29, no bacterial homolog [Source:SGD;Acc:S000006437]
YIR026C	1471.56	604.313	1.284	4.9305e-29	1.5129e-27		Dual specificity protein phosphatase; regulates growth, sporulation, and glycogen accumulation in a cAMP-dependent protein kinase cascade dependent manner; mutants are defective in 60S ribosome assembly; positively regulates pre-autophagosomal structure (PAS) formation upon nitrogen starvation or rapamycin treatment [Source:SGD;Acc:S000001465]
YHR086W-A	37.5558	15.4425	1.2821	0.0017325	0.0045003		Putative protein of unknown function; identified by fungal homology and RT-PCR; SWAT-GFP and mCherry fusion proteins localize to the endoplasmic reticulum and vacuole respectively [Source:SGD;Acc:S000028552]
YHR010W	13151.1	5410.35	1.2814	5.874e-28	1.6655e-26	RPL27A	Ribosomal 60S subunit protein L27A; homologous to mammalian ribosomal protein L27, no bacterial homolog; RPL27A has a paralog, RPL27B, that arose from the whole genome duplication [Source:SGD;Acc:S000001052]
YGR214W	8972.1	3698.62	1.2785	7.3524e-38	4.1173e-36	RPS0A	Ribosomal 40S subunit protein S0A; required for maturation of 18S rRNA along with Rps0Bp; deletion of either RPS0 gene reduces growth rate, deletion of both genes is lethal; homologous to human ribosomal protein SA and bacterial S2; RPS0A has a paralog, RPS0B, that arose from the whole genome duplication; [Source:SGD;Acc:S000003446]
YLL035W	717.214	295.913	1.2772	2.3154e-22	4.523e-21		Polynucleotide kinase present on rDNA; required for efficient transcription termination by RNA polymerase I; functions with Las1p in a conserved mechanism to modulate rRNA processing and ribosome biogenesis; required for cell growth; mRNA is cell-cycle regulated [Source:SGD;Acc:S000003958]
YGR271C-A	583.316	240.854	1.2761	4.7496e-13	4.4577e-12	EFG1	Essential protein required for maturation of 18S rRNA; null mutant is sensitive to hydroxyurea and is delayed in recovering from alpha-factor arrest; green fluorescent protein (GFP)-fusion protein localizes to the nucleolus [Source:SGD;Acc:S000007608]
YOL077C	1927.12	796.477	1.2747	9.9419e-30	3.1514e-28		Nucleolar protein; constituent of 66S pre-ribosomal particles; depletion leads to defects in rRNA processing and a block in the assembly of large ribosomal subunits; possesses a sigma(70)-like RNA-binding motif [Source:SGD;Acc:S000005437]
YOR306C	3794.08	1570.42	1.2726	2.0583e-26	5.2394e-25		Plasma membrane riboflavin transporter; facilitates the uptake of vitamin B2; required for FAD-dependent processes; sequence similarity to mammalian monocarboxylate permeases, however mutants are not deficient in monocarboxylate transport [Source:SGD;Acc:S000005833]
YLR061W	292.106	120.913	1.2725	2.2816e-12	2.0228e-11	RPL22A	Ribosomal 60S subunit protein L22A; required for translation of long 5' UTR of IME1 mRNA and meiotic entry; required for the oxidative stress response, pseudohyphal and invasive growth; homologous to mammalian ribosomal protein L22, no bacterial homolog; RPL22A has a paralog, RPL22B, that arose from the whole genome duplication [Source:SGD;Acc:S000004051]
YNL302C	10759.6	4456.12	1.2718	1.3856e-32	5.6092e-31	RPS19B	Protein component of the small (40S) ribosomal subunit; required for assembly and maturation of pre-40 S particles; homologous to mammalian ribosomal protein S19, no bacterial homolog; mutations in human RPS19 are associated with Diamond Blackfan anemia; RPS19B has a paralog, RPS19A, that arose from the whole genome duplication [Source:SGD;Acc:S000005246]
YOR130C	1937.19	802.302	1.2717	7.8395e-31	2.7438e-29	ORT1	Ornithine transporter of the mitochondrial inner membrane; exports ornithine from mitochondria as part of arginine biosynthesis; functionally complemented by human ortholog, SLC25A15, which is associated with hyperammonaemia-hyperornithinaemia-homocitrullinuria (HHH) syndrome, but HHH-associated variants fail to complement [Source:SGD;Acc:S000005656]
YNL089C	28.8111	11.9377	1.2711	0.0063045	0.014294		Dubious open reading frame unlikely to encode a functional protein; almost completely overlaps YNL090W/RHO2 which encodes a small GTPase of the Rho/Rac subfamily of Ras-like proteins [Source:SGD;Acc:S000005033]
YOL121C	6435.4	2669.35	1.2695	1.5383e-33	6.6693e-32	RPS19A	Protein component of the small (40S) ribosomal subunit; required for assembly and maturation of pre-40 S particles; homologous to mammalian ribosomal protein S19, no bacterial homolog; mutations in human RPS19 are associated with Diamond Blackfan anemia; RPS19A has a paralog, RPS19B, that arose from the whole genome duplication [Source:SGD;Acc:S000005481]
YDR433W	44.6292	18.551	1.2665	0.00063793	0.0018035	YDR433W	Dubious open reading frame; unlikely to encode a functional protein, based on available experimental and comparative sequence data [Source:SGD;Acc:S000002841]
YGR245C	3320.12	1380.64	1.2659	1.402e-21	2.6244e-20		Protein required for actin organization and passage through Start; highly conserved nuclear protein; required for actin cytoskeleton organization; plays a critical role in G1 events; binds Nap1p; involved in 60S ribosome biogenesis [Source:SGD;Acc:S000003477]
YDR500C	13294.1	5528.94	1.2657	2.6897e-31	9.8232e-30	RPL37B	Ribosomal 60S subunit protein L37B; required for processing of 27SB pre-rRNA and formation of stable 66S assembly intermediates; protein abundance increases in response to DNA replication stress; homologous to mammalian ribosomal protein L37, no bacterial homolog; RPL37B has a paralog, RPL37A, that arose from the whole genome duplication [Source:SGD;Acc:S000002908]
YKR056W	2115.04	881.027	1.2634	6.3001e-28	1.7712e-26	TRM2	tRNA methyltransferase; 5-methylates the uridine residue at position 54 of tRNAs and may also have a role in tRNA stabilization or maturation; endo-exonuclease with a role in DNA repair [Source:SGD;Acc:S000001764]
YLR344W	9247.56	3853.58	1.2629	1.6484e-36	8.5871e-35	RPL26A	Ribosomal 60S subunit protein L26A; binds to 5.8S rRNA; non-essential even when paralog is also deleted; deletion has minimal affections on ribosome biosynthesis; homologous to mammalian ribosomal protein L26 and bacterial L24; RPL26A has a paralog, RPL26B, that arose from the whole genome duplication [Source:SGD;Acc:S000004336]
YGL224C	2528.96	1055.33	1.2608	2.9749e-32	1.1623e-30	SDT1	Pyrimidine nucleotidase; responsible for production of nicotinamide riboside and nicotinic acid riboside; overexpression suppresses the 6-AU sensitivity of transcription elongation factor S-II, as well as resistance to other pyrimidine derivatives; SDT1 has a paralog, PHM8, that arose from the whole genome duplication [Source:SGD;Acc:S000003192]
YGR145W	2638.85	1102.48	1.2592	3.2052e-18	4.7131e-17		Component of the SSU; required for pre-18S rRNA processing, biogenesis of the small ribosomal subunit; interacts with U3 snoRNA, Mpp10p and Bfr2p; contains WD repeats, and has homology to Spb1p [Source:SGD;Acc:S000003377]
YCR031C	26846	11244.2	1.2555	2.7416e-38	1.5613e-36	RPS14A	Protein component of the small (40S) ribosomal subunit; required for ribosome assembly and 20S pre-rRNA processing; mutations confer cryptopleurine resistance; homologous to mammalian ribosomal protein S14 and bacterial S11; RPS14A has a paralog, RPS14B, that arose from the whole genome duplication [Source:SGD;Acc:S000000627]
YPR110C	3592.28	1505.05	1.2551	7.9931e-28	2.2196e-26	RPC40	RNA polymerase subunit AC40; common to RNA polymerase I and III; predominant determinant targeting Ty1 integration upstream of Pol III-transcribed genes [Source:SGD;Acc:S000006314]
YHL015W	38098.4	15965	1.2548	2.5336e-26	6.3767e-25	RPS20	Protein component of the small (40S) ribosomal subunit; overproduction suppresses mutations affecting RNA polymerase III-dependent transcription; homologous to mammalian ribosomal protein S20 and bacterial S10 [Source:SGD;Acc:S000001007]
YML024W	9858.78	4135.88	1.2532	8.0895e-37	4.3144e-35	RPS17A	Ribosomal protein 51 (rp51) of the small (40s) subunit; homologous to mammalian ribosomal protein S17, no bacterial homolog; RPS17A has a paralog, RPS17B, that arose from the whole genome duplication [Source:SGD;Acc:S000004486]
YOR343C	494.454	207.468	1.253	1.8031e-17	2.5139e-16		Putative protein of unknown function; conserved across S. cerevisiae strains [Source:SGD;Acc:S000005870]
YLR449W	3829.51	1607.02	1.2528	8.2264e-29	2.5014e-27		Peptidyl-prolyl cis-trans isomerase (PPIase); nuclear proline isomerase; affects expression of multiple genes via its role in nucleosome assembly; catalyzes isomerization of proline residues in histones H3 and H4, which affects lysine methylation of those histones; PPIase domain acts as a transcriptional repressor when tethered to DNA by lexA, and repressor activity is dependent on PPIase activit…
YHR025W	4081.54	1713.16	1.2525	5.2435e-34	2.3335e-32		Homoserine kinase; conserved protein required for threonine biosynthesis; long-lived protein that is preferentially retained in mother cells and forms cytoplasmic filaments; expression is regulated by the GCN4-mediated general amino acid control pathway [Source:SGD;Acc:S000001067]
YAR018C	1361.75	571.824	1.2518	1.1122e-09	7.3563e-09	KIN3	Nonessential serine/threonine protein kinase; possible role in DNA damage response; influences tolerance to high levels of ethanol [Source:SGD;Acc:S000000071]
YMR230W-A	51.1141	21.4896	1.2501	0.0040579	0.0096459		Putative protein of unknown function [Source:SGD;Acc:S000028576]
YGR123C	1311.18	551.662	1.249	3.0503e-23	6.3461e-22		Protein serine/threonine phosphatase; regulates Hsp90 chaperone by affecting its ATPase and cochaperone binding activities; has similarity to human phosphatase PP5; present in both the nucleus and cytoplasm; expressed during logarithmic growth [Source:SGD;Acc:S000003355]
YOR206W	2246.47	947.346	1.2457	7.2201e-21	1.2802e-19		Protein involved in ribosome biogenesis; forms a nucleolar complex with Mak21p that binds to 90S and 66S pre-ribosomes; forms a nuclear complex with Noc3p that binds to 66S pre-ribosomes; both complexes mediate intranuclear transport of ribosomal precursors; acts as part of a Mak21p-Noc2p-Rrp5p module that associates with nascent pre-rRNA during transcription and has a role in bigenesis of the la…
YOR107W	1272.4	538.685	1.24	2.1565e-26	5.4658e-25		Negative regulator of glucose-induced cAMP signaling; directly activates the GTPase activity of the heterotrimeric G protein alpha subunit Gpa2p [Source:SGD;Acc:S000005633]
YPR157W	769.225	325.68	1.24	5.7166e-19	8.7707e-18		Putative protein of unknown function; induced by treatment with 8-methoxypsoralen and UVA irradiation; null mutant is sensitive to expression of the top1-T722A allele; SWAT-GFP and mCherry fusion proteins localize to the cell periphery and vacuole; TDA6 has a paralog, VPS62, that arose from the whole genome duplication [Source:SGD;Acc:S000006361]
YDR012W	14478.2	6139.54	1.2377	1.1478e-36	6.026e-35	RPL4B	Ribosomal 60S subunit protein L4B; homologous to mammalian ribosomal protein L4 and bacterial L4; RPL4B has a paralog, RPL4A, that arose from the whole genome duplication [Source:SGD;Acc:S000002419]
YPR078C	888.243	376.795	1.2372	2.2855e-23	4.7996e-22		Putative protein of unknown function; possible role in DNA metabolism and/or in genome stability; expression is heat-inducible [Source:SGD;Acc:S000006282]
YLR325C	12494.9	5302.6	1.2366	3.5333e-36	1.7719e-34	RPL38	Ribosomal 60S subunit protein L38; homologous to mammalian ribosomal protein L38, no bacterial homolog [Source:SGD;Acc:S000004317]
YDR225W	12170.5	5172.45	1.2345	2.8783e-36	1.4653e-34	HTA1	Histone H2A; core histone protein required for chromatin assembly and chromosome function; one of two nearly identical subtypes (see also HTA2); DNA damage-dependent phosphorylation by Mec1p facilitates DNA repair; acetylated by Nat4p; N-terminally propionylated in vivo [Source:SGD;Acc:S000002633]
YGR103W	3538.04	1505.44	1.2328	2.2416e-17	3.0931e-16	NOP7	Component of several different pre-ribosomal particles; forms a complex with Ytm1p and Erb1p that is required for maturation of the large ribosomal subunit; required for exit from G0 and the initiation of cell proliferation [Source:SGD;Acc:S000003335]
YKR092C	3377.29	1437.88	1.2319	3.7105e-20	6.2649e-19		Nucleolar serine-rich protein; role in preribosome assembly or transport; may function as a chaperone of small nucleolar ribonucleoprotein particles (snoRNPs); immunologically and structurally to rat Nopp140 [Source:SGD;Acc:S000001800]
YPR102C	11131.5	4743.23	1.2307	2.8189e-31	1.0184e-29	RPL11A	Ribosomal 60S subunit protein L11A; expressed at twice the level of Rpl11Bp; involved in ribosomal assembly; depletion causes degradation of 60S proteins and RNA; homologous to mammalian ribosomal protein L11 and bacterial L5; RPL11A has a paralog, RPL11B, that arose from the whole genome duplication [Source:SGD;Acc:S000006306]
YDR025W	7152.95	3053.51	1.2281	3.6187e-29	1.1363e-27	RPS11A	Protein component of the small (40S) ribosomal subunit; homologous to mammalian ribosomal protein S11 and bacterial S17; N-terminally propionylated in vivo; RPS11A has a paralog, RPS11B, that arose from the whole genome duplication [Source:SGD;Acc:S000002432]
YGL030W	23967.9	10231.3	1.2281	2.5789e-17	3.544e-16	RPL30	Ribosomal 60S subunit protein L30; involved in pre-rRNA processing in the nucleolus; autoregulates splicing of its transcript; homologous to mammalian ribosomal protein L30, no bacterial homolog [Source:SGD;Acc:S000002998]
YOR222W	6054.88	2585.4	1.2277	1.2978e-34	5.9329e-33	ODC2	Mitochondrial inner membrane transporter; 2-oxodicarboxylate transporter, exports 2-oxoadipate and 2-oxoglutarate from the mitochondrial matrix to the cytosol for use in lysine and glutamate biosynthesis and in lysine catabolism; ODC2 has a paralog, ODC1, that arose from the whole genome duplication [Source:SGD;Acc:S000005748]
YNL178W	21444.8	9158.88	1.2274	2.8296e-27	7.6365e-26	RPS3	Protein component of the small (40S) ribosomal subunit; has apurinic/apyrimidinic (AP) endonuclease activity; essential for viability; nascent Rps3p is bound by specific chaperone Yar1p during translation; homologous to mammalian ribosomal protein S3 and bacterial S3 [Source:SGD;Acc:S000005122]
YLR179C	7737.51	3309.89	1.2251	6.0564e-35	2.8068e-33		Protein of unknown function with similarity to Tfs1p; transcription is activated by paralogous proteins Yrm1p and Yrr1p along with proteins involved in multidrug resistance; GFP-tagged protein localizes to the cytoplasm and nucleus [Source:SGD;Acc:S000004169]
YBR155W	1617.73	693.384	1.2222	1.8671e-20	3.2338e-19		TPR-containing co-chaperone; binds both Hsp82p (Hsp90) and Ssa1p (Hsp70); stimulates ATPase activity of Ssa1p; ts mutants reduce Hsp82p function, overexpression suppresses phenotypes of HSP82 ts allele and cpr7 deletion; human homolog TTC4 complements yeast cns1 mutant [Source:SGD;Acc:S000000359]
YDL082W	7892.92	3386.02	1.221	1.416e-24	3.2813e-23	RPL13A	Ribosomal 60S subunit protein L13A; not essential for viability; homologous to mammalian ribosomal protein L13, no bacterial homolog; RPL13A has a paralog, RPL13B, that arose from the whole genome duplication [Source:SGD;Acc:S000002240]
YNL110C	2333.3	1003.61	1.2172	2.0139e-28	5.9096e-27		Constituent of 66S pre-ribosomal particles; involved in 60S ribosomal subunit biogenesis; localizes to both nucleolus and cytoplasm [Source:SGD;Acc:S000005054]
YGL118C	30.014	12.9218	1.2158	0.0082572	0.018265		Putative protein of unknown function; conserved among S. cerevisiae strains; YGL118C is not an essential gene [Source:SGD;Acc:S000003086]
YHR040W	2590.66	1115.47	1.2157	3.269e-30	1.0612e-28		Essential protein required for the accumulation of box C/D snoRNA [Source:SGD;Acc:S000001082]
YDR496C	2248.23	968.163	1.2155	4.0198e-13	3.8046e-12		Pumilio-homology domain protein; binds the 3' UTR of ASH1 mRNA and represses its translation, resulting in proper asymmetric localization of ASH1 mRNA; required at post-transcriptional step for efficient retrotransposition; absence results in decreased Ty1 Gag:GFP protein levels; co-sediments with the 60S ribosomal subunit and is required for its biogenesis [Source:SGD;Acc:S000002904]
YMR303C	2664.05	1147.67	1.2149	1.1512e-30	3.9269e-29	ADH2	Glucose-repressible alcohol dehydrogenase II; catalyzes the conversion of ethanol to acetaldehyde; involved in the production of certain carboxylate esters; regulated by ADR1 [Source:SGD;Acc:S000004918]
YMR142C	16501.6	7111.76	1.2143	5.1826e-29	1.5831e-27	RPL13B	Ribosomal 60S subunit protein L13B; not essential for viability; homologous to mammalian ribosomal protein L13, no bacterial homolog; RPL13B has a paralog, RPL13A, that arose from the whole genome duplication [Source:SGD;Acc:S000004750]
YDR450W	12349	5327.88	1.2128	1.1857e-34	5.4575e-33	RPS18A	Protein component of the small (40S) ribosomal subunit; homologous to mammalian ribosomal protein S18 and bacterial S13; RPS18A has a paralog, RPS18B, that arose from the whole genome duplication; protein increases in abundance and relocalizes from cytoplasm to nuclear foci upon DNA replication stress [Source:SGD;Acc:S000002858]
YOR234C	3245.04	1400.39	1.2124	4.2776e-31	1.5372e-29	RPL33B	Ribosomal 60S subunit protein L33B; rpl33b null mutant exhibits normal growth while rpl33a rpl33b double null mutant is inviable; homologous to mammalian ribosomal protein L35A, no bacterial homolog; RPL33B has a paralog, RPL33A, that arose from the whole genome duplication [Source:SGD;Acc:S000005760]
YOR303W	12054.3	5207.23	1.211	1.4204e-31	5.2734e-30		Small subunit of carbamoyl phosphate synthetase; carbamoyl phosphate synthetase catalyzes a step in the synthesis of citrulline, an arginine precursor; translationally regulated by an attenuator peptide encoded by YOR302W within the CPA1 mRNA 5'-leader [Source:SGD;Acc:S000005829]
YER056C-A	6161.96	2662.76	1.2105	2.6248e-33	1.1024e-31	RPL34A	Ribosomal 60S subunit protein L34A; homologous to mammalian ribosomal protein L34, no bacterial homolog; RPL34A has a paralog, RPL34B, that arose from the whole genome duplication [Source:SGD;Acc:S000002135]
YIL116W	4986.61	2155.16	1.2103	4.6716e-33	1.9379e-31		Histidinol-phosphate aminotransferase; catalyzes the seventh step in histidine biosynthesis; responsive to general control of amino acid biosynthesis; mutations cause histidine auxotrophy and sensitivity to Cu, Co, and Ni salts [Source:SGD;Acc:S000001378]
YGR128C	1872.4	810.24	1.2085	5.9058e-19	9.0198e-18		Nucleolar protein required for export of tRNAs from the nucleus; also copurifies with the small subunit (SSU) processome containing the U3 snoRNA that is involved in processing of pre-18S rRNA [Source:SGD;Acc:S000003360]
YGL029W	1326.59	574.168	1.2082	3.0854e-19	4.8785e-18		Protein involved in nucleolar integrity and processing of pre-rRNA; has a role in processing rRNA for the 60S ribosome subunit; transcript is induced in response to cytotoxic stress but not genotoxic stress; relocalizes from nucleus to nucleolus upon DNA replication stress [Source:SGD;Acc:S000002997]
YFL034C-A	2367.73	1026.26	1.2061	3.6598e-29	1.1439e-27	RPL22B	Ribosomal 60S subunit protein L22A; required for translation of long 5' UTR of IME1 mRNA and meiotic entry; homologous to mammalian ribosomal protein L22, no bacterial homolog; RPL22B has a paralog, RPL22A, that arose from the whole genome duplication [Source:SGD;Acc:S000006436]
YMR239C	870.29	377.876	1.2036	5.1799e-22	1.0003e-20		Nuclear dsRNA-specific ribonuclease (RNase III); involved in rDNA transcription, rRNA processing and U2 snRNA 3' end formation by cleavage of a stem-loop structure at the 3' end of U2 snRNA; involved in polyadenylation-independent transcription termination; involved in the cell wall stress response, regulating the degradation of cell wall integrity and morphogenesis checkpoint genes [Source:SGD;A…
YPR190C	1260.16	547.923	1.2016	8.212e-25	1.9228e-23	RPC82	RNA polymerase III subunit C82 [Source:SGD;Acc:S000006394]
tK(UUU)L	65.1428	28.3443	1.2005	0.00032091	0.00096574		Lysine tRNA (tRNA-Lys), predicted by tRNAscan-SE analysis; thiolation of uridine at wobble position (34) requires Ncs6p [Source:SGD;Acc:S000006633]
YDL081C	22903.8	9979.64	1.1985	1.4782e-18	2.2272e-17	RPP1A	Ribosomal stalk protein P1 alpha; involved in the interaction between translational elongation factors and the ribosome; free (non-ribosomal) P1 stimulates the phosphorylation of the eIF2 alpha subunit (Sui2p) by Gcn2p; accumulation of P1 in the cytoplasm is regulated by phosphorylation and interaction with the P2 stalk component [Source:SGD;Acc:S000002239]
YJL136C	11862.1	5174.2	1.1969	5.6862e-34	2.5139e-32	RPS21B	Protein component of the small (40S) ribosomal subunit; homologous to mammalian ribosomal protein S21, no bacterial homolog; RPS21B has a paralog, RPS21A, that arose from the whole genome duplication [Source:SGD;Acc:S000003672]
YLR249W	32219.2	14054.2	1.1969	1.0048e-14	1.0962e-13	YEF3	Translation elongation factor 3; contains two ABC cassettes; binds and hydrolyzes ATP; YEF3 has a paralog, HEF3, that arose from the whole genome duplication [Source:SGD;Acc:S000004239]
YKR081C	1854.03	809.126	1.1962	1.2766e-16	1.6625e-15		Essential protein involved in rRNA maturation and ribosomal assembly; involved in the processing of pre-rRNA and the assembly of the 60S ribosomal subunit; interacts with ribosomal protein L11; localizes predominantly to the nucleolus; constituent of 66S pre-ribosomal particles [Source:SGD;Acc:S000001789]
YBR048W	11948	5215.02	1.196	2.1635e-26	5.4658e-25	RPS11B	Protein component of the small (40S) ribosomal subunit; homologous to mammalian ribosomal protein S11 and bacterial S17; RPS11B has a paralog, RPS11A, that arose from the whole genome duplication [Source:SGD;Acc:S000000252]
YDL198C	2779.56	1213.23	1.196	6.2401e-30	2.016e-28	GGC1	Mitochondrial GTP/GDP transporter; essential for mitochondrial genome maintenance; has a role in mitochondrial iron transport; member of the mitochondrial carrier family [Source:SGD;Acc:S000002357]
YCL054W	1687.8	738.255	1.193	2.7182e-15	3.1657e-14		AdoMet-dependent methyltransferase; involved in rRNA processing and 60S ribosomal subunit maturation; methylates G2922 in the tRNA docking site of the large subunit rRNA and in the absence of snR52, U2921; suppressor of PAB1 mutants [Source:SGD;Acc:S000000559]
YIL158W	792.142	346.608	1.1925	1.842e-09	1.1936e-08		Protein of unknown function; overexpression causes cell cycle delay or arrest; green fluorescent protein (GFP)-fusion protein localizes to vacuole; null mutant displays elevated frequency of mitochondrial genome loss; relocalizes from nucleus to cytoplasm upon DNA replication stress; AIM20 has a paralog, SKG1, that arose from the whole genome duplication [Source:SGD;Acc:S000001420]
YNL175C	1406.19	615.283	1.1925	7.362e-12	6.223e-11		Nucleolar protein found in preribosomal complexes; contains an RNA recognition motif (RRM); relative distribution to the nucleolus increases upon DNA replication stress [Source:SGD;Acc:S000005119]
YIR035C	1978.84	866.504	1.1914	7.3417e-28	2.0471e-26		Putative cytoplasmic short-chain dehydrogenase/reductase [Source:SGD;Acc:S000001474]
YDR442W	50.7892	22.2643	1.1898	0.00067996	0.0019087		Dubious open reading frame; unlikely to encode a functional protein, based on available experimental and comparative sequence data [Source:SGD;Acc:S000002850]
YDL150W	1008.9	442.307	1.1897	8.7507e-23	1.7659e-21	RPC53	RNA polymerase III subunit C53 [Source:SGD;Acc:S000002309]
YMR014W	2049.66	898.817	1.1893	5.0319e-26	1.257e-24		Protein required for rRNA maturation and ribosomal subunit biogenesis; required for 18S rRNA maturation; also required for small ribosomal subunit biogenesis; cosediments with pre-ribosomal particles; mutation decreases efficiency of +1 Ty1 frameshifting and transposition, and affects budding pattern [Source:SGD;Acc:S000004616]
YOL080C	272.522	119.648	1.1876	8.76e-12	7.34e-11		Putative RNA exonuclease; possibly involved in pre-rRNA processing and ribosome assembly [Source:SGD;Acc:S000005440]
YLL008W	3456.23	1520.08	1.1851	1.4406e-16	1.8617e-15		Nucleolar DEAD-box protein required for ribosome assembly and function; including synthesis of 60S ribosomal subunits; constituent of 66S pre-ribosomal particles [Source:SGD;Acc:S000003931]
snR48	36.4484	16.0295	1.1851	0.0041148	0.0097675		C/D box small nucleolar RNA (snoRNA); guides 2'-O-methylation of large subunit (LSU) rRNA at positions G2791 and G2793 [Source:SGD;Acc:S000006440]
YDR410C	754.625	331.893	1.185	6.7217e-20	1.1098e-18		Farnesyl cysteine-carboxyl methyltransferase; mediates the carboxyl methylation step during C-terminal CAAX motif processing of a-factor and RAS proteins in the endoplasmic reticulum, localizes to the ER membrane [Source:SGD;Acc:S000002818]
YOL127W	12819.6	5638.5	1.185	7.404e-22	1.4095e-20	RPL25	Ribosomal 60S subunit protein L25; primary rRNA-binding ribosomal protein component of large ribosomal subunit; binds to 25S rRNA via a conserved C-terminal motif; homologous to mammalian ribosomal protein L23A and bacterial L23 [Source:SGD;Acc:S000005487]
YKL183C-A	169.806	74.8514	1.1818	5.5762e-07	2.6652e-06		Putative protein of unknown function; identified by fungal homology and RT-PCR [Source:SGD;Acc:S000028558]
YPR058W	721.658	318.352	1.1807	6.9685e-20	1.1449e-18		Secondary mitochondrial inner membrane glycine transporter; required with HEM25 for the transport of glycine into mitochondria for the initiation of heme biosynthesis; proposed role in oleate metabolism and glutamate biosynthesis; member of the mitochondrial carrier (MCF) family; localizes to the vacuole in response to H2O2; YMC1 has a paralog, YMC2, that arose from the whole genome duplication […
YCR053W	5611.41	2481.14	1.1774	1.3067e-31	4.9057e-30		Threonine synthase; conserved protein that catalyzes formation of threonine from O-phosphohomoserine; expression is regulated by the GCN4-mediated general amino acid control pathway [Source:SGD;Acc:S000000649]
YGL008C	63559	28144.8	1.1752	2.7347e-27	7.4103e-26	PMA1	Plasma membrane P2-type H+-ATPase; pumps protons out of cell; major regulator of cytoplasmic pH and plasma membrane potential; long-lived protein asymmetrically distributed at plasma membrane between mother cells and buds; accumulates at high levels in mother cells during aging, buds emerge with very low levels of Pma1p, newborn cells have low levels of Pma1p; Hsp30p plays a role in Pma1p regulat…
YNL119W	957.386	424.129	1.1746	1.0538e-21	1.9892e-20	NCS2	Protein required for uridine thiolation of Lys(UUU) and Glu(UUC) tRNAs; required for the thiolation of uridine at the wobble position of Lys(UUU) and Glu(UUC) tRNAs; has a role in urmylation and in invasive and pseudohyphal growth; inhibits replication of Brome mosaic virus in S. cerevisiae [Source:SGD;Acc:S000005063]
YBL027W	17341.6	7684.76	1.1742	1.9861e-33	8.5012e-32	RPL19B	Ribosomal 60S subunit protein L19B; rpl19a and rpl19b single null mutations result in slow growth, while the double null mutation is lethal; homologous to mammalian ribosomal protein L19, no bacterial homolog; RPL19B has a paralog, RPL19A, that arose from the whole genome duplication [Source:SGD;Acc:S000000123]
YDL148C	2820.07	1251.53	1.172	2.6692e-20	4.5758e-19	NOP14	Nucleolar protein; forms a complex with Noc4p that mediates maturation and nuclear export of 40S ribosomal subunits; also present in the small subunit processome complex, which is required for processing of pre-18S rRNA [Source:SGD;Acc:S000002307]
YFR055W	904.116	401.294	1.1718	2.1291e-15	2.5057e-14		Beta-lyase involved in the production of thiols; null mutant displays increased levels of spontaneous Rad52p foci; expression induced by nitrogen limitation in a GLN3, GAT1-dependent manner and by copper levels in a Mac1-dependent manner [Source:SGD;Acc:S000001952]
YLR196W	2397.1	1064.2	1.1715	3.5716e-25	8.6027e-24		Protein with WD-40 repeats involved in rRNA processing; associates with trans-acting ribosome biogenesis factors; similar to beta-transducin superfamily [Source:SGD;Acc:S000004186]
YDR471W	7133.93	3169.8	1.1703	1.2362e-31	4.6672e-30	RPL27B	Ribosomal 60S subunit protein L27B; homologous to mammalian ribosomal protein L27, no bacterial homolog; RPL27B has a paralog, RPL27A, that arose from the whole genome duplication [Source:SGD;Acc:S000002879]
YDL127W	1452.91	646.641	1.1679	9.4334e-23	1.898e-21	PCL2	Cyclin, interacts with cyclin-dependent kinase Pho85p; member of the Pcl1,2-like subfamily, involved in the regulation of polarized growth and morphogenesis and progression through the cell cycle; localizes to sites of polarized cell growth; PCL2 has a paralog, PCL9, that arose from the whole genome duplication [Source:SGD;Acc:S000002285]
YOL040C	18193.1	8103.89	1.1667	5.2579e-33	2.1677e-31	RPS15	Protein component of the small (40S) ribosomal subunit; homologous to mammalian ribosomal protein S15 and bacterial S19 [Source:SGD;Acc:S000005400]
YDR366C	614.848	274.146	1.1653	4.5464e-18	6.5703e-17		Putative protein of unknown function [Source:SGD;Acc:S000002774]
YPL090C	9469.42	4225.35	1.1642	2.7142e-31	9.8591e-30	RPS6A	Protein component of the small (40S) ribosomal subunit; homologous to mammalian ribosomal protein S6, no bacterial homolog; phosphorylated on S233 by Ypk3p in a TORC1-dependent manner, and on S232 in a TORC1/2-dependent manner by Ypk1/2/3p; RPS6A has a paralog, RPS6B, that arose from the whole genome duplication [Source:SGD;Acc:S000006011]
YIL023C	3764.38	1680.74	1.1633	1.2452e-16	1.6248e-15		Zinc transporter; localizes to the ER; null mutant is sensitive to calcofluor white, leads to zinc accumulation in cytosol; ortholog of the mouse KE4 and member of the ZIP (ZRT, IRT-like Protein) family [Source:SGD;Acc:S000001285]
YDR465C	1880.07	839.501	1.1632	6.6507e-21	1.1823e-19		Arginine N5 methyltransferase; methylates ribosomal protein Rpl12 (L12) on Arg67; relative distribution to the nucleus increases upon DNA replication stress [Source:SGD;Acc:S000002873]
YMR093W	1387.5	619.846	1.1625	3.1272e-17	4.254e-16		Nucleolar protein; component of the small subunit (SSU) processome containing the U3 snoRNA that is involved in processing of pre-18S rRNA [Source:SGD;Acc:S000004699]
YDL075W	9788.17	4374.19	1.162	1.4368e-25	3.4856e-24	RPL31A	Ribosomal 60S subunit protein L31A; associates with karyopherin Sxm1p; loss of both Rpl31p and Rpl39p confers lethality; homologous to mammalian ribosomal protein L31, no bacterial homolog; RPL31A has a paralog, RPL31B, that arose from the whole genome duplication [Source:SGD;Acc:S000002233]
YBL069W	1042.91	466.234	1.1615	1.3661e-22	2.7001e-21		Lipid raft associated protein; interacts with the plasma membrane ATPase Pma1p and has a role in its targeting to the plasma membrane by influencing its incorporation into lipid rafts; sometimes classified in the medium-chain dehydrogenase/reductases (MDRs) superfamily; AST1 has a paralog, AST2, that arose from the whole genome duplication [Source:SGD;Acc:S000000165]
YLR175W	7942.95	3553.6	1.1604	6.5535e-17	8.738e-16		Pseudouridine synthase catalytic subunit of box H/ACA snoRNPs; acts on large and small rRNAs, on snRNA U2, and on some mRNAs; mutations in human ortholog dyskerin cause the disorder dyskeratosis congenita; small nucleolar ribonucleoprotein particles are also known as snoRNPs [Source:SGD;Acc:S000004165]
YPR132W	16459.9	7377.63	1.1577	2.1061e-32	8.3255e-31	RPS23B	Ribosomal protein 28 (rp28) of the small (40S) ribosomal subunit; required for translational accuracy; homologous to mammalian ribosomal protein S23 and bacterial S12; RPS23B has a paralog, RPS23A, that arose from the whole genome duplication; deletion of both RPS23A and RPS23B is lethal [Source:SGD;Acc:S000006336]
YHR021C	7647.95	3429.86	1.1569	9.1781e-22	1.7374e-20	RPS27B	Protein component of the small (40S) ribosomal subunit; homologous to mammalian ribosomal protein S27, no bacterial homolog; RPS27B has a paralog, RPS27A, that arose from the whole genome duplication [Source:SGD;Acc:S000001063]
YNL221C	5025.43	2255.27	1.1559	3.2514e-30	1.0607e-28		Subunit of RNase MRP, nuclear RNase P and telomerase complexes; RNase MRP cleaves pre-rRNA, nuclear RNase P cleaves tRNA precursors to generate mature 5' ends and facilitates turnover of nuclear RNAs, while telomerase replenishes telomeric DNA; binds to the RPR1 RNA subunit in RNase P [Source:SGD;Acc:S000005165]
YJR123W	20116.9	9032.38	1.1552	1.7944e-32	7.1778e-31	RPS5	Protein component of the small (40S) ribosomal subunit; least basic of non-acidic ribosomal proteins; phosphorylated in vivo; essential for viability; homologous to mammalian ribosomal protein S5 and bacterial S7 [Source:SGD;Acc:S000003884]
YDR324C	1453.76	652.767	1.1551	3.336e-12	2.9114e-11		Subunit of U3-containing 90S preribosome and SSU processome complexes; involved in production of 18S rRNA and assembly of small ribosomal subunit; member of t-Utp subcomplex involved with transcription of 35S rRNA transcript; Small Subunit processome is also known as SSU processome [Source:SGD;Acc:S000002732]
YOL097C	2019.6	907.613	1.1539	3.817e-26	9.5709e-25	WRS1	Cytoplasmic tryptophanyl-tRNA synthetase; aminoacylates tryptophanyl-tRNA; human homolog WARS can complement yeast null mutant [Source:SGD;Acc:S000005457]
YKL099C	1304.37	586.244	1.1538	5.2525e-21	9.463e-20		Subunit of U3-containing Small Subunit (SSU) processome complex; involved in production of 18S rRNA and assembly of small ribosomal subunit [Source:SGD;Acc:S000001582]
YPL093W	2334.64	1050.29	1.1524	2.346e-10	1.6754e-09		Putative GTPase; associates with free 60S ribosomal subunits in the nucleolus and is required for 60S ribosomal subunit biogenesis; constituent of 66S pre-ribosomal particles; member of the ODN family of nucleolar G-proteins [Source:SGD;Acc:S000006014]
YNL036W	10872.5	4891.7	1.1523	4.0099e-32	1.5576e-30	NCE103	Carbonic anhydrase; metalloenzyme that catalyzes CO2 hydration to bicarbonate, which is an important metabolic substrate, and protons; not expressed under conditions of high CO2, such as inside a growing colony, but transcription is induced in response to low CO2 levels, such as on the colony surface in ambient air; poorly transcribed under aerobic conditions and at an undetectable level under an…
YJR094W-A	9150.86	4124.16	1.1498	4.3026e-28	1.2356e-26	RPL43B	Ribosomal 60S subunit protein L43B; homologous to mammalian ribosomal protein L37A, no bacterial homolog; RPL43B has a paralog, RPL43A, that arose from the whole genome duplication; protein abundance increases in response to DNA replication stress [Source:SGD;Acc:S000003855]
YLR441C	14234.5	6417.97	1.1492	6.2648e-32	2.4057e-30	RPS1A	Ribosomal protein 10 (rp10) of the small (40S) subunit; homologous to mammalian ribosomal protein S3A, no bacterial homolog; RPS1A has a paralog, RPS1B, that arose from the whole genome duplication [Source:SGD;Acc:S000004433]
YML093W	2759.43	1246.95	1.146	1.7011e-18	2.5516e-17		Subunit of U3-containing Small Subunit (SSU) processome complex; involved in production of 18S rRNA and assembly of small ribosomal subunit [Source:SGD;Acc:S000004558]
YJL089W	2032.73	919.286	1.1448	1.2033e-18	1.8212e-17		C6 zinc cluster transcriptional activator; binds to the carbon source-responsive element (CSRE) of gluconeogenic genes; involved in the positive regulation of gluconeogenesis; regulated by Snf1p protein kinase; localized to the nucleus [Source:SGD;Acc:S000003625]
YKL096W-A	44701.2	20218.5	1.1446	4.5527e-16	5.676e-15	CWP2	Covalently linked cell wall mannoprotein; major constituent of the cell wall; plays a role in stabilizing the cell wall; involved in low pH resistance; precursor is GPI-anchored [Source:SGD;Acc:S000001956]
YLR084C	1289.57	583.948	1.143	5.9325e-14	6.0403e-13		N-glycosylated protein; involved in the maintenance of bud site selection during bipolar budding; localization requires Rax1p; RAX2 mRNA stability is regulated by Mpt5p [Source:SGD;Acc:S000004074]
YLR333C	7502.43	3399.7	1.142	2.1206e-30	7.0546e-29	RPS25B	Protein component of the small (40S) ribosomal subunit; homologous to mammalian ribosomal protein S25, no bacterial homolog; RPS25B has a paralog, RPS25A, that arose from the whole genome duplication [Source:SGD;Acc:S000004325]
YOR063W	92122.9	41749.3	1.1418	2.9803e-28	8.6326e-27	RPL3	Ribosomal 60S subunit protein L3; homologous to mammalian ribosomal protein L3 and bacterial L3; plays an important role in function of eIF5B in stimulating 3' end processing of 18S rRNA in context of 80S ribosomes that have not yet engaged in translation; involved in replication and maintenance of killer double stranded RNA virus [Source:SGD;Acc:S000005589]
YOL124C	1371.51	621.793	1.1413	8.0552e-16	9.8241e-15		Catalytic subunit of adoMet-dependent tRNA methyltransferase complex; required for the methylation of the guanosine nucleotide at position 10 (m2G10) in tRNAs; contains a THUMP domain and a methyltransferase domain; another complex member is Trm112p [Source:SGD;Acc:S000005484]
YCR072C	884.567	401.051	1.1412	9.2891e-09	5.6145e-08		WD-repeat protein involved in ribosome biogenesis; may interact with ribosomes; required for maturation and efficient intra-nuclear transport or pre-60S ribosomal subunits, localizes to the nucleolus [Source:SGD;Acc:S000000668]
YEL029C	829.824	376.705	1.1394	1.8646e-19	3.0048e-18		Putative pyridoxal kinase; a key enzyme involved in pyridoxal 5'-phosphate synthesis, the active form of vitamin B6; required for genome integrity; involved in bud-site selection; similarity to yeast BUD17 and human pyridoxal kinase (PDXK) [Source:SGD;Acc:S000000755]
YBL039C	1789.72	812.735	1.1389	1.5118e-11	1.227e-10		Major CTP synthase isozyme (see also URA8); catalyzes the ATP-dependent transfer of the amide nitrogen from glutamine to UTP, forming CTP, the final step in de novo biosynthesis of pyrimidines; involved in phospholipid biosynthesis; capable of forming cytoplasmic filaments termed cytoophidium, especially during conditions of glucose depletion; URA7 has a paralog, URA8, that arose from the whole g…
YDR127W	7131.48	3242.73	1.137	2.173e-30	7.1935e-29		Pentafunctional arom protein; catalyzes steps 2 through 6 in the biosynthesis of chorismate, which is a precursor to aromatic amino acids [Source:SGD;Acc:S000002534]
YGL078C	2321.93	1055.79	1.137	5.0854e-11	3.928e-10		RNA-Dependent ATPase, member of DExD/H-box family; involved in cleavage of site A3 within the ITS1 spacer during rRNA processing; not essential for growth, but deletion causes severe slow-growth phenotype [Source:SGD;Acc:S000003046]
YMR049C	2383.76	1084.31	1.1365	2.4745e-12	2.1851e-11		Constituent of 66S pre-ribosomal particles; forms a complex with Nop7p and Ytm1p that is required for maturation of the large ribosomal subunit; required for maturation of the 25S and 5.8S ribosomal RNAs; homologous to mammalian Bop1 [Source:SGD;Acc:S000004652]
YLR009W	2124.93	967.295	1.1354	2.5755e-20	4.4265e-19		Essential protein required for ribosomal large subunit biogenesis; associated with pre-60S ribosomal subunits; stimulates the ATPase activity of Afg2p, which is required for release of Rlp24p from the pre-60S particle; has similarity to Rpl24Ap and Rpl24Bp [Source:SGD;Acc:S000003999]
YBL072C	9612.58	4380.9	1.1337	3.4055e-27	9.154e-26	RPS8A	Protein component of the small (40S) ribosomal subunit; homologous to mammalian ribosomal protein S8, no bacterial homolog; RPS8A has a paralog, RPS8B, that arose from the whole genome duplication [Source:SGD;Acc:S000000168]
YEL059W	193.337	88.3689	1.1295	7.5762e-09	4.6326e-08	HHY1	Dubious open reading frame unlikely to encode a functional protein; mutant is hypersensitive to hygromycin B indicative of defects in vacuolar trafficking [Source:SGD;Acc:S000000785]
YLR051C	1354.32	619.815	1.1277	1.3793e-10	1.0141e-09		Nucleolar protein involved in the early steps of 35S rRNA processing; interacts with Faf1p; member of a transcriptionally co-regulated set of genes called the RRB regulon; essential gene [Source:SGD;Acc:S000004041]
YOR310C	2031.18	930.601	1.1261	2.0249e-09	1.3059e-08	NOP58	Protein involved in producing mature rRNAs and snoRNAs; involved in pre-rRNA processing, 18S rRNA synthesis, and snoRNA synthesis; component of the small subunit processome complex, which is required for processing of pre-18S rRNA [Source:SGD;Acc:S000005837]
snR39B	92.7677	42.562	1.1241	1.7945e-05	6.879e-05		C/D box small nucleolar RNA (snoRNA); guides 2'-O-methylation of large subunit (LSU) rRNA at position G805 [Source:SGD;Acc:S000007303]
YBR084C-A	15419.5	7075.15	1.1239	7.7458e-31	2.7252e-29	RPL19A	Ribosomal 60S subunit protein L19A; rpl19a and rpl19b single null mutations result in slow growth, while the double null mutation is lethal; homologous to mammalian ribosomal protein L19, no bacterial homolog; RPL19A has a paralog, RPL19B, that arose from the whole genome duplication [Source:SGD;Acc:S000002156]
YBR162W-A	3243.1	1488.73	1.1233	2.4791e-08	1.4362e-07		Protein of unknown function; expression suppresses a secretory pathway mutation in E. coli; has similarity to the mammalian RAMP4 protein involved in secretion [Source:SGD;Acc:S000002158]
YIL121W	4631.47	2131.57	1.1196	1.2487e-28	3.7294e-27		Plasma membrane transporter of the major facilitator superfamily; member of the 12-spanner drug:H(+) antiporter DHA1 family; exports copper; has broad substrate specificity and can transport many mono- and divalent cations; transports a variety of drugs and is required for resistance to quinidine, barban, cisplatin, and bleomycin; contributes to potassium homeostasis; expression is regulated by c…
YDR385W	16341.3	7522.33	1.1193	1.4554e-30	4.9147e-29		Elongation factor 2 (EF-2), also encoded by EFT1; catalyzes ribosomal translocation during protein synthesis; contains diphthamide, the unique posttranslationally modified histidine residue specifically ADP-ribosylated by diphtheria toxin; EFT2 has a paralog, EFT1, that arose from the whole genome duplication [Source:SGD;Acc:S000002793]
YDR447C	6703.68	3095.51	1.1148	5.5887e-21	1.0042e-19	RPS17B	Ribosomal protein 51 (rp51) of the small (40s) subunit; homologous to mammalian ribosomal protein S17, no bacterial homolog; RPS17B has a paralog, RPS17A, that arose from the whole genome duplication; protein abundance increases in response to DNA replication stress [Source:SGD;Acc:S000002855]
YIL094C	6157.79	2848.47	1.1122	1.3776e-28	4.0963e-27	LYS12	Homo-isocitrate dehydrogenase; an NAD-linked mitochondrial enzyme required for the fourth step in the biosynthesis of lysine, in which homo-isocitrate is oxidatively decarboxylated to alpha-ketoadipate [Source:SGD;Acc:S000001356]
YBR267W	898.517	416.399	1.1096	4.4636e-19	6.9596e-18		Cytoplasmic pre-60S factor; required for the correct recycling of shuttling factors Alb1, Arx1 and Tif6 at the end of the ribosomal large subunit biogenesis; involved in bud growth in the mitotic signaling network [Source:SGD;Acc:S000000471]
YBL087C	5726.75	2654.27	1.1094	3.3957e-28	9.7936e-27	RPL23A	Ribosomal 60S subunit protein L23A; homologous to mammalian ribosomal protein L23 and bacterial L14; RPL23A has a paralog, RPL23B, that arose from the whole genome duplication [Source:SGD;Acc:S000000183]
YDR398W	3434.77	1593.21	1.1083	4.4337e-13	4.1787e-12		Subunit of U3-containing Small Subunit (SSU) processome complex; involved in production of 18S rRNA and assembly of small ribosomal subunit [Source:SGD;Acc:S000002806]
YER073W	4654.73	2159.14	1.1082	6.3257e-28	1.7712e-26		Mitochondrial aldehyde dehydrogenase; involved in regulation or biosynthesis of electron transport chain components and acetate formation; activated by K+; utilizes NADP+ as the preferred coenzyme; constitutively expressed [Source:SGD;Acc:S000000875]
YJR130C	5221.33	2422.66	1.1078	1.4127e-28	4.1822e-27		Cystathionine gamma-synthase, converts cysteine into cystathionine; STR2 has a paralog, YML082W, that arose from the whole genome duplication [Source:SGD;Acc:S000003891]
YPL252C	623.566	289.651	1.1062	2.3338e-12	2.0663e-11		Ferredoxin of the mitochondrial matrix; required for formation of cellular iron-sulfur proteins; involved in heme A biosynthesis; human homolog FDX1L can complement yeast by allowing growth during down-regulation of yeast YAH1 [Source:SGD;Acc:S000006173]
YDL066W	6216	2888.94	1.1054	9.0392e-29	2.7239e-27		Mitochondrial NADP-specific isocitrate dehydrogenase; catalyzes the oxidation of isocitrate to alpha-ketoglutarate; not required for mitochondrial respiration and may function to divert alpha-ketoglutarate to biosynthetic processes [Source:SGD;Acc:S000002224]
YOR145C	1967.51	915.792	1.1033	7.9814e-19	1.2107e-17	PNO1	Essential nucleolar protein required for pre-18S rRNA processing; interacts with Dim1p, an 18S rRNA dimethyltransferase, and also with Nob1p, which is involved in proteasome biogenesis; contains a KH domain [Source:SGD;Acc:S000005671]
YNL112W	6407.13	2983.6	1.1026	1.3549e-10	9.9725e-10		ATP-dependent RNA helicase of the DEAD-box protein family; has strong preference for dsRNA; interacts with YRA1; required for assembly of Yra1p, Nab2p and Mex67p onto mRNA and formation of nuclear mRNP; involved in mRNA decay and rRNA processing; may be involved in suppression of transcription from cryptic initiation sites [Source:SGD;Acc:S000005056]
YHR065C	2439.2	1137.67	1.1003	6.4512e-25	1.5265e-23		Protein involved in rRNA processing; required for maturation of the 35S primary transcript of pre-rRNA and for cleavage leading to mature 18S rRNA; homologous to eIF-4a, which is a DEAD box RNA-dependent ATPase with helicase activity [Source:SGD;Acc:S000001107]
YPL160W	6863.98	3202.3	1.0999	1.8718e-28	5.517e-27	CDC60	Cytosolic leucyl tRNA synthetase; ligates leucine to the appropriate tRNA; human homolog LARS can complement yeast temperature-sensitive mutant at restrictive temperature [Source:SGD;Acc:S000006081]
YPL278C	221.599	103.477	1.0986	2.0551e-09	1.3228e-08		Putative protein of unknown function; gene expression regulated by copper levels [Source:SGD;Acc:S000006199]
YFR031C-A	13637.7	6371.7	1.0979	1.1166e-24	2.6054e-23	RPL2A	Ribosomal 60S subunit protein L2A; homologous to mammalian ribosomal protein L2 and bacterial L2; RPL2A has a paralog, RPL2B, that arose from the whole genome duplication [Source:SGD;Acc:S000002104]
YNL132W	1479.24	691.268	1.0975	3.6699e-09	2.3135e-08		Protein required for biogenesis of the small ribosomal subunit; heterozygous mutant shows haploinsufficiency in K1 killer toxin resistance; essential gene; NAT10, the human homolog, implicated in several types of cancer and premature aging. [Source:SGD;Acc:S000005076]
YDL153C	2146.09	1003.8	1.0962	1.691e-17	2.3675e-16	SAS10	Subunit of U3-containing Small Subunit (SSU) processome complex; involved in production of 18S rRNA and assembly of small ribosomal subunit; disrupts silencing when overproduced; mutant has increased aneuploidy tolerance; essential gene [Source:SGD;Acc:S000002312]
YPL079W	7933.99	3711.27	1.0961	7.6779e-23	1.5588e-21	RPL21B	Ribosomal 60S subunit protein L21B; homologous to mammalian ribosomal protein L21, no bacterial homolog; RPL21B has a paralog, RPL21A, that arose from the whole genome duplication [Source:SGD;Acc:S000006000]
YNL313C	1755.95	823.251	1.0928	7.6319e-12	6.443e-11		Essential conserved protein with a role in cell wall integrity; contains six TPR (tetratricopeptide repeat) domains clustered in the C-terminal region; conditional mutant is suppressed by overexpression of GFA1; protein abundance increases in response to DNA replication stress [Source:SGD;Acc:S000005257]
YER137C	132.839	62.4832	1.0881	1.4966e-06	6.7498e-06		Putative protein of unknown function [Source:SGD;Acc:S000000939]
YKL014C	2334.43	1099.59	1.0861	1.6661e-15	1.9851e-14	URB1	Protein required for the normal accumulation of 25S and 5.8S rRNAs; nucleolar protein; associated with the 27SA2 pre-ribosomal particle; proposed to be involved in the biogenesis of the 60S ribosomal subunit [Source:SGD;Acc:S000001497]
YKL033W-A	4735.85	2231.36	1.0857	6.8831e-27	1.7859e-25		Putative protein of unknown function; similar to uncharacterized proteins from other fungi [Source:SGD;Acc:S000007242]
YOR167C	8493.58	4004.4	1.0848	2.1505e-19	3.4573e-18	RPS28A	Protein component of the small (40S) ribosomal subunit; has an extraribosomal function in regulation of RPS28B, in which Rps28Ap binds to a decapping complex via Edc3p, which then binds to RPS28B mRNA leading to its decapping and degradation; homologous to mammalian ribosomal protein S28, no bacterial homolog; RPS28A has a paralog, RPS28B, that arose from the whole genome duplication [Source:SGD;…
YGR014W	4154.76	1960.65	1.0834	8.1506e-15	8.979e-14		Mucin family member involved in various signaling pathways; functions as osmosensor in the Sho1p-mediated HOG pathway; functions in Cdc42p- and MAP kinase-dependent filamentous growth signaling pathway; processed into secreted and cell-associated forms by aspartyl protease Yps1p; potential Cdc28p substrate [Source:SGD;Acc:S000003246]
YDL014W	5914.24	2797.24	1.0802	9.7984e-10	6.5387e-09	NOP1	Histone glutamine methyltransferase, modifies H2A at Q105 in nucleolus; component of the small subunit processome complex, which is required for processing of pre-18S rRNA; ortholog of mammalian fibrillarin; inviability of the null mutant is functionally complemented by human FBL [Source:SGD;Acc:S000002172]
tV(AAC)M2	43.5512	20.6104	1.0793	0.0039012	0.0093065		Valine tRNA (tRNA-Val), predicted by tRNAscan-SE analysis [Source:SGD;Acc:S000006764]
tM(CAU)P	37.8852	17.9324	1.0791	0.0070406	0.015787		Methionine initiator tRNA (tRNA-Met); predicted by tRNAscan-SE analysis; one of four initiator methionine tRNAs in yeast that are functional for translation [Source:SGD;Acc:S000006667]
YKL172W	2331.32	1103.9	1.0785	2.4371e-15	2.8582e-14		Required for 25S rRNA maturation and 60S ribosomal subunit assembly; localizes to the nucleolus and in foci along nuclear periphery; constituent of 66S pre-ribosomal particles; cooperates with Rrs1p and Mps3p to mediate telomere clustering by binding Sir4p, but is not involved in telomere tethering [Source:SGD;Acc:S000001655]
YOR294W	1147.26	543.399	1.0781	6.231e-13	5.7676e-12		Essential protein that binds ribosomal protein L11; required for nuclear export of the 60S pre-ribosomal subunit during ribosome biogenesis; localizes to the nucleolus and in foci along nuclear periphery; cooperates with Ebp2p and Mps3p to mediate telomere clustering by binding Sir4p, but is not involved in telomere tethering; mouse homolog shows altered expression in Huntington's disease model m…
YGL052W	232.331	110.25	1.0754	4.279e-05	0.00015501		Dubious open reading frame; unlikely to encode a functional protein, based on available experimental and comparative sequence data; partially overlaps the verified ORF MST27 [Source:SGD;Acc:S000003020]
YOR272W	1908.48	906.229	1.0745	7.6174e-15	8.4192e-14		Constituent of 66S pre-ribosomal particles; forms a complex with Nop7p and Erb1p that is required for maturation of the large ribosomal subunit; has seven C-terminal WD repeats [Source:SGD;Acc:S000005798]
YCR016W	1166.68	554.054	1.0743	1.7611e-19	2.8518e-18		Putative protein of unknown function; green fluorescent protein (GFP)-fusion protein localizes to the nucleolus and nucleus; predicted to be involved in ribosome biogenesis [Source:SGD;Acc:S000000609]
YER127W	1796.35	853.554	1.0735	1.5772e-22	3.0991e-21		Essential protein involved in maturation of 18S rRNA; depletion leads to inhibited pre-rRNA processing and reduced polysome levels; localizes primarily to the nucleolus [Source:SGD;Acc:S000000929]
YGL123W	12359.9	5879.12	1.072	1.1952e-23	2.5826e-22	RPS2	Protein component of the small (40S) subunit; essential for control of translational accuracy; phosphorylation by C-terminal domain kinase I (CTDK-I) enhances translational accuracy; methylated on one or more arginine residues by Hmt1p; homologous to mammalian ribosomal protein S2 and bacterial S5 [Source:SGD;Acc:S000003091]
YOR004W	1020.6	485.456	1.072	2.5332e-10	1.7995e-09		Component of the small subunit processome; involved in 40S ribosomal subunit biogenesis; interacts with snR30 and is required for dissociation of snR30 from large pre-ribosomal particles; has homology to PINc domain protein Fcf1p, although the PINc domain of Utp23p is not required for function; essential protein [Source:SGD;Acc:S000005530]
snR39	80.2417	38.1982	1.0708	0.00015045	0.00048421		C/D box small nucleolar RNA (snoRNA); guides 2'-O-methylation of large subunit (LSU) rRNA at position A807 [Source:SGD;Acc:S000007302]
YGL021W	2120.98	1011.05	1.0689	5.9964e-23	1.2248e-21		Protein kinase; along with its paralog, ALK2, required for proper spindle positioning and nuclear segregation following mitotic arrest, proper organization of cell polarity factors in mitosis, proper localization of formins and polarity factors, and survival in cells that activate spindle assembly checkpoint; phosphorylated in response to DNA damage; ALK1 has a paralog, ALK2, that arose from the …
YLR197W	2089.95	996.294	1.0688	7.4352e-11	5.614e-10	NOP56	Essential evolutionarily-conserved nucleolar protein; component of the box C/D snoRNP complexes that direct 2'-O-methylation of pre-rRNA during its maturation; overexpression causes spindle orientation defects [Source:SGD;Acc:S000004187]
YLR388W	5938.7	2834.98	1.0668	1.6869e-07	8.7607e-07	RPS29A	Protein component of the small (40S) ribosomal subunit; homologous to mammalian ribosomal protein S29 and bacterial S14; RPS29A has a paralog, RPS29B, that arose from the whole genome duplication [Source:SGD;Acc:S000004380]
YCR057C	2554.97	1220.97	1.0653	2.4696e-13	2.3742e-12	PWP2	Conserved 90S pre-ribosomal component; essential for proper endonucleolytic cleavage of the 35 S rRNA precursor at A0, A1, and A2 sites; contains eight WD-repeats; PWP2 deletion leads to defects in cell cycle and bud morphogenesis [Source:SGD;Acc:S000000653]
YKR099W	2773.78	1326.48	1.0642	3.4661e-24	7.7384e-23		Myb-related transcription factor; involved in regulating basal and induced expression of genes of the purine and histidine biosynthesis pathways; also involved in regulation of meiotic recombination at specific genes [Source:SGD;Acc:S000001807]
YMR131C	3081.38	1476.87	1.061	4.6018e-20	7.6925e-19		Specific chaperone for ribosomal protein Rpl3p; binds to nascent Rpl3p during translation; essential gene [Source:SGD;Acc:S000004738]
YOL041C	2805.65	1348.65	1.0568	1.0196e-13	1.0076e-12		Nucleolar protein involved in pre-25S rRNA processing; also involved in biogenesis of large 60S ribosomal subunit; contains an RNA recognition motif (RRM); binds to Ebp2; similar to Nop13p and Nsr1p [Source:SGD;Acc:S000005401]
YGR027C	16318.4	7853.93	1.055	2.6939e-27	7.3291e-26	RPS25A	Protein component of the small (40S) ribosomal subunit; homologous to mammalian ribosomal protein S25, no bacterial homolog; RPS25A has a paralog, RPS25B, that arose from the whole genome duplication [Source:SGD;Acc:S000003259]
YDL136W	7581.49	3649.31	1.0549	7.1111e-22	1.3576e-20	RPL35B	Ribosomal 60S subunit protein L35B; homologous to mammalian ribosomal protein L35 and bacterial L29; RPL35B has a paralog, RPL35A, that arose from the whole genome duplication [Source:SGD;Acc:S000002295]
YGR280C	3416.29	1644.38	1.0549	2.4672e-11	1.9598e-10	PXR1	Essential protein involved in rRNA and snoRNA maturation; competes with TLC1 RNA for binding to Est2p, suggesting a role in negative regulation of telomerase; human homolog inhibits telomerase; contains a G-patch RNA interacting domain [Source:SGD;Acc:S000003512]
YER130C	1755.97	845.959	1.0536	6.5651e-22	1.2641e-20		Transcription factor that binds IME1 Upstream Activation Signal (UAS)ru; COM2 transcription is regulated by Haa1p, Sok2p and Zap1p transcriptional activators; may bind the IME1 promoter under all growth conditions to negatively regulate its transcription in the absence of a positive regulator that binds more effectively; repressor activity may depend on phosphorylation by PKA; C. albicans homolog…
YLR460C	162.669	78.3759	1.0535	2.9355e-07	1.4666e-06		Member of the quinone oxidoreductase family; up-regulated in response to the fungicide mancozeb; possibly up-regulated by iodine [Source:SGD;Acc:S000004452]
YLR222C	1518.88	732.013	1.0531	6.3954e-11	4.8672e-10		Nucleolar protein; component of the small subunit (SSU) processome containing the U3 snoRNA that is involved in processing of pre-18S rRNA [Source:SGD;Acc:S000004212]
YIL012W	99.7455	48.0777	1.0529	2.5387e-05	9.52e-05		Putative protein of unknown function; conserved across S. cerevisiae strains [Source:SGD;Acc:S000001274]
YNL311C	1602.31	772.998	1.0516	2.596e-21	4.7794e-20		F-box protein of unknown function; predicted to be part of an SCF ubiquitin protease complex; involved in regulating protein levels of sulfur metabolism enzymes; may interact with ribosomes, based on co-purification experiments [Source:SGD;Acc:S000005255]
YOR341W	4314.81	2082.31	1.0511	2.5934e-11	2.0527e-10	RPA190	RNA polymerase I largest subunit A190 [Source:SGD;Acc:S000005868]
YDL039C	740.763	357.58	1.0507	3.6243e-12	3.1427e-11	PRM7	Pheromone-regulated protein; predicted to have one transmembrane segment; promoter contains Gcn4p binding elements; in W303 strain one continuous open reading frame comprising of YDL037C, the intergenic region and YDL039C encodes the IMI1 [Source:SGD;Acc:S000002197]
YHR213W-A	26.327	12.7123	1.0503	0.024379	0.047832		Putative protein of unknown function; identified by gene-trapping, microarray-based expression analysis, and genome-wide homology searching [Source:SGD;Acc:S000028651]
YOR315W	412.198	199.038	1.0503	4.8115e-06	2.0183e-05		Nuclear protein putative transcription factor; required for growth of superficial pseudohyphae (which do not invade the agar substrate) but not for invasive pseudohyphal growth; may act together with Phd1p; potential Cdc28p substrate [Source:SGD;Acc:S000005842]
YHR049C-A	40.6263	19.659	1.0472	0.0095854	0.02092		Dubious open reading frame; unlikely to encode a functional protein, based on available experimental and comparative sequence data [Source:SGD;Acc:S000003532]
YNL002C	3211	1554.12	1.0469	4.3164e-16	5.3914e-15	RLP7	Nucleolar protein similar to large ribosomal subunit L7 proteins; constituent of 66S pre-ribosomal particles; plays an essential role in processing of precursors to the large ribosomal subunit RNAs; binds junction of ITS2 and ITS2-proximal stem between the 3' end of 5.8S rRNA and the 5' end of 25S rRNA [Source:SGD;Acc:S000004947]
YDR146C	2157.52	1044.74	1.0462	4.9926e-14	5.1775e-13		Transcription factor that recruits Mediator and Swi/Snf complexes; activates transcription of genes expressed at the M/G1 phase boundary and in G1 phase; required for expression of the HO gene controlling mating type switching; localization to nucleus occurs during G1 and appears to be regulated by phosphorylation by Cdc28p kinase; SWI5 has a paralog, ACE2, that arose from the whole genome duplic…
tN(GUU)N1	54.2628	26.2945	1.0452	0.024826	0.04861		Asparagine tRNA (tRNA-Asn), predicted by tRNAscan-SE analysis [Source:SGD;Acc:S000006673]
YGR109W-B	4293.53	2081.47	1.0446	2.1743e-11	1.7353e-10		Retrotransposon TYA Gag and TYB Pol genes; transcribed/translated as one unit; polyprotein is processed to make a nucleocapsid-like protein (Gag), reverse transcriptase (RT), protease (PR), and integrase (IN); similar to retroviral genes [Source:SGD;Acc:S000007347]
YAL025C	1705.12	828.167	1.0419	3.2988e-15	3.8024e-14		Essential nuclear protein; constituent of 66S pre-ribosomal particles; required for maturation of 25S and 5.8S rRNAs; required for maintenance of M1 satellite double-stranded RNA of the L-A virus [Source:SGD;Acc:S000000023]
YKL143W	3201.74	1559.03	1.0382	1.5532e-14	1.6621e-13	LTV1	Component of the GSE complex; GSE is required for proper sorting of amino acid permease Gap1p; required for ribosomal small subunit export from nucleus; required for growth at low temperature [Source:SGD;Acc:S000001626]
YPL092W	3048.54	1485.77	1.0369	3.0264e-10	2.1296e-09	SSU1	Plasma membrane sulfite pump involved in sulfite metabolism; required for efficient sulfite efflux; major facilitator superfamily protein [Source:SGD;Acc:S000006013]
YBR031W	46155	22507.3	1.0361	9.7846e-27	2.5193e-25	RPL4A	Ribosomal 60S subunit protein L4A; N-terminally acetylated; homologous to mammalian ribosomal protein L4 and bacterial L4; RPL4A has a paralog, RPL4B, that arose from the whole genome duplication [Source:SGD;Acc:S000000235]
YPL012W	1934.08	943.205	1.036	1.5075e-08	8.8786e-08		Protein required for export of the ribosomal subunits; associates with the RNA components of the pre-ribosomes; has a role in nuclear import in association with Pse1p; also plays a role in the cell cycle and the DNA damage response; contains HEAT-repeats [Source:SGD;Acc:S000005933]
YLR401C	2234.29	1090.05	1.0354	1.6656e-11	1.3469e-10		Dihydrouridine synthase; member of a widespread family of conserved proteins including Smm1p, Dus1p, and Dus4p; contains a consensus oleate response element (ORE) in its promoter region; forms nuclear foci upon DNA replication stress [Source:SGD;Acc:S000004393]
YPR009W	325.316	158.728	1.0353	6.797e-11	5.1553e-10		Zn2Cys6 family transcription factor; positively regulates sterol uptake under anaerobic conditions with SUT1; represses filamentation-inducing genes during non-starvation conditions; positively regulates mating along with SUT1 by repressing the expression of genes (PRR2, NCE102 and RHO5) which function as mating inhibitors; multicopy suppressor of mutations that cause low activity of the cAMP/PKA…
YMR015C	1274.66	622.686	1.0335	2.5269e-15	2.9532e-14	ERG5	C-22 sterol desaturase; a cytochrome P450 enzyme that catalyzes the formation of the C-22(23) double bond in the sterol side chain in ergosterol biosynthesis; may be a target of azole antifungal drugs [Source:SGD;Acc:S000004617]
YML060W	293.146	143.285	1.0327	4.7562e-10	3.2681e-09		Nuclear and mitochondrial glycosylase/lyase; specifically excises 7,8-dihydro-8-oxoguanine residues located opposite cytosine or thymine residues in DNA, repairs oxidative damage to mitochondrial DNA, contributes to UVA resistance [Source:SGD;Acc:S000004525]
YPL187W	7349.8	3594.14	1.0321	1.3855e-10	1.0175e-09	MF(ALPHA)1	Mating pheromone alpha-factor, made by alpha cells; interacts with mating type a cells to induce cell cycle arrest and other responses leading to mating; also encoded by MF(ALPHA)2, although MF(ALPHA)1 produces most alpha-factor; binds copper(II) ions [Source:SGD;Acc:S000006108]
YNL308C	5194.24	2541.95	1.031	4.0158e-16	5.0536e-15		Essential nucleolar protein required for 40S ribosome biogenesis; associate with snR30; physically and functionally interacts with Krr1p [Source:SGD;Acc:S000005252]
YPR156C	5187.75	2539.38	1.0306	1.5952e-24	3.6462e-23		Polyamine transporter of the major facilitator superfamily; member of the 12-spanner drug:H(+) antiporter DHA1 family; specific for spermine; localizes to the plasma membrane; TPO3 has a paralog, TPO2, that arose from the whole genome duplication [Source:SGD;Acc:S000006360]
YLR342W-A	367.998	180.237	1.0298	7.1998e-08	3.9272e-07		Putative protein of unknown function [Source:SGD;Acc:S000028571]
YPR080W	51403.3	25184.5	1.0293	5.9153e-27	1.5407e-25	TEF1	Translational elongation factor EF-1 alpha; in the GTP-bound active form, binds to and delivers aminoacylated tRNA to the A-site of ribosomes for elongation of nascent polypeptides; associates with vacuolar Rho1p GTPase; may also have a role in tRNA re-export from the nucleus; TEF1 has a paralog, TEF2, that arose from the whole genome duplication [Source:SGD;Acc:S000006284]
YMR194W	2464.19	1208.23	1.0282	5.1217e-17	6.8973e-16	RPL36A	Ribosomal 60S subunit protein L36A; N-terminally acetylated; binds to 5.8 S rRNA; homologous to mammalian ribosomal protein L36, no bacterial homolog; RPL36A has a paralog, RPL36B, that arose from the whole genome duplication [Source:SGD;Acc:S000004807]
YMR001C	2092.72	1026.21	1.0281	1.8047e-21	3.3594e-20	CDC5	Polo-like kinase; controls targeting and activation of Rho1p at cell division site via Rho1p guanine nucleotide exchange factors; regulates Spc72p; also functions in adaptation to DNA damage during meiosis; regulates the shape of the nucleus and expansion of the nuclear envelope during mitosis; similar to Xenopus Plx1 and S. pombe Plo1p; human homologs PLK1, PLK3 can each complement yeast cdc5 th…
YLR375W	6762.81	3316.53	1.0279	2.4627e-25	5.9531e-24		Zinc-finger protein of unknown function; possibly involved in pre-tRNA splicing and in uptake of branched-chain amino acids; STP3 has a paralog, STP4, that arose from the whole genome duplication [Source:SGD;Acc:S000004367]
YEL026W	3282.95	1610.42	1.0276	1.6067e-14	1.7166e-13		RNA binding protein; part of U3 snoRNP involved in rRNA processing, part of U4/U6-U5 tri-snRNP involved in mRNA splicing, similar to human 15.5K protein [Source:SGD;Acc:S000000752]
YNL227C	490.875	240.925	1.0268	9.7081e-13	8.8399e-12		Co-chaperone that stimulates the ATPase activity of Ssa1p; required for a late step of ribosome biogenesis; associated with the cytosolic large ribosomal subunit; contains a J-domain; mutation causes defects in fluid-phase endocytosis [Source:SGD;Acc:S000005171]
YLR355C	12237.8	6031.83	1.0207	6.3937e-26	1.5854e-24		Acetohydroxyacid reductoisomerase and mtDNA binding protein; involved in branched-chain amino acid biosynthesis and maintenance of wild-type mitochondrial DNA; found in mitochondrial nucleoids [Source:SGD;Acc:S000004347]
YBR083W	6437.1	3176.39	1.019	1.5376e-24	3.5507e-23	TEC1	Transcription factor targeting filamentation genes and Ty1 expression; Ste12p activation of most filamentation gene promoters depends on Tec1p and Tec1p transcriptional activity is dependent on its association with Ste12p; binds to TCS elements upstream of filamentation genes, which are regulated by Tec1p/Ste12p/Dig1p complex; competes with Dig2p for binding to Ste12p/Dig1p; positive regulator of…
YGR040W	1402.05	691.912	1.0189	2.4837e-19	3.9551e-18		Mitogen-activated protein kinase (MAPK); involved in signal transduction pathways that control filamentous growth and pheromone response; regulates septum assembly, and may directly phosphorylate Bni4p; the KSS1 gene is nonfunctional in S288C strains and functional in W303 strains [Source:SGD;Acc:S000003272]
YER006W	3201.21	1580.35	1.0184	1.9114e-20	3.302e-19		GTPase that associates with nuclear 60S pre-ribosomes; required for export of 60S ribosomal subunits from the nucleus [Source:SGD;Acc:S000000808]
YHR030C	7175.26	3543.53	1.0178	6.902e-25	1.6274e-23	SLT2	Serine/threonine MAP kinase; coordinates expression of all 19S regulatory particle assembly-chaperones (RACs) to control proteasome abundance; involved in regulating maintenance of cell wall integrity, cell cycle progression, nuclear mRNA retention in heat shock, septum assembly; required for mitophagy, pexophagy; affects recruitment of mitochondria to phagophore assembly site; plays role in adap…
YLR342W	9029.92	4460.6	1.0175	2.3466e-08	1.3618e-07	FKS1	Catalytic subunit of 1,3-beta-D-glucan synthase; functionally redundant with alternate catalytic subunit Gsc2p; binds to regulatory subunit Rho1p; involved in cell wall synthesis and maintenance; localizes to sites of cell wall remodeling; FKS1 has a paralog, GSC2, that arose from the whole genome duplication [Source:SGD;Acc:S000004334]
YCR107W	1144.36	565.358	1.0173	3.8732e-18	5.646e-17		Putative aryl-alcohol dehydrogenase; similar to P. chrysosporium aryl-alcohol dehydrogenase; mutational analysis has not yet revealed a physiological role; AAD3 has a paralog, AAD15, that arose from a segmental duplication; members of the AAD gene family comprise three pairs (AAD3 + AAD15, AAD6/AAD16 + AAD4, AAD10 + AAD14) whose two genes are more related to one another than to other members of t…
YIL091C	1557.49	769.683	1.0169	3.5046e-10	2.4406e-09		Nucleolar protein; required for 35S pre-RNA processing and 40S ribosomal subunit biogenesis [Source:SGD;Acc:S000001353]
YDL184C	37602.8	18583.8	1.0168	1.4245e-11	1.1631e-10	RPL41A	Ribosomal 60S subunit protein L41A; comprises only 25 amino acids; rpl41a rpl41b double null mutant is viable; homologous to mammalian ribosomal protein L41, no bacterial homolog; RPL41A has a paralog, RPL41B, that arose from the whole genome duplication [Source:SGD;Acc:S000002343]
YOL010W	1694.33	838.134	1.0155	4.6286e-20	7.7182e-19		Endonuclease that cleaves pre-rRNA at site A2 for 18S rRNA biogenesis; subunit of U3-containing 90S preribosome processome complex involved in small ribosomal subunit assembly; stimulates Bms1p GTPase and U3 binding activity; similar to RNA cyclase-like proteins but no cyclase activity detected [Source:SGD;Acc:S000005370]
YBL043W	1105.39	547.077	1.0147	1.0527e-09	6.9767e-09		Non-essential protein of unknown function; induced by treatment with 8-methoxypsoralen and UVA irradiation; ECM13 has a paralog, YJR115W, that arose from the whole genome duplication [Source:SGD;Acc:S000000139]
YER110C	4472.19	2213.62	1.0146	2.3211e-19	3.705e-18	KAP123	Karyopherin beta; mediates nuclear import of ribosomal proteins prior to assembly into ribosomes and import of histones H3 and H4; localizes to the nuclear pore, nucleus, and cytoplasm; exhibits genetic interactions with RAI1 [Source:SGD;Acc:S000000912]
YMR307W	7445.66	3686.21	1.0143	2.5272e-11	2.0027e-10	GAS1	Beta-1,3-glucanosyltransferase; required for cell wall assembly and also has a role in transcriptional silencing; localizes to cell surface via a glycosylphosphatidylinositol (GPI) anchor; also found at nuclear periphery; genetic interactions with histone H3 lysine acetyltransferases GCN5 and SAS3 indicate previously unsuspected functions for Gas1 in DNA damage response and cell cycle regulation …
YOL092W	2562.95	1269.04	1.0141	1.413e-21	2.6376e-20		Putative vacuolar membrane transporter for cationic amino acids; likely contributes to amino acid homeostasis by exporting cationic amino acids from the vacuole; member of the PQ-loop family, with seven transmembrane domains; similar to mammalian PQLC2 vacuolar transporter; YPQ1 has a paralog, RTC2, that arose from the whole genome duplication [Source:SGD;Acc:S000005452]
YKL029C	1818.2	900.734	1.0133	8.9384e-13	8.1723e-12		Mitochondrial malic enzyme; catalyzes the oxidative decarboxylation of malate to pyruvate, which is a key intermediate in sugar metabolism and a precursor for synthesis of several amino acids [Source:SGD;Acc:S000001512]
YDR418W	880.845	436.465	1.013	1.029e-13	1.0154e-12	RPL12B	Ribosomal 60S subunit protein L12B; rpl12a rpl12b double mutant exhibits slow growth and slow translation; homologous to mammalian ribosomal protein L12 and bacterial L11; RPL12B has a paralog, RPL12A, that arose from the whole genome duplication [Source:SGD;Acc:S000002826]
YDR101C	1154.56	574.09	1.008	3.9206e-14	4.1167e-13		Nuclear export factor for the ribosomal pre-60S subunit; shuttling factor which directly binds FG rich nucleoporins and facilities translocation through the nuclear pore complex; interacts directly with Alb1p; responsible for Tif6p recycling defects in the absence of Rei1; associated with the ribosomal export complex [Source:SGD;Acc:S000002508]
YNL096C	6888.62	3431.55	1.0054	4.7525e-24	1.0575e-22	RPS7B	Protein component of the small (40S) ribosomal subunit; interacts with Kti11p; deletion causes hypersensitivity to zymocin; homologous to mammalian ribosomal protein S7, no bacterial homolog; RPS7B has a paralog, RPS7A, that arose from the whole genome duplication; protein abundance increases in response to DNA replication stress [Source:SGD;Acc:S000005040]
YDL131W	6186.05	3082.76	1.0048	3.0602e-24	6.9008e-23		Homocitrate synthase isozyme; catalyzes the condensation of acetyl-CoA and alpha-ketoglutarate to form homocitrate, which is the first step in the lysine biosynthesis pathway; LYS21 has a paralog, LYS20, that arose from the whole genome duplication [Source:SGD;Acc:S000002289]
YBR023C	4887.58	2440.22	1.0021	2.9905e-23	6.241e-22	CHS3	Chitin synthase III; catalyzes the transfer of N-acetylglucosamine (GlcNAc) to chitin; required for synthesis of the majority of cell wall chitin, the chitin ring during bud emergence, and spore wall chitosan; contains overlapping di-leucine and di-acidic signals that mediate, respectively, intracellular trafficking by AP-1 and trafficking to plasma membrane by exomer complex; requires AP-3 compl…
YIL078W	8636.69	4312.16	1.0021	2.9475e-24	6.6691e-23	THS1	Threonyl-tRNA synthetase; essential cytoplasmic protein; human homolog TARS can complement yeast null mutant [Source:SGD;Acc:S000001340]
YIL133C	7131.06	3561.61	1.0016	6.5566e-24	1.4399e-22	RPL16A	Ribosomal 60S subunit protein L16A; N-terminally acetylated, binds 5.8 S rRNA; transcriptionally regulated by Rap1p; homologous to mammalian ribosomal protein L13A and bacterial L13; RPL16A has a paralog, RPL16B, that arose from the whole genome duplication; protein abundance increases in response to DNA replication stress [Source:SGD;Acc:S000001395]
YLL053C	324.372	162.122	1.0006	3.079e-10	2.1621e-09		Putative protein; in the Sigma 1278B strain background YLL053C is contiguous with AQY2 which encodes an aquaporin [Source:SGD;Acc:S000003976]
YOR108W	1680.84	841.528	0.9981	1.8072e-12	1.6171e-11		Alpha-isopropylmalate synthase II (2-isopropylmalate synthase); catalyzes the first step in the leucine biosynthesis pathway; the minor isozyme, responsible for the residual alpha-IPMS activity detected in a leu4 null mutant; LEU9 has a paralog, LEU4, that arose from the whole genome duplication [Source:SGD;Acc:S000005634]
YMR229C	3522.44	1766.96	0.99531	6.8586e-11	5.1903e-10		RNA binding protein involved in synthesis of 18S and 5.8S rRNAs; component of ribosomal small subunit (SSU) processome and 90S preribosome; required for pre-rRNA packaging and compaction of processome into dense terminal balls; part of Mak21p-Noc2p-Rrp5p module that associates with nascent pre-rRNA during transcription with role in biogenesis of large ribosomal subunit; binds single stranded trac…
YKR042W	27955.3	14026	0.99502	4.5607e-25	1.0907e-23		Mitochondrial inner membrane protein; role in mitophagy is disputed; implicated in cell wall biogenesis, the oxidative stress response, life span during starvation, and cell death; SUN family member; UTH1 has a paralog, NCA3, that arose from the whole genome duplication [Source:SGD;Acc:S000001750]
YKR091W	2229.08	1119.81	0.99319	1.0302e-14	1.1203e-13		GTB motif (G1/S transcription factor binding) containing protein; binds SBF-regulated promoters in hydroxyurea-treated cells; when overexpressed, suppresses the lethality of a rad53 null mutation; potential Cdc28p substrate; SRL3 has a paralog, WHI5, that arose from the whole genome duplication [Source:SGD;Acc:S000001799]
YMR238W	2486.36	1249.54	0.99264	3.811e-09	2.3957e-08		Putative mannosidase; essential glycosylphosphatidylinositol (GPI)-anchored membrane protein required for cell wall biogenesis in bud formation, involved in filamentous growth, homologous to Dcw1p [Source:SGD;Acc:S000004851]
YOR192C-C	258.942	130.137	0.99259	7.4691e-09	4.5754e-08		Putative protein of unknown function; identified by expression profiling and mass spectrometry [Source:SGD;Acc:S000028857]
YJL010C	1078.15	542.698	0.99033	9.4173e-10	6.3032e-09		Essential subunit of U3-containing 90S preribosome; involved in production of 18S rRNA and assembly of small ribosomal subunit; also part of pre-40S ribosome and required for its export into cytoplasm; binds RNA and contains pumilio domain [Source:SGD;Acc:S000003547]
YDR524W-C	3448.58	1736.41	0.98989	3.9223e-16	4.9451e-15	YDR524W-C	Putative protein of unknown function; small ORF identified by SAGE; deletion strains are moderately sensitive to the radiomimetic drug bleomycin [Source:SGD;Acc:S000028740]
YCR024C-B	6189.51	3117.43	0.98947	5.8249e-19	8.9164e-18		Putative protein of unknown function; identified by expression profiling and mass spectrometry [Source:SGD;Acc:S000028818]
YPL220W	7163.63	3612.04	0.98788	3.6607e-23	7.546e-22	RPL1A	Ribosomal 60S subunit protein L1A; N-terminally acetylated; homologous to mammalian ribosomal protein L10A and bacterial L1; RPL1A has a paralog, RPL1B, that arose from the whole genome duplication; rpl1a rpl1b double null mutation is lethal [Source:SGD;Acc:S000006141]
YDR492W	1356.72	684.629	0.98672	5.6111e-18	8.0742e-17		Membrane protein involved in zinc ion homeostasis; member of the four-protein IZH family; transcription is regulated directly by Zap1p, expression induced by zinc deficiency and fatty acids; deletion increases sensitivity to elevated zinc; IZH1 has a paralog, IZH4, that arose from the whole genome duplication [Source:SGD;Acc:S000002900]
YGR159C	4302.2	2174.44	0.98443	2.5235e-08	1.4606e-07	NSR1	Nucleolar protein that binds nuclear localization sequences; required for pre-rRNA processing and ribosome biogenesis; binds to single stranded telomeric DNA and mRNA; methylated by Hmt1p; interaction with Top1p and nucleolar localization are negatively regulated by polyphosphorylation [Source:SGD;Acc:S000003391]
YLR406C	6090.45	3080.31	0.98347	1.2585e-09	8.2754e-09	RPL31B	Ribosomal 60S subunit protein L31B; associates with karyopherin Sxm1p; loss of both Rpl31p and Rpl39p confers lethality; homologous to mammalian ribosomal protein L31, no bacterial homolog; RPL31B has a paralog, RPL31A, that arose from the whole genome duplication [Source:SGD;Acc:S000004398]
YER126C	1732.76	876.417	0.98338	2.0024e-10	1.4392e-09		Protein constituent of 66S pre-ribosomal particles; contributes to processing of the 27S pre-rRNA; recruited by ribosomal proteins L17, L35, and L37 to assembling ribosomes after 27SB pre-rRNA is generated, immediately preceding removal of ITS2 [Source:SGD;Acc:S000000928]
YBL028C	1065.97	539.54	0.98237	1.7516e-16	2.2593e-15		Protein of unknown function that may interact with ribosomes; green fluorescent protein (GFP)-fusion protein localizes to the nucleolus; predicted to be involved in ribosome biogenesis [Source:SGD;Acc:S000000124]
YNL061W	2226.73	1127.08	0.98234	1.1149e-10	8.2877e-10	NOP2	rRNA m5C methyltransferase; methylates cytosine at position 2870 of 25S rRNA; has an essential function independent of rRNA methylation; contains seven beta-strand methyltransferase motif; essential for processing and maturation of 27S pre-rRNA and large ribosomal subunit biogenesis; localized to the nucleolus; constituent of 66S pre-ribosomal particles; rRNA methylation defect and lethality are …
YMR001C-A	106.851	54.1638	0.9802	7.0576e-05	0.00024334		Putative protein of unknown function [Source:SGD;Acc:S000028691]
YLR243W	1096.95	556.372	0.97938	9.8352e-17	1.2959e-15		Putative GTPase with a role in biogenesis of RNA pol II and polIII; may be involved in assembly of RNA polymerases II and III and in their transport into the nucleus; may have a role in sister chromatid cohesion; SWAT-GFP and mCherry fusion proteins localize to the endoplasmic reticulum and vacuole respectively; contains a Gly-Pro-Asn motif in the G domain; similar to Npa3p and Gpn2p [Source:SGD;…
YFL062W	188.384	95.5571	0.97924	0.00014176	0.00045889		Endosomal protein involved in turnover of plasma membrane proteins; member of the DUP380 subfamily of conserved, often subtelomeric COS genes; required for the multivesicular vesicle body sorting pathway that internalizes plasma membrane proteins for degradation; Cos proteins provide ubiquitin in trans for nonubiquitinated cargo proteins [Source:SGD;Acc:S000001832]
YGL009C	3610.9	1835.43	0.97624	6.8511e-22	1.3154e-20		Isopropylmalate isomerase; catalyzes the second step in the leucine biosynthesis pathway [Source:SGD;Acc:S000002977]
YDR087C	2070.8	1053.43	0.9751	1.4781e-18	2.2272e-17		Essential evolutionarily conserved nucleolar protein; necessary for biogenesis of 60S ribosomal subunits and for processing of pre-rRNAs to mature rRNA; associated with several distinct 66S pre-ribosomal particles [Source:SGD;Acc:S000002494]
YML122C	435.227	221.522	0.97432	9.0199e-07	4.1802e-06		Putative protein of unknown function; conserved among S. cerevisiae strains; YML122C is not an essential gene [Source:SGD;Acc:S000004591]
YGR081C	1058.34	538.713	0.97422	2.5708e-16	3.2844e-15		Protein required for pre-rRNA processing; associated with the 90S pre-ribosome and 43S small ribosomal subunit precursor; interacts with U3 snoRNA; deletion mutant has synthetic fitness defect with an sgs1 deletion mutant [Source:SGD;Acc:S000003313]
YNR068C	1128.38	574.552	0.97374	6.4495e-17	8.6164e-16		Putative protein of unknown function; exhibits homology to C-terminal end of Bul1p; expressed as a readthrough product of BSC5, the readthrough locus being termed BUL3; the BUL3 readthrough product is involved in ubiquitin-mediated sorting of plasma membrane proteins and interacts with WW domains of Rsp5p in vitro, but in a functionally different way than the non-readthrough form [Source:SGD;Acc:…
YJL050W	2389.17	1217.42	0.97269	1.9095e-11	1.5368e-10	MTR4	ATP-dependent 3'-5' RNA helicase of the DExD/H family; involved in nuclear RNA processing and degradation both as a component of TRAMP complex and in TRAMP-independent processes; TRAMP unwinds RNA duplexes, with Mtr4p unwinding activity stimulated by Pap2p/Air2p but not dependent on ongoing polyadenylation; contains an arch domain, with two coiled-coil arms/stalks and a globular fist/KOW domain, …
YEL009C	11118.2	5669.38	0.97166	1.7445e-23	3.698e-22	GCN4	bZIP transcriptional activator of amino acid biosynthetic genes; activator responds to amino acid starvation; expression is tightly regulated at both the transcriptional and translational levels [Source:SGD;Acc:S000000735]
YGR189C	5923.63	3025.25	0.96943	1.3269e-15	1.5923e-14		Chitin transglycosylase; functions in the transfer of chitin to beta(1-6) and beta(1-3) glucans in the cell wall; similar and functionally redundant to Utr2; localizes to sites of polarized growth; expression induced by cell wall stress [Source:SGD;Acc:S000003421]
YER049W	2525.67	1290.34	0.96891	9.2364e-12	7.6723e-11		Fe(II)/2-oxoglutarate-dependent dioxygenase family member; catalyzes the repair of methyl-base lesions in both ss and dsDNA by oxidative demethylation; Poly(rA)-binding protein involved in mRNA poly(A) tail length and mRNA stability; role in translation termination efficiency; interacts with Sup45p (eRF1), Sup35p (eRF3) and Pab1p; similar to human prolyl 4-hydroxylase OGFOD1; binds Fe(II) and 2-o…
YJR041C	1304.74	667.197	0.96758	2.6928e-17	3.6929e-16	URB2	Protein required for normal metabolism of the rRNA primary transcript; nucleolar protein; proposed to be involved in ribosome biogenesis [Source:SGD;Acc:S000003802]
YOR207C	3709.01	1897.99	0.96656	2.2324e-21	4.1327e-20	RET1	Second-largest subunit of RNA polymerase III; RNA polymerase III is responsible for the transcription of tRNA and 5S RNA genes, and other low molecular weight RNAs [Source:SGD;Acc:S000005733]
YGL089C	693.248	354.839	0.96621	1.1152e-06	5.1085e-06		Mating pheromone alpha-factor, made by alpha cells; interacts with mating type a cells to induce cell cycle arrest and other responses leading to mating; also encoded by MF(ALPHA)1, which is more highly expressed; binds copper(II) ions [Source:SGD;Acc:S000003057]
YLR409C	1945.33	995.926	0.9659	4.7814e-11	3.706e-10		Subunit of U3-containing 90S preribosome and SSU processome complexes; involved in production of 18S rRNA and assembly of small ribosomal subunit; synthetic defect with STI1 Hsp90 cochaperone; human homolog linked to glaucoma; Small Subunit processome is also known as SSU processome [Source:SGD;Acc:S000004401]
YDR165W	1501.29	768.615	0.96587	3.9621e-12	3.4311e-11		Catalytic subunit of a tRNA methyltransferase complex; Trm8p and Trm82p comprise an enzyme that catalyzes a methyl-transfer from S-adenosyl-l-methionine to the N(7) atom of guanine at position 46 in tRNA; Trm8 lacks catalytic activity if not bound to Trm82p; relocalizes to the cytosol in response to hypoxia; mutation in human ortholog WDR4 causes microcephalic primordial dwarfism [Source:SGD;Acc:…
YOR243C	1605.47	822.493	0.96492	2.4888e-13	2.3892e-12		Pseudouridine synthase; catalyzes pseudouridylation at positions 35 and 56 in U2 snRNA, position 50 in 5S rRNA, position 13 in cytoplasmic tRNAs, and position 35 in pre-tRNA(Tyr); also pseudouridylates some mRNAs; relocates from nucleus to cytoplasm during heat shock and differentially modifies some mRNAs during heat shock; conserved in archaea, vertebrates, and some bacteria [Source:SGD;Acc:S000…
YHR148W	622.743	319.145	0.96442	1.9418e-07	1.0014e-06		Component of the SSU processome; SSU processome is required for pre-18S rRNA processing, essential protein that interacts with Mpp10p and mediates interactions of Imp4p and Mpp10p with U3 snoRNA [Source:SGD;Acc:S000001191]
YDL166C	754.481	387.499	0.96129	6.1951e-14	6.2792e-13		Essential NTPase required for small ribosome subunit synthesis; mediates processing of the 20S pre-rRNA at site D in the cytoplasm but associates only transiently with 43S preribosomes via Rps14p; complex with Rps14 is conserved between humans, yeast, and arches; may be the endonuclease for site D; depletion leads to accumulation of pre-40S ribosomes in 80S-like ribosomes; human TAF9 functionally…
YDR321W	2104.94	1081.79	0.96035	5.5183e-19	8.5052e-18		Cytosolic L-asparaginase, involved in asparagine catabolism; catalyzes hydrolysis of L-asparagine to aspartic acid and ammonia; important enzyme for the treatment of acute lymphoblastic leukemia; has low glutaminase activity and dependence; synthesized constitutively [Source:SGD;Acc:S000002729]
snR189	65.3563	33.6049	0.95965	0.0015676	0.0041102		H/ACA box small nucleolar RNA (snoRNA); guides pseudouridylation of large subunit (LSU) rRNA at position U2735 and small subunit (SSU) rRNA at position U466 [Source:SGD;Acc:S000007314]
YLR414C	18092.4	9308.23	0.9588	3.384e-23	6.997e-22		Plasma membrane protein with a role in cell wall integrity; co-localizes with Sur7p in punctate membrane patches; null mutant displays decreased thermotolerance; transcription induced upon cell wall damage and metal ion stress [Source:SGD;Acc:S000004406]
YAL012W	5813.91	2991.98	0.95841	5.157e-15	5.8048e-14	CYS3	Cystathionine gamma-lyase; catalyzes one of the two reactions involved in the transsulfuration pathway that yields cysteine from homocysteine with the intermediary formation of cystathionine; protein abundance increases in response to DNA replication stress [Source:SGD;Acc:S000000010]
YGL053W	3933.49	2028.04	0.95573	1.3726e-08	8.1195e-08		Pheromone-regulated protein; contains with 2 predicted transmembrane segments and an FF sequence, a motif involved in COPII binding; forms a complex with Prp9p in the ER; member of DUP240 gene family; PRM8 has a paralog, PRM9, that arose from a segmental duplication [Source:SGD;Acc:S000003021]
YPL183C	1275.79	657.917	0.95541	3.4079e-10	2.383e-09	RTT10	WD40 domain-containing protein involved in endosomal recycling; forms a complex with Rrt2p that functions in the retromer-mediated pathway for recycling internalized cell-surface proteins; interacts with Trm7p for 2'-O-methylation of N34 of substrate tRNAs; has a role in regulation of Ty1 transposition; human ortholog is WDR6 [Source:SGD;Acc:S000006104]
YDL060W	1990.69	1027.16	0.95461	2.04e-16	2.6212e-15		Protein required for processing of 20S pre-rRNA in the cytoplasm; associates with pre-40S ribosomal particles; inhibits the premature association of 60S subunits with assembling 40S subunits in the cytoplasm; similar to Bms1p; relocalizes from nucleus to cytoplasm upon DNA replication stress [Source:SGD;Acc:S000002218]
YKL056C	19095.4	9855	0.9543	4.2625e-22	8.2548e-21	TMA19	Protein that associates with ribosomes; homolog of translationally controlled tumor protein; green fluorescent protein (GFP)-fusion protein localizes to the cytoplasm and relocates to the mitochondrial outer surface upon oxidative stress [Source:SGD;Acc:S000001539]
YAL003W	14187.2	7324.94	0.9537	9.1014e-14	9.0208e-13	EFB1	Translation elongation factor 1 beta; stimulates nucleotide exchange to regenerate EF-1 alpha-GTP for the next elongation cycle; part of the EF-1 complex, which facilitates binding of aminoacyl-tRNA to the ribosomal A site; human homolog EEF1B2 can complement yeast efb1 mutants [Source:SGD;Acc:S000000003]
YGR211W	2246.86	1160.97	0.95258	1.0079e-09	6.706e-09		Essential protein with two zinc fingers; present in nucleus of growing cells, relocates to cytoplasm in starved cells via a process mediated by Cpr1p; binds translation elongation factor eEF-1 (Tef1p); relative distribution to nucleus increases upon DNA replication stress; human ZPR1 gene can complement yeast by allowing growth during down-regulation of yeast zpr1 [Source:SGD;Acc:S000003443]
YPL043W	2127.27	1099.21	0.95253	1.1644e-11	9.5891e-11	NOP4	Nucleolar protein; essential for processing and maturation of 27S pre-rRNA and large ribosomal subunit biogenesis; constituent of 66S pre-ribosomal particles; contains four RNA recognition motifs (RRMs) [Source:SGD;Acc:S000005964]
YDR161W	2194.37	1134.05	0.95232	5.1693e-19	7.9858e-18		Specific assembly chaperone for ribosomal protein Rpl4p; binds to an evolutionarily conserved surface extension of nascent Rpl4p and chaperones Rpl4p until its assembly into the pre-ribosome; transcriptionally co-regulated with rRNA and ribosome biosynthesis genes [Source:SGD;Acc:S000002568]
YJL109C	3702.95	1915.61	0.95087	1.4372e-11	1.1721e-10		Nucleolar protein; component of the small subunit (SSU) processome containing the U3 snoRNA that is involved in processing of pre-18S rRNA; mutant has increased aneuploidy tolerance [Source:SGD;Acc:S000003645]
YPL263C	2290.35	1185.05	0.95062	5.6401e-19	8.6731e-18		Cytoplasmic protein of unknown function [Source:SGD;Acc:S000006184]
YBL042C	4528.26	2343.51	0.95028	3.8359e-21	7.0047e-20		High affinity uridine permease, localizes to the plasma membrane; also mediates low but significant transport of the cytotoxic nucleoside analog 5-fluorouridine; not involved in uracil transport; relative distribution to the vacuole increases upon DNA replication stress [Source:SGD;Acc:S000000138]
YML043C	757.728	392.517	0.94892	1.1354e-07	6.027e-07		Component of the core factor (CF) rDNA transcription factor complex; CF is required for transcription of 35S rRNA genes by RNA polymerase I and is composed of Rrn6p, Rrn7p, and Rrn11p [Source:SGD;Acc:S000004507]
tP(UGG)M	68.6222	35.5736	0.94787	0.001032	0.002793		Proline tRNA (tRNA-Pro), predicted by tRNAscan-SE analysis; target of K. lactis zymocin; can mutate to suppress +1 frameshift mutations in proline codons [Source:SGD;Acc:S000006684]
YHR197W	1780.98	923.951	0.94679	5.8166e-12	4.9478e-11	RIX1	Component of the Rix1 complex and possibly pre-replicative complexes; required for processing of ITS2 sequences from 35S pre-rRNA; component of the pre-60S ribosomal particle with the dynein-related AAA-type ATPase Mdn1p; required for pre-replicative complex (pre-RC) formation and maintenance during DNA replication licensing; relocalizes to the cytosol in response to hypoxia; essential gene [Sour…
YGR122C-A	386.128	200.324	0.94674	1.8638e-10	1.3482e-09		Dubious open reading frame; unlikely to encode a functional protein, based on available experimental and comparative sequence data; similar to YLR334C and YOL106W [Source:SGD;Acc:S000007240]
YIL165C	1259.59	653.499	0.94669	1.3624e-16	1.7641e-15		Putative protein of unknown function; mutant exhibits mitophagy defects; in closely related species and other S. cerevisiae strain backgrounds YIL165C and adjacent ORF, YIL164C, likely constitute a single ORF encoding a nitrilase gene [Source:SGD;Acc:S000001427]
YDL229W	3342.14	1734.91	0.94591	6.1338e-05	0.0002139	SSB1	Cytoplasmic ATPase that is a ribosome-associated molecular chaperone; functions with J-protein partner Zuo1p; may be involved in folding of newly-made polypeptide chains; member of the HSP70 family; interacts with phosphatase subunit Reg1p; SSB1 has a paralog, SSB2, that arose from the whole genome duplication [Source:SGD;Acc:S000002388]
YBR089C-A	782.461	406.206	0.94581	1.8676e-08	1.0932e-07	NHP6B	High-mobility group (HMG) protein; binds to and remodels nucleosomes; involved in recruiting FACT and other chromatin remodelling complexes to the chromosomes; functionally redundant with Nhp6Ap; required for transcriptional initiation fidelity of some tRNA genes; homologous to mammalian HMGB1 and HMGB2; NHP6B has a paralog, NHP6A, that arose from the whole genome duplication [Source:SGD;Acc:S000…
YJL071W	1534.98	797.045	0.94549	1.9279e-17	2.6713e-16	ARG2	Acetylglutamate synthase (glutamate N-acetyltransferase); mitochondrial enzyme that catalyzes the first step in the biosynthesis of the arginine precursor ornithine; forms a complex with Arg5,6p [Source:SGD;Acc:S000003607]
YJL011C	387.787	201.424	0.94503	2.9432e-10	2.0775e-09	RPC17	RNA polymerase III subunit C17; physically interacts with C31, C11, and TFIIIB70; may be involved in the recruitment of pol III by the preinitiation complex; protein abundance increases in response to DNA replication stress; relocalizes to the cytosol in response to hypoxia [Source:SGD;Acc:S000003548]
YBR182C	695.376	361.524	0.9437	1.946e-06	8.6547e-06		MADS-box transcription factor involved in osmotic stress response; SMP1 has a paralog, RLM1, that arose from the whole genome duplication [Source:SGD;Acc:S000000386]
YAL036C	1681.55	874.463	0.94332	1.1192e-17	1.5834e-16	RBG1	Member of the DRG family of GTP-binding proteins; associates with translating ribosomes; interacts with Tma46p, Ygr250cp, Gir2p and Yap1p via two-hybrid [Source:SGD;Acc:S000000034]
YJR025C	3676.57	1912.66	0.94278	3.2798e-14	3.4546e-13	BNA1	3-hydroxyanthranilic acid dioxygenase; required for the de novo biosynthesis of NAD from tryptophan via kynurenine; expression regulated by Hst1p [Source:SGD;Acc:S000003786]
YLR407W	3900.64	2030.59	0.94181	1.1806e-20	2.066e-19		Putative protein of unknown function; null mutant displays elongated buds and a large fraction of budded cells have only one nucleus [Source:SGD;Acc:S000004399]
YGL171W	1126.29	586.651	0.941	2.7797e-07	1.393e-06		RNA-dependent ATPase; involved in pre-rRNA processing at sites A0, A1, and A2, and in control of cell cycle progression; contains two upstream open reading frames (uORFs) in 5' untranslated region which regulate translation [Source:SGD;Acc:S000003139]
YBR118W	34155.4	17797.6	0.94043	1.0428e-22	2.0857e-21	TEF2	Translational elongation factor EF-1 alpha; in the GTP-bound active form, binds to and delivers aminoacylated tRNA to the A-site of ribosomes for elongation of nascent polypeptides; associates with vacuolar Rho1p GTPase; TEF2-RFP levels increase during replicative aging; may also have a role in tRNA re-export from the nucleus; TEF2 has a paralog, TEF1, that arose from the whole genome duplication…
YDL112W	2596.82	1354.08	0.93943	4.8809e-19	7.5749e-18		2'-O-ribose methyltransferase; catalyzes the ribose methylation of the guanosine nucleotide at position 18 of tRNAs [Source:SGD;Acc:S000002270]
YKL216W	29510.1	15395.9	0.93866	1.1364e-22	2.2594e-21		Dihydroorotate dehydrogenase; catalyzes the fourth enzymatic step in the de novo biosynthesis of pyrimidines, converting dihydroorotic acid into orotic acid [Source:SGD;Acc:S000001699]
YFL046W	1216.05	636.062	0.93497	5.9201e-16	7.3265e-15		Putative assembly factor for cytochrome c oxidase; the authentic, non-tagged protein is detected in highly purified mitochondria in high-throughput studies; has similarity to human MCUR1/CCDC90A [Source:SGD;Acc:S000001848]
YIL016W	865.194	453.013	0.93347	5.2129e-14	5.3953e-13		Ribosome-associated protein; proposed to act in protein synthesis and nuclear pore complex biogenesis and maintenance as well as protein folding; has similarity to the mammalian BAG-1 protein [Source:SGD;Acc:S000001278]
YNL209W	13249.9	6948.76	0.93115	1.3462e-14	1.4591e-13	SSB2	Cytoplasmic ATPase that is a ribosome-associated molecular chaperone; functions with J-protein partner Zuo1p; may be involved in the folding of newly-synthesized polypeptide chains; member of the HSP70 family; SSB2 has a paralog, SSB1, that arose from the whole genome duplication [Source:SGD;Acc:S000005153]
YDR060W	2790.16	1463.3	0.93112	5.9997e-16	7.3978e-15	MAK21	Constituent of 66S pre-ribosomal particles; required for large (60S) ribosomal subunit biogenesis; acts as part of a Mak21p-Noc2p-Rrp5p module that associates with nascent pre-rRNA during transcription and has a role in bigenesis of the large ribosomal subunit; involved in nuclear export of pre-ribosomes; required for maintenance of dsRNA virus; homolog of human CAATT-binding protein [Source:SGD;…
YDR345C	27942.4	14683	0.92831	6.29e-11	4.7924e-10		Low affinity glucose transporter of the major facilitator superfamily; expression is induced in low or high glucose conditions; HXT3 has a paralog, HXT5, that arose from the whole genome duplication [Source:SGD;Acc:S000002753]
YPL067C	1429.25	751.308	0.92779	9.1231e-10	6.1246e-09		Putative protein of unknown function; green fluorescent protein (GFP)-fusion protein localizes to the cytoplasm; YPL067C is not an essential gene [Source:SGD;Acc:S000005988]
YDL121C	978.139	514.687	0.92635	1.4567e-14	1.5662e-13		Putative protein of unknown function; green fluorescent protein (GFP)-fusion protein localizes to the endoplasmic reticulum; YDL121C is not an essential protein [Source:SGD;Acc:S000002279]
YDR365W-B	1168.91	615.808	0.92461	2.3147e-15	2.7193e-14		Retrotransposon TYA Gag and TYB Pol genes; transcribed/translated as one unit; polyprotein is processed to make a nucleocapsid-like protein (Gag), reverse transcriptase (RT), protease (PR), and integrase (IN); similar to retroviral genes [Source:SGD;Acc:S000007401]
YER174C	1649.46	869.358	0.92397	3.5749e-17	4.8337e-16		Glutathione-dependent oxidoreductase; hydroperoxide and superoxide-radical responsive; monothiol glutaredoxin subfamily member along with Grx3p and Grx5p; protects cells from oxidative damage; with Grx3p, binds to Aft1p in iron-replete conditions, promoting its dissociation from promoters; mutant has increased aneuploidy tolerance; transcription regulated by Yap5p; GRX4 has a paralog, GRX3, that …
YGL120C	3029.96	1598.62	0.92247	1.7384e-07	9.007e-07	PRP43	RNA helicase in the DEAH-box family; functions in both RNA polymerase I and polymerase II transcript metabolism; catalyzes removal of U2, U5, and U6 snRNPs from the postsplicing lariat-intron ribonucleoprotein complex; required for efficient biogenesis of both small- and large-subunit rRNAs; acts with Sqs1p to promote 20S to 18S rRNA processing catalyzed by endonuclease Nob1p [Source:SGD;Acc:S000…
YNR054C	1160.48	613.046	0.92065	2.8027e-08	1.6084e-07	ESF2	Essential nucleolar protein involved in pre-18S rRNA processing; binds to RNA and stimulates ATPase activity of Dbp8; involved in assembly of the small subunit (SSU) processome [Source:SGD;Acc:S000005337]
YLR221C	1277.01	674.618	0.92062	1.1317e-15	1.363e-14		Protein with a likely role in ribosomal maturation; required for accumulation of wild-type levels of large (60S) ribosomal subunits; binds to the helicase Dbp6p in pre-60S ribosomal particles in the nucleolus [Source:SGD;Acc:S000004211]
YBR166C	2137.13	1129.03	0.92059	6.8071e-18	9.7743e-17		Prephenate dehydrogenase involved in tyrosine biosynthesis; expression is dependent on phenylalanine levels [Source:SGD;Acc:S000000370]
YLR276C	2319.9	1225.8	0.92034	6.0889e-11	4.6445e-10		DEAD-box protein required for 27S rRNA processing; exhibits DNA, RNA and DNA/RNA helicase activities; ATPase activity shows preference for DNA over RNA; DNA helicase activity abolished by mutation in RNA-binding domain [Source:SGD;Acc:S000004266]
YNL182C	767.858	405.861	0.91985	1.6547e-12	1.4906e-11		Component of the Rix1 complex and pre-replicative complexes (pre-RCs); required for processing of ITS2 sequences from 35S pre-rRNA; component of the pre-60S ribosomal particle with the dynein-related AAA-type ATPase Mdn1p; required for pre-RC formation and maintenance during DNA replication licensing; highly conserved protein which contains several WD40 motifs; IPI3 is an essential gene; other me…
YMR185W	2340.77	1237.94	0.91905	2.4764e-18	3.6899e-17		Protein required for the nuclear import and biogenesis of RNA pol II; conflicting evidence on whether null mutant is viable with elongated buds, or inviable; interacts with Rpb2, Rpb3, Nup116p, Nup100p and components of the R2TP complex (Rvb1p, Rvb2p, Pih1p); similar to human TMCO7 gene [Source:SGD;Acc:S000004797]
YKL068W-A	1804.7	955.016	0.91816	2.5308e-17	3.485e-16		Putative protein of unknown function; identified by homology to Ashbya gossypii [Source:SGD;Acc:S000028524]
YIL053W	17005.9	9006.75	0.91696	2.4838e-18	3.6927e-17	RHR2	Constitutively expressed DL-glycerol-3-phosphate phosphatase; also known as glycerol-1-phosphatase; involved in glycerol biosynthesis, induced in response to both anaerobic and osmotic stress; GPP1 has a paralog, GPP2, that arose from the whole genome duplication [Source:SGD;Acc:S000001315]
YOL091W	414.369	219.707	0.91534	4.2045e-10	2.9038e-09	SPO21	Component of the meiotic outer plaque of the spindle pole body; involved in modifying the meiotic outer plaque that is required prior to prospore membrane formation; SPO21 has a paralog, YSW1, that arose from the whole genome duplication [Source:SGD;Acc:S000005451]
YJL069C	1304.4	691.674	0.91522	1.2349e-11	1.0133e-10		Small-subunit processome protein involved in pre-18S rRNA maturation; part of a subunit of the 90S preribosomal particle capable of interacting directly with the 5' ETS of the 35S pre-rRNA; contains WD40 repeats [Source:SGD;Acc:S000003605]
YNL298W	2611.34	1385.88	0.91399	3.1309e-18	4.614e-17	CLA4	Cdc42p-activated signal transducing kinase; member of the PAK (p21-activated kinase) family, along with Ste20p and Skm1p; involved in septin ring assembly, vacuole inheritance, cytokinesis, sterol uptake regulation; phosphorylates Cdc3p and Cdc10p; CLA4 has a paralog, SKM1, that arose from the whole genome duplication [Source:SGD;Acc:S000005242]
YPR048W	1186.23	630.692	0.91137	3.6379e-15	4.1576e-14		Conserved NAPDH-dependent diflavin reductase; component of an early step in the cytosolic Fe-S protein assembly (CIA) machinery; transfers electrons from NADPH to the Fe-S cluster of Dre2p; plays a pro-death role under oxidative stress; Tah18p-dependent nitric oxide synthesis confers high-temperature stress tolerance; possible target for development of antifungal drugs [Source:SGD;Acc:S000006252]
YOR375C	3385.09	1800.15	0.91108	2.2165e-19	3.5549e-18	GDH1	NADP(+)-dependent glutamate dehydrogenase; synthesizes glutamate from ammonia and alpha-ketoglutarate; rate of alpha-ketoglutarate utilization differs from Gdh3p; expression regulated by nitrogen and carbon sources; GDH1 has a paralog, GDH3, that arose from the whole genome duplication [Source:SGD;Acc:S000005902]
YBL076C	6114.12	3251.44	0.91107	3.3825e-20	5.7256e-19	ILS1	Cytoplasmic isoleucine-tRNA synthetase; target of the G1-specific inhibitor reveromycin A [Source:SGD;Acc:S000000172]
YCR073C	2567.73	1365.57	0.91099	3.9959e-18	5.8122e-17		MAP kinase kinase kinase of HOG1 mitogen-activated signaling pathway; functionally redundant with Ssk2p; interacts with and is activated by Ssk1p; phosphorylates Pbs2p; SSK22 has a paralog, SSK2, that arose from the whole genome duplication [Source:SGD;Acc:S000000669]
YGR187C	1608.68	855.623	0.91083	1.4463e-05	5.664e-05		Nonessential protein of unknown function; predicted to be involved in ribosome biogenesis; green fluorescent protein (GFP)-fusion protein localizes to the cytoplasm; similar to mammalian BRP16 (Brain protein 16); relative distribution to the nucleus increases upon DNA replication stress [Source:SGD;Acc:S000003419]
YJR043C	388.716	206.853	0.91011	8.1896e-08	4.4347e-07		Third subunit of DNA polymerase delta; involved in chromosomal DNA replication; required for error-prone DNA synthesis in the presence of DNA damage and processivity; forms a complex with Rev3p, Rev7p and Pol31p; interacts with Hys2p, PCNA (Pol30p), and Pol1p [Source:SGD;Acc:S000003804]
YKL101W	1952.4	1039.58	0.90925	1.4284e-10	1.0456e-09	HSL1	Nim1p-related protein kinase; septin-binding kinase that localizes to the bud neck septin ring and regulates the morphogenesis checkpoint; phosphorylates Hsl7p and cooperates with Elm1p to recruit Hsl7p to the mother-bud neck, as a prerequisite for the subsequent recruitment, phosphorylation, and degradation of Swe1p; autophosphorylation enhances interactions with Hsl7p [Source:SGD;Acc:S000001584]
YKR071C	3533.97	1882.51	0.90863	4.2707e-19	6.6741e-18		Component of the cytosolic Fe-S protein assembly (CIA) machinery; contains an Fe-S cluster that receives electrons from NADPH via the action of Tah18p in an early step in the CIA pathway; ortholog of human Ciapin1; protein abundance increases in response to DNA replication stress; inviability of the null mutant is functionally complemented by human CIAPIN1 [Source:SGD;Acc:S000001779]
YNR027W	888.132	473.209	0.9083	8.864e-14	8.7986e-13		Putative pyridoxal kinase; a key enzyme in vitamin B6 metabolism; involved in bud-site selection; diploid mutants display a random rather than a bipolar budding pattern; similarity to yeast BUD16 and human pyridoxal kinase (PDXK) [Source:SGD;Acc:S000005310]
YOR078W	2133.01	1136.6	0.90816	4.3438e-14	4.5468e-13	BUD21	Component of small ribosomal subunit (SSU) processosome; this complex contains U3 snoRNA; required at post-transcriptional step for efficient retrotransposition; absence results in decreased Ty1 Gag:GFP protein levels; originally isolated as bud-site selection mutant that displays a random budding pattern [Source:SGD;Acc:S000005604]
YER118C	1552.98	827.708	0.90785	6.4122e-16	7.8631e-15	SHO1	Transmembrane osmosensor for filamentous growth and HOG pathways; involved in activation of the Cdc42p- and MAP kinase-dependent filamentous growth pathway and the high-osmolarity glycerol (HOG) response pathway; phosphorylated by Hog1p; interacts with Pbs2p, Msb2p, Hkr1p, and Ste11p [Source:SGD;Acc:S000000920]
YJL159W	54037.4	28817.9	0.90699	3.1525e-21	5.7724e-20	HSP150	O-mannosylated heat shock protein; secreted and covalently attached to the cell wall via beta-1,3-glucan and disulfide bridges; required for cell wall stability; induced by heat shock, oxidative stress, and nitrogen limitation; HSP150 has a paralog, PIR3, that arose from the whole genome duplication [Source:SGD;Acc:S000003695]
YPR119W	578.954	308.755	0.90699	3.7339e-09	2.3494e-08		B-type cyclin involved in cell cycle progression; activates Cdc28p to promote the transition from G2 to M phase; accumulates during G2 and M, then targeted via a destruction box motif for ubiquitin-mediated degradation by the proteasome; CLB2 has a paralog, CLB1, that arose from the whole genome duplication [Source:SGD;Acc:S000006323]
YGR158C	1288.29	687.442	0.90615	2.0367e-15	2.4053e-14		Exosome non-catalytic core component; involved in 3'-5' RNA processing and degradation in both the nucleus and the cytoplasm; has similarity to E. coli RNase PH and to human hMtr3p (EXOSC6) [Source:SGD;Acc:S000003390]
YDR008C	58.6399	31.3258	0.90453	0.0034615	0.0083824		Dubious open reading frame; unlikely to encode a functional protein, based on available experimental and comparative sequence data; partially overlaps TRP1/YDR007W on opposite strand [Source:SGD;Acc:S000002415]
YMR122W-A	9879.97	5283.05	0.90314	7.0927e-17	9.4383e-16		Protein of unknown function; green fluorescent protein (GFP)-fusion protein localizes to the cytoplasm and endoplasmic reticulum [Source:SGD;Acc:S000007524]
YIL127C	1177.15	629.558	0.90289	8.4741e-15	9.2746e-14		Putative protein of unknown function; identified in a screen for mutants with decreased levels of rDNA transcription; green fluorescent protein (GFP)-fusion protein localizes to the nucleolus; predicted to be involved in ribosome biogenesis [Source:SGD;Acc:S000001389]
YNL064C	4180.7	2235.99	0.90283	2.0133e-10	1.4455e-09	YDJ1	Type I HSP40 co-chaperone; involved in regulation of HSP90 and HSP70 functions; acts as an adaptor that helps Rsp5p recognize cytosolic misfolded proteins for ubiquitination after heat shock; critical for determining cell size at Start as a function of growth rate; involved in protein translocation across membranes; member of the DnaJ family; chimeric protein in which human p58IPK J domain replac…
YHL011C	4773.04	2555.28	0.90143	2.5971e-13	2.4897e-12		5-phospho-ribosyl-1(alpha)-pyrophosphate synthetase; synthesizes PRPP, which is required for nucleotide, histidine, and tryptophan biosynthesis; one of five related enzymes, which are active as heteromultimeric complexes [Source:SGD;Acc:S000001003]
YFR030W	5514.63	2953.47	0.90085	6.9593e-20	1.1449e-18		Subunit alpha of assimilatory sulfite reductase; complex converts sulfite into sulfide [Source:SGD;Acc:S000001926]
YPR137W	754.897	404.448	0.90033	2.674e-10	1.8975e-09		Protein involved in pre-rRNA processing; associated with U3 snRNP; component of small ribosomal subunit (SSU) processosome; ortholog of the human U3-55k protein [Source:SGD;Acc:S000006341]
YBR067C	3676.56	1971.94	0.89874	7.1115e-07	3.3419e-06		Major cell wall mannoprotein with possible lipase activity; transcription is induced by heat- and cold-shock; member of the Srp1p/Tip1p family of serine-alanine-rich proteins [Source:SGD;Acc:S000000271]
YDL182W	7172.05	3856.19	0.89521	1.3537e-06	6.13e-06		Homocitrate synthase isozyme and functions in DNA repair; catalyzes the condensation of acetyl-CoA and alpha-ketoglutarate to form homocitrate, which is the first step in the lysine biosynthesis pathway; LYS20 has a paralog, LYS21, that arose from the whole genome duplication [Source:SGD;Acc:S000002341]
YDR527W	2104.86	1132.21	0.89458	7.4758e-17	9.8893e-16		Protein involved in transcription; interacts with RNA polymerase II subunits Rpb2p, Rpb3, and Rpb11p; has similarity to human RPAP1 [Source:SGD;Acc:S000002935]
YDR043C	3838.54	2065.29	0.89421	6.6696e-19	1.0163e-17		Transcriptional repressor; recruits the Cyc8p-Tup1p complex to promoters; mediates glucose repression and negatively regulates a variety of processes including filamentous growth and alkaline pH response; activated in stochastic pulses of nuclear localization in response to low glucose [Source:SGD;Acc:S000002450]
YFL023W	2351.66	1268.13	0.89098	8.8761e-12	7.4188e-11	BUD27	Unconventional prefoldin protein involved in translation initiation; required for correct assembly of RNAP I, II, and III in an Rpb5p-dependent manner; shuttles between nucleus and cytoplasm; mutants have inappropriate expression of nutrient sensitive genes due to translational derepression of Gcn4p transcription factor; diploid mutants show random budding; ortholog of human URI/RMP [Source:SGD;A…
YHR152W	2314.85	1249.15	0.88997	7.7577e-17	1.0242e-15		Nucleolar protein of unknown function; positive regulator of mitotic exit; involved in regulating release of Cdc14p from the nucleolus in early anaphase, may play similar role in meiosis; SPO12 has a paralog, BNS1, that arose from the whole genome duplication [Source:SGD;Acc:S000001195]
YBR202W	1683.72	908.943	0.8894	5.9903e-16	7.3978e-15	MCM7	Component of the Mcm2-7 hexameric helicase complex; MCM2-7 primes origins of DNA replication in G1 and becomes an active ATP-dependent helicase that promotes DNA melting and elongation in S-phase; forms an Mcm4p-6p-7p subcomplex [Source:SGD;Acc:S000000406]
YHR029C	2401.91	1296.67	0.88937	5.1373e-17	6.9046e-16		Protein of unknown function; null mutant is defective in unfolded protein response; possibly involved in a membrane regulation metabolic pathway; member of the PhzF superfamily, though most likely not involved in phenazine production [Source:SGD;Acc:S000001071]
YBR271W	1047.68	566.365	0.88739	6.8466e-14	6.8671e-13		S-adenosylmethionine-dependent methyltransferase; seven-beta-strand lysine methyltransferase which dimethylates translation elongation factor EF2 (Eft1p and Eft2p) at lysine 613 and methylates EF3 (Yef3p) at lysine 187; green fluorescent protein (GFP)-fusion protein localizes to the cytoplasm; involved in regulation of translational termination; predicted involvement in ribosome biogenesis [Sourc…
YOL022C	1416.28	765.697	0.88726	2.5597e-15	2.9864e-14		Cytoplasmic protein required for correct processing of 20S pre-rRNA; protein required for processing of the 20S pre-rRNA at site D to generate mature 18S rRNA; essential gene in S288C background but not in CEN.PK2 [Source:SGD;Acc:S000005382]
YGR118W	10318.5	5589.71	0.88439	1.7791e-19	2.8739e-18	RPS23A	Ribosomal protein 28 (rp28) of the small (40S) ribosomal subunit; required for translational accuracy; homologous to mammalian ribosomal protein S23 and bacterial S12; RPS23A has a paralog, RPS23B, that arose from the whole genome duplication; deletion of both RPS23A and RPS23B is lethal [Source:SGD;Acc:S000003350]
YGR264C	3729.8	2020.91	0.88409	2.7743e-13	2.6558e-12	MES1	Methionyl-tRNA synthetase; forms a complex with glutamyl-tRNA synthetase (Gus1p) and Arc1p, which increases the catalytic efficiency of both tRNA synthetases; also has a role in nuclear export of tRNAs; mutations in human ortholog MARS are associated with pediatric pulmonary alveolar proteinosis [Source:SGD;Acc:S000003496]
YNL124W	2002.17	1084.84	0.88409	2.4427e-16	3.1266e-15		RNA-binding protein required for the assembly of box H/ACA snoRNPs; thus required for pre-rRNA processing; forms a complex with Shq1p and interacts with H/ACA snoRNP components Nhp2p and Cbf5p; similar to Gar1p [Source:SGD;Acc:S000005068]
YKL001C	645.475	350.048	0.88281	1.0493e-11	8.684e-11		Adenylylsulfate kinase; required for sulfate assimilation and involved in methionine metabolism; human homolog PAPSS2 complements yeast null mutant [Source:SGD;Acc:S000001484]
YMR260C	4937.91	2684.89	0.87904	2.8524e-18	4.2314e-17		Translation initiation factor eIF1A; essential protein that forms a complex with Sui1p (eIF1) and the 40S ribosomal subunit and scans for the start codon; C-terminus associates with Fun12p (eIF5B); N terminus interacts with eIF2 and eIF3 [Source:SGD;Acc:S000004873]
YHL028W	525.179	285.592	0.87885	1.8939e-05	7.2271e-05	WSC4	Endoplasmic reticulum (ER) membrane protein; involved in the translocation of soluble secretory proteins and insertion of membrane proteins into the ER membrane; may also have a role in the stress response but has only partial functional overlap with WSC1-3 [Source:SGD;Acc:S000001020]
YGR240C-A	303.709	165.305	0.87756	9.1968e-06	3.7214e-05		Putative protein of unknown function; identified by fungal homology and RT-PCR [Source:SGD;Acc:S000028551]
YLR129W	2268.04	1234.71	0.87728	4.2654e-09	2.6689e-08	DIP2	Nucleolar protein; specifically associated with the U3 snoRNA, part of the large ribonucleoprotein complex known as the small subunit (SSU) processome, required for 18S rRNA biogenesis, part of the active pre-rRNA processing complex [Source:SGD;Acc:S000004119]
YHR094C	46171.1	25135.7	0.87725	0.0001028	0.00034183	HXT1	Low-affinity glucose transporter of the major facilitator superfamily; expression is induced by Hxk2p in the presence of glucose and repressed by Rgt1p when glucose is limiting; HXT1 has a paralog, HXT6, what arose from the whole genome duplication [Source:SGD;Acc:S000001136]
YML080W	634.286	345.834	0.87505	9.9996e-10	6.6598e-09		Dihydrouridine synthase; member of a widespread family of conserved proteins including Smm1p, Dus3p, and Dus4p; modifies pre-tRNA(Phe) at U17 [Source:SGD;Acc:S000004545]
YHR213W-B	83.748	45.702	0.8738	0.010802	0.023281		Pseudogenic fragment with similarity to flocculins; identified by gene-trapping, microarray-based expression analysis, and genome-wide homology searching; YHR213W-B has a paralog, YAR064W, that arose from a segmental duplication [Source:SGD;Acc:S000028652]
YIL096C	536.565	292.863	0.87353	5.8254e-06	2.4135e-05		Methyltransferase required for m3U2634 methylation of the 25S rRNA; S-adenosylmethionine-dependent; associates with precursors of the 60S ribosomal subunit; predicted to be involved in ribosome biogenesis [Source:SGD;Acc:S000001358]
YNL192W	15649	8544.37	0.87302	1.356e-12	1.2264e-11	CHS1	Chitin synthase I; requires activation from zymogenic form in order to catalyze the transfer of N-acetylglucosamine (GlcNAc) to chitin; required for repairing the chitin septum during cytokinesis; transcription activated by mating factor [Source:SGD;Acc:S000005136]
YHR162W	35941.6	19625.7	0.87291	3.0524e-20	5.193e-19		Highly conserved subunit of the mitochondrial pyruvate carrier (MPC); expressed during growth on fermentable carbon sources, and heterodimerizes with Mpc1p to form the fermentative isoform of MPC; MPC localizes to the mitochondrial inner membrane and mediates pyruvate uptake; MPC2 paralog, MPC3, heterodimerizes with Mpc1p to form the respiratory MPC isoform [Source:SGD;Acc:S000001205]
YMR245W	291.811	159.377	0.8726	2.621e-07	1.3183e-06		Dubious open reading frame; unlikely to encode a functional protein, based on available experimental and comparative sequence data [Source:SGD;Acc:S000004859]
YLR287C-A	11417.5	6237.26	0.87227	4.2172e-19	6.606e-18	RPS30A	Protein component of the small (40S) ribosomal subunit; homologous to mammalian ribosomal protein S30, no bacterial homolog; RPS30A has a paralog, RPS30B, that arose from the whole genome duplication [Source:SGD;Acc:S000004278]
YHR170W	3058.64	1672.74	0.87068	2.7922e-12	2.456e-11	NMD3	Protein involved in nuclear export of the large ribosomal subunit; acts as a Crm1p-dependent adapter protein for export of nascent ribosomal subunits through the nuclear pore complex [Source:SGD;Acc:S000001213]
YGR267C	4748.78	2597.36	0.87051	3.0569e-18	4.5148e-17		GTP-cyclohydrolase I, catalyzes first step in folic acid biosynthesis; human homolog GCH1 is implicated in dopa-responsive dystonia (DRD), and can complement yeast null mutant [Source:SGD;Acc:S000003499]
YBL071C	281.063	153.798	0.86986	2.1475e-07	1.0975e-06		Putative protein of unknown function; conserved among S. cerevisiae strains; YBL071C is not an essential gene [Source:SGD;Acc:S000000167]
YKR061W	2221.24	1217.65	0.86727	2.3859e-10	1.702e-09		Mannosyltransferase involved in N-linked protein glycosylation; member of the KRE2/MNT1 mannosyltransferase family; KTR2 has a paralog, YUR1, that arose from the whole genome duplication [Source:SGD;Acc:S000001769]
YGR092W	3445.4	1889.72	0.8665	3.8259e-17	5.1626e-16		Ser/Thr kinase involved in transcription and stress response; functions as part of a network of genes in exit from mitosis; localization is cell cycle regulated; activated by Cdc15p during the exit from mitosis; also plays a role in regulating the stability of SWI5 and CLB2 mRNAs; phosphorylates Chs2p to regulate primary septum formation and Hof1p to regulate cytokinesis; DBF2 has a paralog, DBF2…
YDR083W	1438.22	789.254	0.86572	1.4805e-14	1.5873e-13		Nucleolar S-adenosylmethionine-dependent rRNA methyltransferase; methylates adenine (m1A) of the large subunit (LSU) rRNA at position 645; involved in pre-rRNA cleavage at site A2; mutation is synthetically lethal with a gar1 mutation; deletion disrupts telomere maintenance by influencing the expression of neighboring gene STN1 [Source:SGD;Acc:S000002490]
YKL156W	818.993	449.453	0.86568	2.1417e-12	1.9012e-11	RPS27A	Protein component of the small (40S) ribosomal subunit; homologous to mammalian ribosomal protein S27, no bacterial homolog; RPS27A has a paralog, RPS27B, that arose from the whole genome duplication; protein abundance increases in response to DNA replication stress [Source:SGD;Acc:S000001639]
YHL001W	8077.98	4435.07	0.86504	1.869e-18	2.7972e-17	RPL14B	Ribosomal 60S subunit protein L14B; homologous to mammalian ribosomal protein L14, no bacterial homolog; RPL14B has a paralog, RPL14A, that arose from the whole genome duplication; protein abundance increases in response to DNA replication stress [Source:SGD;Acc:S000000993]
YNL256W	1232.24	677.498	0.86299	5.8067e-14	5.9413e-13		Multifunctional enzyme of the folic acid biosynthesis pathway; has dihydropteroate synthetase, dihydro-6-hydroxymethylpterin pyrophosphokinase, and dihydroneopterin aldolase activities [Source:SGD;Acc:S000005200]
YPL217C	3094.6	1702.27	0.86229	6.3091e-17	8.4625e-16		GTPase required for ribosomal subunit synthesis and rRNA processing; required for synthesis of 40S ribosomal subunits and for processing the 35S pre-rRNA at sites A0, A1, and A2; interacts with Rcl1p, which stimulates its GTPase and U3 snoRNA binding activities; has similarity to Tsr1p [Source:SGD;Acc:S000006138]
YBR025C	7985.06	4396	0.86111	2.9763e-18	4.4054e-17		P-loop ATPase with similarity to human OLA1 and bacterial YchF; identified as specifically interacting with the proteasome; null mutant displays increased translation rate and increased readthrough of premature stop codons; protein abundance increases in response to hydrogen peroxide and to DNA replication stress [Source:SGD;Acc:S000000229]
YLR068W	650.841	358.618	0.85986	9.8676e-08	5.2795e-07		Essential protein required for maturation of 18S rRNA; required for survival upon exposure to K1 killer toxin [Source:SGD;Acc:S000004058]
YLR002C	1478	814.998	0.85878	5.2539e-07	2.5201e-06		Subunit of a nuclear complex with Noc2p and pre-replicative complexes; the Noc2p-Noc3p complex binds to 66S ribosomal precursors to mediate their maturation and intranuclear transport; binds to chromatin at active replication origins, and is required for pre-RC formation and maintenance during DNA replication licensing [Source:SGD;Acc:S000003992]
YPL126W	2775.06	1530.68	0.85835	5.0715e-07	2.4447e-06	NAN1	U3 snoRNP protein; component of the small (ribosomal) subunit (SSU) processosome containing U3 snoRNA; required for the biogenesis of18S rRNA [Source:SGD;Acc:S000006047]
YLR332W	2263.93	1251.79	0.85484	7.9173e-16	9.6735e-15	MID2	O-glycosylated plasma membrane protein; acts as a sensor for cell wall integrity signaling and activates the pathway; interacts with Rom2p, a guanine nucleotide exchange factor for Rho1p, and with cell integrity pathway protein Zeo1p; MID2 has a paralog, MTL1, that arose from the whole genome duplication [Source:SGD;Acc:S000004324]
YBR035C	6333.79	3503.5	0.85427	3.508e-18	5.1247e-17		Pyridoxine (pyridoxamine) phosphate oxidase; has homologs in E. coli and Myxococcus xanthus; transcription is under the general control of nitrogen metabolism [Source:SGD;Acc:S000000239]
YBR090C	133.122	73.6765	0.85347	0.00059192	0.0016855		Putative protein of unknown function; green fluorescent protein (GFP)-fusion protein localizes to the cytoplasm and nucleus [Source:SGD;Acc:S000000294]
YLR003C	943.483	522.418	0.85279	3.986e-08	2.2528e-07		Putative subunit of the 90S preribosome processome complex; overexpression rescues supressor mutant of mcm10; null mutant is viable; relocalizes from nucleus to cytoplasm upon DNA replication stress [Source:SGD;Acc:S000003993]
YNL164C	812.367	449.843	0.85271	2.441e-10	1.7377e-09		Component of the BUB2-dependent spindle checkpoint pathway; interacts with Bfa1p and functions upstream of Bub2p and Bfa1p [Source:SGD;Acc:S000005108]
YBR141C	421.265	233.839	0.84921	5.0898e-09	3.1641e-08		Nucleolar S-adenosylmethionine-dependent rRNA methyltransferase; methylates adenine (m1A) of the large subunit (LSU) rRNA at position 2142; belongs to Rossmann fold superfamily; green fluorescent protein (GFP)-fusion protein localizes to the nucleolus; YBR141C is not an essential gene [Source:SGD;Acc:S000000345]
YJR112W	1009.66	560.762	0.84841	1.038e-12	9.4264e-12		Essential component of the MIND kinetochore complex; joins kinetochore subunits contacting DNA to those contacting microtubules; required for accurate chromosome segregation; complex consists of Mtw1p Including Nnf1p-Nsl1p-Dsn1p (MIND) [Source:SGD;Acc:S000003873]
YDL051W	1089.16	605.356	0.84736	7.953e-10	5.3821e-09	LHP1	RNA binding protein required for maturation of tRNA and U6 snRNA; acts as a molecular chaperone for RNAs transcribed by polymerase III; homologous to human La (SS-B) autoantigen [Source:SGD;Acc:S000002209]
YJL125C	1656.06	920.528	0.84722	5.0448e-12	4.3131e-11	GCD14	Subunit of tRNA (1-methyladenosine) methyltransferase; required, along with Gcd10p, for the modification of the adenine at position 58 in tRNAs, especially tRNAi-Met; first identified as a negative regulator of GCN4 expression [Source:SGD;Acc:S000003661]
YOL144W	1647.48	916.602	0.8459	1.6779e-14	1.7869e-13		Nucleolar protein required for 60S ribosomal subunit biogenesis [Source:SGD;Acc:S000005504]
YML106W	3263.5	1824.05	0.83928	3.3456e-16	4.226e-15	URA5	Major orotate phosphoribosyltransferase (OPRTase) isozyme; catalyzes the fifth enzymatic step in de novo biosynthesis of pyrimidines, converting orotate into orotidine-5'-phosphate; URA5 has a paralog, URA10, that arose from the whole genome duplication [Source:SGD;Acc:S000004574]
YNR003C	555.839	310.735	0.83898	9.6653e-06	3.8893e-05	RPC34	RNA polymerase III subunit C34; interacts with TFIIIB70 and is a key determinant in pol III recruitment by the preinitiation complex [Source:SGD;Acc:S000005286]
YCR018C-A	739.176	413.417	0.83832	6.19e-05	0.00021564		Putative protein of unknown function; encoded opposite a Ty1 LTR [Source:SGD;Acc:S000007230]
YEL046C	7307.47	4089.08	0.8376	2.8711e-10	2.0309e-09		Threonine aldolase; catalyzes the cleavage of L-allo-threonine and L-threonine to glycine; involved in glycine biosynthesis [Source:SGD;Acc:S000000772]
YDR390C	2218.44	1242.8	0.83596	3.9955e-15	4.5586e-14	UBA2	Subunit of heterodimeric nuclear SUMO activating enzyme E1 with Aos1p; activates Smt3p (SUMO) before its conjugation to proteins (sumoylation), which may play a role in protein targeting; essential for viability [Source:SGD;Acc:S000002798]
YNL247W	3173.39	1778.4	0.83545	6.3381e-16	7.7865e-15		Cysteinyl-tRNA synthetase; may interact with ribosomes, based on co-purification experiments; human gene CARS allows growth of the yeast haploid null mutant after sporulation of a heterozygous diploid [Source:SGD;Acc:S000005191]
YHR046C	1423.41	797.973	0.83493	7.6156e-14	7.6043e-13		Inositol monophosphatase; involved in biosynthesis of inositol and in phosphoinositide second messenger signaling; INM1 expression increases in the presence of inositol and decreases upon exposure to antibipolar drugs lithium and valproate [Source:SGD;Acc:S000001088]
YCL021W-A	312.172	175.034	0.8347	7.7791e-05	0.00026576		Putative protein of unknown function; SWAT-GFP and mCherry fusion proteins localize to the vacuole [Source:SGD;Acc:S000007549]
snR161	80.031	44.8853	0.83431	0.0018651	0.004804		H/ACA small nucleolar RNA (snoRNA); guides pseudouridylation of small subunit (SSU) rRNA at positions U632 and U766 [Source:SGD;Acc:S000087162]
YKR059W	4808.61	2702.23	0.83147	1.2441e-16	1.6248e-15	TIF1	Translation initiation factor eIF4A; DEA(D/H)-box RNA helicase that couples ATPase activity to RNA binding and unwinding; forms a dumbbell structure of two compact domains connected by a linker; interacts with eIF4G; protein abundance increases in response to DNA replication stress; TIF1 has a paralog, TIF2, that arose from the whole genome duplication [Source:SGD;Acc:S000001767]
YGL061C	522.831	293.892	0.83106	1.5306e-09	1.0005e-08		Essential subunit of the Dam1 complex (aka DASH complex); cooperates with Dam1p to connect the DASH complex with microtubules (MT); couples kinetochores to the force produced by MT depolymerization thereby aiding in chromosome segregation; is transferred to the kinetochore prior to mitosis [Source:SGD;Acc:S000003029]
YHR149C	801.253	450.446	0.8309	1.9989e-07	1.0262e-06		Integral membrane protein; localizes primarily to growing sites such as the bud tip or the cell periphery; potential Cdc28p substrate; Skg6p interacts with Zds1p and Zds2p; SKG6 has a paralog, TOS2, that arose from the whole genome duplication [Source:SGD;Acc:S000001192]
YOR143C	388.185	218.361	0.83003	7.221e-08	3.9355e-07		Thiamine pyrophosphokinase; phosphorylates thiamine to produce the coenzyme thiamine pyrophosphate (thiamine diphosphate) [Source:SGD;Acc:S000005669]
YGR124W	7777.87	4375.32	0.82999	2.9079e-17	3.9637e-16		Asparagine synthetase; catalyzes the synthesis of L-asparagine from L-aspartate in the asparagine biosynthetic pathway; ASN2 has a paralog, ASN1, that arose from the whole genome duplication [Source:SGD;Acc:S000003356]
YGR185C	3842.72	2166.68	0.82664	4.3092e-16	5.3914e-15	TYS1	Cytoplasmic tyrosyl-tRNA synthetase; required for cytoplasmic protein synthesis; interacts with positions 34 and 35 of the tRNATyr anticodon; mutations in human ortholog YARS are associated with Charcot-Marie-Tooth (CMT) neuropathies; human ortholog YARS functionally complements the heat sensitivity of a ts allele; protein abundance increases in response to DNA replication stress [Source:SGD;Acc:…
YKL086W	591.002	333.258	0.82652	4.9431e-10	3.393e-09		Sulfiredoxin; contributes to oxidative stress resistance by reducing cysteine-sulfinic acid groups in the peroxiredoxin Tsa1p, which is formed upon exposure to oxidants; conserved in higher eukaryotes; protein abundance increases in response to DNA replication stress [Source:SGD;Acc:S000001569]
YGL059W	3346.31	1887.02	0.82647	4.8743e-16	6.0545e-15		Mitochondrial protein kinase; negatively regulates activity of the pyruvate dehydrogenase complex by phosphorylating the ser-133 residue of the Pda1p subunit; acts in concert with kinase Pkp1p and phosphatases Ptc5p and Ptc6p; relocalizes from mitochondrion to cytoplasm upon DNA replication stress [Source:SGD;Acc:S000003027]
YPL052W	1204.68	680.365	0.82427	7.8813e-13	7.2156e-12	OAZ1	Regulator of ornithine decarboxylase Spe1p; antizyme that binds to Spe1p to stimulate ubiquitin-independent degradation by the proteasome; binding of polyamines to nascent Oaz1p during translation stimulates +1 ribosomal frameshifting, allowing translation of full-length Oaz1p [Source:SGD;Acc:S000005973]
YDR253C	670.026	378.492	0.82396	9.049e-11	6.7717e-10		Zinc-finger DNA-binding transcription factor; involved in transcriptional regulation of the methionine biosynthetic genes; targets strong transcriptional activator Met4p to promoters of sulfur metabolic genes; feedforward loop exists in the regulation of genes controlled by Met4p and Met32p; lack of such a loop for MET31 may account for the differential actions of Met32p and Met31p; MET32 has a p…
YCR059C	1749.15	988.561	0.82326	6.1326e-14	6.2253e-13		Negative regulator of eIF2 kinase Gcn2p; competes with Gcn2p for binding to Gcn1p; may contribute to regulation of translation in response to starvation via regulation of Gcn2p; binds to monomeric actin and to ribosomes and polyribosomes; ortholog of mammalian IMPACT [Source:SGD;Acc:S000000655]
YLL049W	1002.29	566.662	0.82274	5.454e-12	4.6512e-11		Component of the dynactin complex; dynactin is required for dynein activity; null mutant exhibits defects in nuclear migration and spindle orientation and has reduced affinity for alcian blue dye; has homology to mammalian dynactin subunit p24 [Source:SGD;Acc:S000003972]
YOR188W	1854.75	1048.75	0.82255	2.5345e-14	2.6906e-13		Protein of unknown function; may be involved in positive regulation of 1,3-beta-glucan synthesis and the Pkc1p-MAPK pathway; multicopy suppressor of temperature-sensitive mutations in CDC24 and CDC42, and of mutations in BEM4; potential Cdc28p substrate; relocalizes from bud neck to cytoplasm upon DNA replication stress [Source:SGD;Acc:S000005714]
YOR051C	1876.81	1062.63	0.82064	6.8539e-11	5.1903e-10	ETT1	Nuclear protein that inhibits replication of Brome mosaic virus; S. cerevisiae is a model system for studying replication of positive-strand RNA viruses in their natural hosts; deletion increases stop codon readthrough [Source:SGD;Acc:S000005577]
YIL003W	2015.02	1140.89	0.82063	1.4216e-14	1.5334e-13	CFD1	Highly conserved iron-sulfur cluster binding protein; localized in the cytoplasm; forms a complex with Nbp35p that is involved in iron-sulfur protein assembly in the cytosol [Source:SGD;Acc:S000001265]
YCL025C	4008.39	2269.54	0.82062	3.1404e-16	3.9804e-15	AGP1	Low-affinity amino acid permease with broad substrate range; involved in uptake of asparagine, glutamine, and other amino acids; expression regulated by SPS plasma membrane amino acid sensor system (Ssy1p-Ptr3p-Ssy5p); AGP1 has a paralog, GNP1, that arose from the whole genome duplication [Source:SGD;Acc:S000000530]
YLR451W	2610.17	1478	0.82049	5.5622e-15	6.2505e-14		Zinc-knuckle transcription factor, repressor and activator; regulates genes involved in branched chain amino acid biosynthesis and ammonia assimilation; acts as a repressor in leucine-replete conditions and as an activator in the presence of alpha-isopropylmalate, an intermediate in leucine biosynthesis that accumulates during leucine starvation [Source:SGD;Acc:S000004443]
YDL054C	2509.17	1421.38	0.81992	3.5466e-15	4.074e-14		Protein with similarity to mammalian monocarboxylate permeases; monocarboxylate permeases are involved in transport of monocarboxylic acids across the plasma membrane but mutant is not deficient in monocarboxylate transport [Source:SGD;Acc:S000002212]
YER002W	2932.23	1661.32	0.81967	4.0913e-15	4.6599e-14		Constituent of 66S pre-ribosomal particles; involved in 60S ribosomal subunit biogenesis [Source:SGD;Acc:S000000804]
YJL060W	2162.23	1225.51	0.81914	9.3869e-15	1.0257e-13		Kynurenine aminotransferase; catalyzes formation of kynurenic acid from kynurenine; potential Cdc28p substrate [Source:SGD;Acc:S000003596]
YGR060W	2702.05	1536.28	0.81462	8.9723e-12	7.4899e-11		C-4 methyl sterol oxidase; catalyzes the first of three steps required to remove two C-4 methyl groups from an intermediate in ergosterol biosynthesis; mutants accumulate the sterol intermediate 4,4-dimethylzymosterol; human MSMO1 functionally complements the growth defect caused by repression of ERG25 expression [Source:SGD;Acc:S000003292]
YBR142W	1303.74	741.769	0.81362	1.6146e-07	8.4108e-07		Essential nucleolar protein; putative DEAD-box RNA helicase required for maintenance of M1 dsRNA virus; involved in biogenesis of large (60S) ribosomal subunits [Source:SGD;Acc:S000000346]
YJR003C	1286.99	732.282	0.81353	9.3922e-13	8.5639e-12		Protein that associates with mitochondrial ribosome; detected in highly purified mitochondria in high-throughput studies; predicted to be involved in ribosome biogenesis [Source:SGD;Acc:S000003763]
YBR247C	978.395	556.748	0.81339	2.0092e-05	7.6282e-05	ENP1	Protein associated with U3 and U14 snoRNAs; required for pre-rRNA processing and 40S ribosomal subunit synthesis; localized in the nucleus and concentrated in the nucleolus; human BYSL functionally complements the heat sensitivity of an enp1 ts mutant [Source:SGD;Acc:S000000451]
YHR088W	2209.03	1258.58	0.81162	9.9634e-09	5.9941e-08		Protein involved in assembly and export of the large ribosomal subunit; nucleolar protein; constituent of 66S pre-ribosomal particles; contains a sigma(70)-like motif, which is thought to bind RNA [Source:SGD;Acc:S000001130]
YML119W	3157.54	1799.49	0.81121	5.3847e-14	5.5584e-13		Putative protein of unknown function; YML119W is not an essential gene; potential Cdc28p substrate [Source:SGD;Acc:S000004588]
YJR048W	416.719	237.575	0.81069	5.2048e-06	2.1751e-05	CYC1	Cytochrome c, isoform 1; also known as iso-1-cytochrome c; electron carrier of mitochondrial intermembrane space that transfers electrons from ubiquinone-cytochrome c oxidoreductase to cytochrome c oxidase during cellular respiration; CYC1 has a paralog, CYC7, that arose from the whole genome duplication; human homolog CYC1 can complement yeast null mutant; mutations in human CYC1 cause insulin-r…
YBR257W	1407.11	803.196	0.80891	6.0845e-13	5.6397e-12		Subunit of both RNase MRP and nuclear RNase P; RNase MRP cleaves pre-rRNA, while nuclear RNase P cleaves tRNA precursors to generate mature 5' ends and facilitates turnover of nuclear RNAs; binds to the RPR1 RNA subunit in RNase P [Source:SGD;Acc:S000000461]
YMR202W	1107.93	632.547	0.80862	3.3138e-12	2.8995e-11	ERG2	C-8 sterol isomerase; catalyzes isomerization of delta-8 double bond to delta-7 position at an intermediate step in ergosterol biosynthesis; transcriptionally down-regulated when ergosterol is in excess; mutation is functionally complemented by human EBP [Source:SGD;Acc:S000004815]
YNL042W	1941.82	1110.79	0.80583	5.618e-14	5.7726e-13		Protein of unknown function; potential Cdc28p substrate; overproduction confers resistance to methylmercury [Source:SGD;Acc:S000004987]
YLR186W	1224.3	700.422	0.80566	1.5102e-05	5.8831e-05	EMG1	Methyltransferase for rRNA; methylates pseudouridine 18S rRNA residue 1191; member of the SPOUT methyltransferase family; required for maturation of 18S rRNA and for 40S ribosomal subunit production independent of methyltransferase activity; forms homodimers; human ortholog is mutated in Bowen-Conradi syndrome, and equivalent yeast mutation affects Emg1p dimerization and localization but not meth…
YDR007W	2988.96	1712.75	0.80333	8.0777e-15	8.9133e-14		Phosphoribosylanthranilate isomerase; catalyzes the third step in tryptophan biosynthesis; in 2004, the sequence of TRP1 from strain S228C was updated by changing the previously annotated internal STOP (TAA) to serine (TCA); enhances vegetative growth at low and high temperatures when used as an auxotrophic marker in strains such as W303 [Source:SGD;Acc:S000002414]
YMR217W	5817.89	3336.81	0.80203	6.8271e-06	2.8112e-05		GMP synthase; highly conserved enzyme that catalyzes the second step in the biosynthesis of GMP from inosine 5'-phosphate (IMP); transcription is not subject to regulation by guanine but is negatively regulated by nutrient starvation; reduction-of-function mutation gua1-G388D causes changes in cellular guanine nucleotide pools, defects in general protein synthesis, and impaired translation of GCN…
YKL021C	1668.72	957.572	0.80129	4.3487e-13	4.1044e-12		Protein involved in an early step of 60S ribosomal subunit biogenesis; essential for cell growth and replication of killer M1 dsRNA virus; contains four beta-transducin repeats [Source:SGD;Acc:S000001504]
YHL039W	1016.59	583.415	0.80114	9.0278e-12	7.5175e-11		Lysine methyltransferase; involved in the monomethylation of eEF1A (Tef1p/Tef2p); SET-domain family member; predicted involvement in ribosome biogenesis; green fluorescent protein (GFP)-fusion protein localizes to the cytoplasm [Source:SGD;Acc:S000001031]
YKL178C	3142.5	1804.24	0.80052	6.392e-07	3.0249e-06	STE3	Receptor for a factor pheromone; couples to MAP kinase cascade to mediate pheromone response; transcribed in alpha cells and required for mating by alpha cells, ligand bound receptors endocytosed and recycled to the plasma membrane; GPCR [Source:SGD;Acc:S000001661]
YPL024W	1865.45	1071.85	0.79942	5.8182e-14	5.942e-13	RMI1	Subunit of the RecQ (Sgs1p) - Topo III (Top3p) complex; stimulates superhelical relaxing, DNA catenation/decatenation and ssDNA binding activities of Top3p; involved in response to DNA damage; functions in S phase-mediated cohesion establishment via a pathway involving the Ctf18-RFC complex and Mrc1p; stimulates Top3p DNA catenation/decatenation activity; null mutants display increased rates of r…
YPL185W	92.4587	53.1616	0.79843	0.0019992	0.0051103		Dubious open reading frame; unlikely to encode a functional protein, based on available experimental and comparative sequence data; partially overlaps the verified gene UIP4/YPL186C [Source:SGD;Acc:S000006106]
YKR069W	3053.34	1758.37	0.79615	5.361e-11	4.1173e-10	MET1	S-adenosyl-L-methionine uroporphyrinogen III transmethylase; involved in the biosynthesis of siroheme, a prosthetic group used by sulfite reductase; required for sulfate assimilation and methionine biosynthesis [Source:SGD;Acc:S000001777]
YLL011W	1405.89	809.728	0.79597	1.0593e-07	5.6404e-07		Protein required for biogenesis of 40S (small) ribosomal subunit; has similarity to the beta subunit of trimeric G-proteins and the splicing factor Prp4p; essential gene [Source:SGD;Acc:S000003934]
YMR128W	1980.9	1141.39	0.79537	2.13e-07	1.0893e-06	ECM16	Essential DEAH-box ATP-dependent RNA helicase specific to U3 snoRNP; predominantly nucleolar in distribution; required for 18S rRNA synthesis [Source:SGD;Acc:S000004735]
YHR089C	3058.05	1763.47	0.79419	2.3233e-06	1.0231e-05		Protein component of the H/ACA snoRNP pseudouridylase complex; involved in the modification and cleavage of the 18S pre-rRNA [Source:SGD;Acc:S000001131]
YDL208W	2420.76	1396.82	0.79331	5.0749e-07	2.4447e-06		Protein related to mammalian high mobility group (HMG) proteins; nuclear protein; essential for function of H/ACA-type snoRNPs, which are involved in 18S rRNA processing [Source:SGD;Acc:S000002367]
snR4	441.454	254.799	0.7929	3.0496e-08	1.7456e-07		C/D box small nucleolar RNA (snoRNA) but not shown to be active; no target site is predicted within the ribosomal RNAs [Source:SGD;Acc:S000006493]
YML014W	1535.17	886.118	0.79282	5.3627e-13	5.0052e-12	TRM9	tRNA methyltransferase; catalyzes modification of wobble bases in tRNA anticodons to 2, 5-methoxycarbonylmethyluridine and 5-methoxycarbonylmethyl-2-thiouridine; may act as part of a complex with Trm112p; deletion mutation increases translational infidelity, including amino acid misincorporation and -1 frameshifting, and also confers resistance to zymocin; null mutant displays activation of stres…
YDR046C	8152.96	4706.78	0.79258	4.5708e-16	5.6881e-15	BAP3	Amino acid permease; involved in uptake of cysteine, leucine, isoleucine and valine; BAP3 has a paralog, BAP2, that arose from the whole genome duplication [Source:SGD;Acc:S000002453]
YAR064W	119.092	68.7906	0.79179	0.0012397	0.0033071		Pseudogenic fragment with similarity to flocculins; YAR064W has a paralog, YHR213W-B, that arose from a segmental duplication [Source:SGD;Acc:S000000089]
YPL276W	90.6104	52.3446	0.79164	0.011188	0.024013	YPL276W	NAD(+)-dependent formate dehydrogenase; may protect cells from exogenous formate; YPL275W and YPL276W comprise a continuous open reading frame in some S. cerevisiae strains but not in the genomic reference strain S288C [Source:SGD;Acc:S000006197]
YML125C	1348.07	779.483	0.7903	6.9436e-10	4.7227e-09	PGA3	Putative cytochrome b5 reductase, localized to the plasma membrane; may be involved in regulation of lifespan; required for maturation of Gas1p and Pho8p, proposed to be involved in protein trafficking; PGA3 has a paralog, AIM33, that arose from the whole genome duplication [Source:SGD;Acc:S000004594]
YEL059C-A	235.383	136.205	0.78923	5.306e-06	2.2133e-05		Subunit of the mitochondrial inner membrane peptidase (IMP); IMP is required for maturation of mitochondrial proteins of the intermembrane space; Som1p facilitates cleavage of a subset of substrates; contains twin cysteine-x9-cysteine motifs [Source:SGD;Acc:S000002954]
YKR024C	1158.38	670.347	0.78913	1.8993e-11	1.5304e-10		Putative ATP-dependent RNA helicase of the DEAD-box family; involved in ribosomal biogenesis; required at post-transcriptional step for efficient retrotransposition; essential for growth under anaerobic conditions [Source:SGD;Acc:S000001732]
YIL008W	803.278	465.327	0.78765	1.7802e-10	1.2891e-09		Ubiquitin-like protein involved in thiolation of cytoplasmic tRNAs; receives sulfur from the E1-like enzyme Uba4p and transfers it to tRNA; also functions as a protein tag with roles in nutrient sensing and oxidative stress response [Source:SGD;Acc:S000001270]
YGR038C-B	166.29	96.3814	0.78688	0.00022382	0.00069505		Retrotransposon TYA Gag and TYB Pol genes; transcribed/translated as one unit; polyprotein is processed to make a nucleocapsid-like protein (Gag), reverse transcriptase (RT), protease (PR), and integrase (IN); similar to retroviral genes [Source:SGD;Acc:S000007408]
YHR093W	94.9293	55.0415	0.78633	0.0071974	0.016106		Putative protein of unknown function; conserved across S. cerevisiae strains; not conserved in closely related Saccharomyces species; multicopy suppressor of glucose transport defects, likely due to the presence of an HXT4 regulatory element in the region [Source:SGD;Acc:S000001135]
YPL242C	3528.95	2046.17	0.78631	1.4368e-14	1.5473e-13	IQG1	Essential protein required for determination of budding pattern; promotes localization of axial markers Bud4p and Cdc12p and functionally interacts with Sec3p, localizes to the contractile ring during anaphase, member of the IQGAP family; relocalizes from bud neck to cytoplasm upon DNA replication stress [Source:SGD;Acc:S000006163]
YGR079W	1457.76	846.285	0.78454	1.748e-05	6.7245e-05		Putative protein of unknown function; YGR079W is not an essential gene [Source:SGD;Acc:S000003311]
YOL076W	1416.72	823.422	0.78285	2.4789e-12	2.1861e-11	MDM20	Non-catalytic subunit of the NatB N-terminal acetyltransferase; NatB catalyzes N-acetylation of proteins with specific N-terminal sequences; involved in mitochondrial inheritance and actin assembly [Source:SGD;Acc:S000005436]
YHL036W	549.609	319.468	0.78274	4.0704e-09	2.554e-08		Low affinity methionine permease; similar to Mup1p [Source:SGD;Acc:S000001028]
YNL207W	1967.85	1144.36	0.78208	4.164e-10	2.8788e-09		Essential serine kinase involved in the processing of 20S pre-rRNA; involved in the processing of the 20S pre-rRNA into mature 18S rRNA; has similarity to Rio1p [Source:SGD;Acc:S000005151]
YOR095C	1158.81	674.789	0.78014	3.0455e-11	2.3993e-10		Ribose-5-phosphate ketol-isomerase; catalyzes the interconversion of ribose 5-phosphate and ribulose 5-phosphate in the pentose phosphate pathway; participates in pyridoxine biosynthesis [Source:SGD;Acc:S000005621]
YBR084W	3097.66	1804.38	0.77967	3.3118e-10	2.3207e-09		Mitochondrial C1-tetrahydrofolate synthase; involved in interconversion between different oxidation states of tetrahydrofolate (THF); provides activities of formyl-THF synthetase, methenyl-THF cyclohydrolase, and methylene-THF dehydrogenase [Source:SGD;Acc:S000000288]
YLR075W	3968.21	2311.99	0.77935	4.3555e-07	2.1179e-06	RPL10	Ribosomal 60S subunit protein L10; homologous to mammalian ribosomal protein L10 and bacterial L16; responsible for joining the 40S and 60S subunits; regulates translation initiation; similar to members of the QM gene family; protein abundance increases under DNA replication stress; mutations in human homolog implicated in T-cell acute lymphoblastic leukemia and also autism spectrum disorders (AS…
YBL004W	3125.93	1821.3	0.77931	3.1948e-05	0.00011842		Component of the small-subunit (SSU) processome; SSU processome is involved in the biogenesis of the 18S rRNA [Source:SGD;Acc:S000000100]
YKL162C-A	105.427	61.5023	0.77753	0.002396	0.0060327		Dubious open reading frame; unlikely to encode a functional protein, based on available experimental and comparative sequence data [Source:SGD;Acc:S000007244]
YMR138W	528.687	308.572	0.77681	1.2718e-08	7.5455e-08	CIN4	GTP-binding protein involved in beta-tubulin (Tub2p) folding; isolated as mutant with increased chromosome loss and sensitivity to benomyl; regulated by the GTPase-activating protein, Cin2p, the human retinitis pigmentosa 2 (RP2) homolog [Source:SGD;Acc:S000004746]
YER156C	1771.98	1035.46	0.77509	1.0267e-12	9.3361e-12		Putative protein of unknown function; interacts with Hsp82p and copurifies with Ipl1p; expression is copper responsive and downregulated in strains deleted for MAC1, a copper-responsive transcription factor; similarity to mammalian MYG1 [Source:SGD;Acc:S000000958]
YBR043C	4902.86	2866.03	0.77457	8.4655e-15	9.2746e-14	QDR3	Multidrug transporter of the major facilitator superfamily; member of the 12-spanner drug:H(+) antiporter DHA1 family; has a role in polyamine homeostasis; involved in spore wall asembly; sequence similarity to DTR1 and QDR1, and the triple mutant dtr1 qdr1 qdr3 exhibits reduced dityrosine fluorescence relative to the single mutants; expression is upregulated under polyamine stress; required for …
YGL188C-A	201.208	117.685	0.77376	0.0010808	0.00291		Putative protein of unknown function [Source:SGD;Acc:S000028635]
YBR021W	2698.03	1578.34	0.7735	9.8009e-14	9.6999e-13		Plasma membrane localized uracil permease; expression is tightly regulated by uracil levels and environmental cues; conformational alterations induced by unfolding or substrate binding result in Rsp5p-mediated ubiquitination and degradation [Source:SGD;Acc:S000000225]
YER045C	1416.51	828.915	0.77305	4.6438e-12	4.006e-11		ATF/CREB family basic leucine zipper (bZIP) transcription factor; binds as a homodimer to the ATF/CREB consensus sequence TGACGTCA; important for carbon source utilization; target genes include GRE2 and COS8; ACA1 has a paralog, CST6, that arose from the whole genome duplication [Source:SGD;Acc:S000000847]
YPL226W	5308.93	3106.76	0.77301	9.9755e-09	5.996e-08		ATP binding cassette protein; cosediments with polysomes and is required for biogenesis of the small ribosomal subunit; Asn/Gln-rich rich region supports [NU+] prion formation and susceptibility to [PSI+] prion induction [Source:SGD;Acc:S000006147]
YOR359W	1146.84	671.343	0.77254	3.0429e-08	1.7433e-07		Flap-structured DNA-binding and RNA-binding protein; stimulates deadenylation-dependent mRNA degradation mediated by the CCR4-NOT deadenylase complex; member of the Smaug (Smg) family of post-transcriptional regulators which bind RNA through a conserved sterile alpha motif (SAM) domain that interacts with Smg recognition element (SREs) containing transcripts; stimulates Dna2p endonuclease activit…
YDR170W-A	1874.25	1097.6	0.77197	5.5722e-13	5.1863e-12		Retrotransposon TYA Gag gene; Gag is a nucleocapsid protein that is the structural constituent of virus-like particles (VLPs); similar to retroviral Gag; YDR170W-A is part of a mutant retrotransposon; distribution in the cytoplasm becomes irregular rather than punctate upon DNA replication stress [Source:SGD;Acc:S000007227]
YPL239W	1696.99	994.246	0.7713	2.0975e-12	1.8645e-11		Ankyrin-repeat containing, nucleocytoplasmic shuttling chaperone; prevents aggregation of Rps3p in the cytoplasm, associates with nascent Rps3p during its translation in the cytoplasm and delivers it to the 90S in the nucleus; required for 40S ribosomal subunit export, biogenesis and adaptation to osmotic and oxidative stress; expression repressed by heat shock [Source:SGD;Acc:S000006160]
YJR047C	242.654	142.204	0.77093	5.0124e-06	2.1013e-05	ANB1	Translation elongation factor eIF-5A; previously thought to function in translation initiation; undergoes an essential hypusination modification; expressed under anaerobic conditions; ANB1 has a paralog, HYP2, that arose from the whole genome duplication; human EIF5A complements the inviability of the yeast hyp2 anb1 double null mutant [Source:SGD;Acc:S000003808]
YJL077C	192.606	112.906	0.77054	3.55e-05	0.00013043		Protein with a role in copper homeostasis; possible role in vacuolar sorting and processing of secretory proteins; null mutants are hypersensitive to sortin2 [Source:SGD;Acc:S000003613]
YNL278W	2076.61	1217.48	0.77033	9.4022e-08	5.0465e-07		Part of the CCR4-NOT transcriptional regulatory complex; involved in controlling mRNA initiation, elongation, and degradation; contains a PH-like domain; CAF120 has a paralog, SKG3, that arose from the whole genome duplication [Source:SGD;Acc:S000005222]
YPR033C	3670.19	2153.36	0.76927	4.679e-14	4.8673e-13	HTS1	Cytoplasmic and mitochondrial histidine tRNA synthetase; efficient mitochondrial localization requires both a presequence and an amino-terminal sequence; mutations in human ortholog HARS2 are associated with Perrault syndrome [Source:SGD;Acc:S000006237]
YPL146C	2959.95	1737.97	0.76817	8.1545e-09	4.9546e-08	NOP53	Nucleolar protein; involved in biogenesis of the 60S subunit of the ribosome; interacts with rRNA processing factors Cbf5p and Nop2p and with the nucleolar proteins Nop17p and Nip7p; null mutant is viable but growth is severely impaired [Source:SGD;Acc:S000006067]
YOR338W	1544.44	907.057	0.76782	2.4301e-12	2.1487e-11		Putative protein of unknown function; YOR338W transcription is regulated by Azf1p and its transcript is a specific target of the G protein effector Scp160p; identified as being required for sporulation in a high-throughput mutant screen; YOR338W has a paralog, FUN19, that arose from the whole genome duplication [Source:SGD;Acc:S000005865]
YPR159W	9165.96	5388.7	0.76635	4.4025e-15	4.9975e-14	KRE6	Type II integral membrane protein; required for beta-1,6 glucan biosynthesis; putative beta-glucan synthase; localizes to ER, plasma membrane, sites of polarized growth and secretory vesicles; functionally redundant with Skn1p; KRE6 has a paralog, SKN1, that arose from the whole genome duplication [Source:SGD;Acc:S000006363]
YJR070C	1445.09	850.702	0.76444	3.099e-08	1.7709e-07	LIA1	Deoxyhypusine hydroxylase; HEAT-repeat containing metalloenzyme that catalyzes hypusine formation; binds to and is required for the modification of Hyp2p (eIF5A); complements S. pombe mmd1 mutants defective in mitochondrial positioning; protein abundance increases in response to DNA replication stress [Source:SGD;Acc:S000003831]
YER176W	3571.77	2103.31	0.76398	4.778e-14	4.9626e-13	ECM32	DNA dependent ATPase/DNA helicase; helicase belonging to the Dna2p- and Nam7p-like family of helicases that is involved in modulating translation termination; interacts with the translation termination factors, localized to polysomes [Source:SGD;Acc:S000000978]
YPL108W	434.07	255.817	0.76282	1.0376e-06	4.7727e-06		Cytoplasmic protein of unknown function; non-essential gene that is induced in a GDH1 deleted strain with altered redox metabolism; GFP-fusion protein is induced in response to the DNA-damaging agent MMS [Source:SGD;Acc:S000006029]
YML116W-A	107.009	63.0924	0.76219	0.00099311	0.0026932	YML116W-A	Putative protein of unknown function [Source:SGD;Acc:S000004586]
YNR024W	266.04	156.916	0.76165	6.0676e-05	0.00021171		Nuclear exosome-associated RNA binding protein; involved in surveillance of pre-rRNAs and pre-mRNAs, and the degradation of cryptic non-coding RNAs (ncRNA); copurifies with ribosomes; relocalizes to the cytosol in response to hypoxia [Source:SGD;Acc:S000005307]
YNL062C	1384.03	817.746	0.75916	3.2648e-06	1.4082e-05	GCD10	Subunit of tRNA (1-methyladenosine) methyltransferase with Gcd14p; required for the modification of the adenine at position 58 in tRNAs, especially tRNAi-Met; first identified as a negative regulator of GCN4 expression [Source:SGD;Acc:S000005006]
YGL060W	1317.18	778.913	0.75791	1.558e-11	1.2614e-10	YBP2	Central kinetochore associated protein; mediates mitotic progression; interacts with several central kinetochore proteins and centromeric histone Cse4p; role in resistance to oxidative stress; similar to Slk19p; YBP2 has a paralog, YBP1, that arose from the whole genome duplication [Source:SGD;Acc:S000003028]
YDR482C	1429.44	846.08	0.75658	1.4964e-11	1.2159e-10		Protein involved in RNA splicing by the spliceosome; component of a complex containing Cef1p; interacts genetically with ISY1 and BUD13; may bind RNA; has similarity to S. pombe Cwf21p [Source:SGD;Acc:S000002890]
YBR007C	1458.11	863.402	0.75599	8.7895e-12	7.3556e-11		Deletion suppressor of mpt5 mutation; relocalizes from bud neck to cytoplasm upon DNA replication stress [Source:SGD;Acc:S000000211]
YNL255C	4258.17	2522.09	0.75561	6.6603e-14	6.7001e-13		Translational activator for mRNAs with internal ribosome entry sites; associates with polysomes and binds to a specific subset of mRNAs; localizes to RNA processing bodies (P bodies) and to stress granules; may have a role in translation regulation under stress conditions; ortholog of human ZNF9/CNBP, a gene involved in myotonic dystrophy type 2 [Source:SGD;Acc:S000005199]
YLR044C	76339.3	45247.3	0.75459	3.6205e-08	2.0531e-07		Major of three pyruvate decarboxylase isozymes; key enzyme in alcoholic fermentation; decarboxylates pyruvate to acetaldehyde; involved in amino acid catabolism; subject to glucose-, ethanol-, and autoregulation; activated by phosphorylation in response to glucose levels; N-terminally propionylated in vivo [Source:SGD;Acc:S000004034]
YPL058C	3736.96	2215.04	0.75453	3.0484e-13	2.9098e-12		Plasma membrane ATP-binding cassette (ABC) transporter; weak-acid-inducible multidrug transporter required for weak organic acid resistance; induced by sorbate and benzoate and regulated by War1p; mutants exhibit sorbate hypersensitivity [Source:SGD;Acc:S000005979]
YOR252W	743.361	440.648	0.75444	1.1694e-07	6.2026e-07	TMA16	Protein of unknown function that associates with ribosomes [Source:SGD;Acc:S000005778]
YFR032C	254.33	150.911	0.753	8.2851e-06	3.3825e-05		Putative protein of unknown function; non-essential gene identified in a screen for mutants with increased levels of rDNA transcription; expressed at high levels during sporulation [Source:SGD;Acc:S000001928]
YCR043C	908.438	539.235	0.75247	6.3776e-10	4.3422e-09		Putative protein of unknown function; green fluorescent protein (GFP)-fusion protein localizes to the Golgi apparatus; YCR043C is not an essential gene [Source:SGD;Acc:S000000639]
YHR219W	57.4793	34.1188	0.75247	0.014293	0.029839		Putative protein of unknown function with similarity to helicases; located in the telomere region on the right arm of chromosome VIII [Source:SGD;Acc:S000001262]
YJL130C	8619.16	5116.49	0.75239	4.5043e-10	3.1045e-09		Bifunctional carbamoylphosphate synthetase/aspartate transcarbamylase; catalyzes the first two enzymatic steps in the de novo biosynthesis of pyrimidines; both activities are subject to feedback inhibition by UTP [Source:SGD;Acc:S000003666]
YJR002W	2467.45	1464.76	0.75236	6.3742e-13	5.892e-12		Component of the SSU processome and 90S preribosome; required for pre-18S rRNA processing, interacts with and controls the stability of Imp3p and Imp4p, essential for viability; similar to human Mpp10p [Source:SGD;Acc:S000003762]
YOR323C	4034.07	2395.14	0.75213	1.0717e-13	1.056e-12		Gamma-glutamyl phosphate reductase; catalyzes the second step in proline biosynthesis [Source:SGD;Acc:S000005850]
YHR070C-A	170.61	101.32	0.75179	0.00012481	0.00040813		Dubious open reading frame; unlikely to encode a functional protein, based on available experimental and comparative sequence data; overlaps the verified gene TRM5/YHR070W [Source:SGD;Acc:S000028780]
YKR013W	3631.21	2157.09	0.75136	0.00011288	0.00037183	PRY2	Sterol binding protein involved in the export of acetylated sterols; secreted glycoprotein and member of the CAP protein superfamily (cysteine-rich secretory proteins (CRISP), antigen 5, and pathogenesis related 1 proteins); sterol export function is redundant with that of PRY1; may be involved in detoxification of hydrophobic compounds; PRY2 has a paralog, PRY1, that arose from the whole genome …
YDR140W	831.038	493.706	0.75126	6.233e-10	4.248e-09		S-adenosylmethionine-dependent methyltransferase; subunit of complex with Trm112p that methylates translation release factor Sup45p (eRF1) in the ternary complex eRF1-eRF3-GTP; similar to E.coli PrmC; member of the seven beta-strand family [Source:SGD;Acc:S000002547]
snR32	135.012	80.2163	0.75112	0.00056955	0.001628		H/ACA box small nucleolar RNA (snoRNA); guides pseudouridylation of large subunit (LSU) rRNA at position U2191 [Source:SGD;Acc:S000007297]
YLR367W	3027.99	1800.83	0.7497	1.2579e-10	9.2891e-10	RPS22B	Protein component of the small (40S) ribosomal subunit; homologous to mammalian ribosomal protein S15A and bacterial S8; RPS22B has a paralog, RPS22A, that arose from the whole genome duplication [Source:SGD;Acc:S000004359]
YMR096W	3375.74	2007.82	0.74958	8.9372e-05	0.00030089		Protein involved in vitamin B6 biosynthesis; member of a stationary phase-induced gene family; coregulated with SNO1; interacts with Sno1p and with Yhr198p, perhaps as a multiprotein complex containing other Snz and Sno proteins [Source:SGD;Acc:S000004702]
YMR065W	823.284	490.058	0.74844	5.8511e-08	3.2335e-07	KAR5	Protein required for nuclear membrane fusion during karyogamy; localizes to the membrane with a soluble portion in the endoplasmic reticulum lumen, may form a complex with Jem1p and Kar2p; similar to zebrafish Brambleberry protein; expression of the gene is regulated by pheromone [Source:SGD;Acc:S000004669]
YDR021W	453.436	270.047	0.74769	3.9384e-05	0.00014345		Nucleolar protein required for maturation of 18S rRNA; member of the eIF4A subfamily of DEAD-box ATP-dependent RNA helicases; 18S rRNA biogenesis defect of the null mutant is functionally complemented by human EIF4A3 [Source:SGD;Acc:S000002428]
YJR063W	596.088	355.058	0.74747	1.4299e-05	5.6062e-05	RPA12	RNA polymerase I subunit A12.2; contains two zinc binding domains, and the N terminal domain is responsible for anchoring to the RNA pol I complex; physically interacts with transcriptional activator Msn4p, to regulate transcription of AYR1, a gene involved in lipid metabolism [Source:SGD;Acc:S000003824]
YDL133C-A	23306.4	13887.2	0.74697	1.0943e-05	4.3695e-05	RPL41B	Ribosomal 60S subunit protein L41B; comprises only 25 amino acids; rpl41a rpl41b double null mutant is viable; homologous to mammalian ribosomal protein L41, no bacterial homolog; RPL41B has a paralog, RPL41A, that arose from the whole genome duplication [Source:SGD;Acc:S000002293]
YHL006W-A	74.3125	44.2989	0.74633	0.0071344	0.015978		Dubious open reading frame; unlikely to encode a functional protein, based on available experimental and comparative sequence data; overlaps ORF STE20/YHL007C [Source:SGD;Acc:S000028771]
YJR092W	3821.98	2278.74	0.74608	2.2826e-11	1.8174e-10		Anillin-like protein involved in bud-site selection; required for the axial budding pattern; required for the formation and disassembly of the double septin ring structure, and generally for septin organization; functions as a platform linking the cytokinesis tag septins to the axial landmark through its multiple domains; in vivo substrate of Cdc28p/Clb2p [Source:SGD;Acc:S000003852]
YDR454C	3131.51	1867.96	0.7454	7.7299e-13	7.0963e-12	GUK1	Guanylate kinase; converts GMP to GDP; required for growth and mannose outer chain elongation of cell wall N-linked glycoproteins [Source:SGD;Acc:S000002862]
YNL123W	2332.51	1391.58	0.74516	6.2547e-09	3.8455e-08	NMA111	Serine protease and general molecular chaperone; involved in response to heat stress and promotion of apoptosis; may contribute to lipid homeostasis; sequence similarity to the mammalian Omi/HtrA2 family of serine proteases [Source:SGD;Acc:S000005067]
YHR072W-A	3015.16	1799.91	0.74431	5.8946e-13	5.4712e-12		Subunit of box H/ACA snoRNP complex; required for pseudouridylation and processing of pre-18S rRNA [Source:SGD;Acc:S000007455]
YKL144C	850.347	508.011	0.74319	9.0772e-10	6.0999e-09	RPC25	RNA polymerase III subunit C25; required for transcription initiation; forms a heterodimer with Rpc17p; paralog of Rpb7p [Source:SGD;Acc:S000001627]
YLR372W	1527.73	913.375	0.74211	1.8455e-05	7.0625e-05	SUR4	Elongase; involved in fatty acid and sphingolipid biosynthesis; synthesizes very long chain 20-26-carbon fatty acids from C18-CoA primers; involved in regulation of sphingolipid biosynthesis; lethality of the elo2 elo3 double null mutation is functionally complemented by human ELOVL1 and weakly complemented by human ELOVL3 or ELOV7 [Source:SGD;Acc:S000004364]
YGR094W	8377.43	5009.32	0.74189	3.2354e-14	3.4131e-13		Mitochondrial and cytoplasmic valyl-tRNA synthetase; human homolog VARS2 implicated in mitochondrial diseases, can partially complement yeast null mutant [Source:SGD;Acc:S000003326]
YPL156C	1487.95	890.09	0.74131	8.8832e-05	0.00029922		Pheromone-regulated protein proposed to be involved in mating; predicted to have 1 transmembrane segment; transcriptionally regulated by Ste12p during mating and by Cat8p during the diauxic shift [Source:SGD;Acc:S000006077]
YDL048C	3073.21	1840.3	0.73981	4.7532e-05	0.00016999		Protein containing a Kruppel-type zinc-finger domain; similar to Stp1p, Stp2p; predicted transcription factor; relative distribution to the nucleus increases upon DNA replication stress; STP4 has a paralog, STP3, that arose from the whole genome duplication [Source:SGD;Acc:S000002206]
YDL247W-A	216.073	129.447	0.73916	3.5894e-05	0.00013181		Dubious open reading frame; unlikely to encode a functional protein, based on available experimental and comparative sequence data; identified by sequence comparison with hemiascomycetous yeast species [Source:SGD;Acc:S000007602]
YKL104C	8156.44	4888.59	0.73852	5.8087e-14	5.9413e-13		Glutamine-fructose-6-phosphate amidotransferase; catalyzes the formation of glucosamine-6-P and glutamate from fructose-6-P and glutamine in the first step of chitin biosynthesis; GFA1 has a paralogous region, comprising ORFs YMR084W-YMR085W, that arose from the whole genome duplication [Source:SGD;Acc:S000001587]
YOR281C	1466.56	879.227	0.73813	5.312e-10	3.6388e-09		Protein that interacts with the CCT complex to stimulate actin folding; has similarity to phosducins; null mutant lethality is complemented by mouse phosducin-like protein MgcPhLP; CCT is short for chaperonin containing TCP-1; essential gene [Source:SGD;Acc:S000005807]
YPL082C	3222.34	1931.86	0.73812	7.8474e-09	4.7853e-08	MOT1	Essential protein involved in regulation of transcription; removes Spt15p (TBP) from DNA via its C-terminal ATPase activity; may have a role in ensuring that soluble TBP is available to bind TATA-less promoters; forms a complex with TBP that binds TATA DNA with high affinity but with altered specificity; the Mot1p-Spt15p-DNA ternary complex contains unbent DNA; coregulates transcription with Spt1…
YIL123W	3009.44	1804.55	0.73785	1.263e-07	6.6413e-07		Protein of the SUN family (Sim1p, Uth1p, Nca3p, Sun4p); may participate in DNA replication; promoter contains SCB regulation box at -300 bp indicating that expression may be cell cycle-regulated; SIM1 has a paralog, SUN4, that arose from the whole genome duplication [Source:SGD;Acc:S000001385]
YPL188W	2101.31	1260.81	0.73694	2.8994e-12	2.5436e-11		Mitochondrial NADH kinase; phosphorylates NADH; also phosphorylates NAD(+) with lower specificity; required for the response to oxidative stress [Source:SGD;Acc:S000006109]
YKL163W	8855	5314.47	0.73657	8.0842e-12	6.7992e-11	PIR3	O-glycosylated covalently-bound cell wall protein; required for cell wall stability; expression is cell cycle regulated, peaking in M/G1 and also subject to regulation by the cell integrity pathway; coding sequence contains length polymorphisms in different strains; PIR3 has a paralog, HSP150, that arose from the whole genome duplication [Source:SGD;Acc:S000001646]
YLR017W	1477.81	887.607	0.73547	4.3325e-11	3.3776e-10		Methylthioadenosine phosphorylase (MTAP); catalyzes the initial step in the methionine salvage pathway; affects polyamine biosynthesis through regulation of ornithine decarboxylase (Spe1p) activity; regulates ADH2 gene expression [Source:SGD;Acc:S000004007]
YJR032W	503.179	302.246	0.73535	6.1132e-08	3.37e-07		Peptidyl-prolyl cis-trans isomerase (cyclophilin); catalyzes the cis-trans isomerization of peptide bonds N-terminal to proline residues; binds to Hsp82p and contributes to chaperone activity; plays a role in determining prion variants [Source:SGD;Acc:S000003793]
YOL159C	1093.52	657.174	0.73463	3.0014e-10	2.1142e-09		Protein of unknown function, secreted when constitutively expressed; SWAT-GFP, seamless-GFP and mCherry fusion proteins localize to the cell periphery, SWAT-GFP fusion also localizes to the extracellular region, and mCherry fusion also localizes to the vacuole; deletion mutants are viable and have elevated levels of Ty1 retrotransposition and Ty1 cDNA [Source:SGD;Acc:S000005519]
YLR363W-A	528.346	317.578	0.73437	2.3534e-06	1.0346e-05		Protein of unknown function; green fluorescent protein (GFP)-fusion protein localizes to the nucleus; relocalizes from nucleus to nucleolus upon DNA replication stress [Source:SGD;Acc:S000007620]
YER128W	560.672	337.197	0.73356	2.6878e-08	1.5477e-07		Protein that interacts with Vps4p and has a role in vacuolar sorting; stimulates the ATPase activity of Vps4; localizes to endosomes in a Vps4-dependent manner; overexpression causes canavanine sensitivity and confers a partial class D vacuole morphology [Source:SGD;Acc:S000000930]
YGR200C	2934.15	1765.42	0.73293	1.5382e-12	1.3875e-11	ELP2	Subunit of Elongator complex; binds to microtubules via conserved alkaline residues; has two seven-bladed WD40 &#946; propellers; Elongator complex is required for modification of wobble nucleosides in tRNA; target of Kluyveromyces lactis zymocin [Source:SGD;Acc:S000003432]
YNL067W	8804.43	5299.99	0.73224	8.8453e-14	8.7929e-13	RPL9B	Ribosomal 60S subunit protein L9B; homologous to mammalian ribosomal protein L9 and bacterial L6; RPL9B has a paralog, RPL9A, that arose from a single-locus duplication [Source:SGD;Acc:S000005011]
YMR186W	15293	9223.1	0.72954	3.2135e-14	3.3954e-13	HSC82	Cytoplasmic chaperone of the Hsp90 family; plays a role in determining prion variants; redundant in function and nearly identical with Hsp82p, and together they are essential; expressed constitutively at 10-fold higher basal levels than HSP82 and induced 2-3 fold by heat shock; contains two acid-rich unstructured regions that promote the solubility of chaperone-substrate complexes; HSC82 has a pa…
YOR391C	273.779	165.25	0.72836	7.867e-06	3.2177e-05		Possible chaperone and cysteine protease; required for transcriptional reprogramming during the diauxic shift and for survival in stationary phase; similar to E. coli Hsp31 and S. cerevisiae Hsp31p, Hsp32p, and Sno4p; member of the DJ-1/ThiJ/PfpI superfamily, which includes human DJ-1 involved in Parkinson's disease and cancer [Source:SGD;Acc:S000005918]
YMR306W	636.797	384.511	0.72781	0.00014755	0.00047646		Protein involved in spore wall assembly; has similarity to 1,3-beta-D-glucan synthase catalytic subunits Fks1p and Gsc2p; the authentic, non-tagged protein is detected in highly purified mitochondria in high-throughput studies [Source:SGD;Acc:S000004923]
YKL205W	1979.88	1195.74	0.72751	8.5288e-12	7.1553e-11		Nuclear pore protein; involved in nuclear export of pre-tRNA and in re-export of mature tRNAs after their retrograde import from the cytoplasm; deletion mutation extends replicative lifespan, as does exclusion of Los1p from the nucleus in response to caloric restriction [Source:SGD;Acc:S000001688]
YKR095W-A	246.12	148.699	0.72697	1.7596e-05	6.7644e-05		Component of the EKC/KEOPS protein complex; EKC/KEOPS complex is required for t6A tRNA modification and telomeric TG1-3 recombination; may have role in transcription; other complex members are Kae1p, Gon7p, Bud32p, and Cgi121p [Source:SGD;Acc:S000028512]
YJL077W-B	227.604	137.515	0.72694	0.00028884	0.00087552		Putative protein of unknown function; identified by gene-trapping, microarray-based expression analysis, and genome-wide homology searching [Source:SGD;Acc:S000028662]
YLR150W	12068.4	7291.95	0.72686	8.2745e-14	8.2377e-13	STM1	Protein required for optimal translation under nutrient stress; perturbs association of Yef3p with ribosomes; involved in TOR signaling; binds G4 quadruplex and purine motif triplex nucleic acid; helps maintain telomere structure; protein abundance increases in response to DNA replication stress; serves as a ribosome preservation factor both during quiescence and recovery [Source:SGD;Acc:S0000041…
YJL198W	5909.6	3571.99	0.72633	1.9992e-13	1.9386e-12		Low-affinity phosphate transporter; acts upstream of Pho81p in regulation of the PHO pathway; deletion of pho84, pho87, pho89, pho90, and pho91 causes synthetic lethality; transcription independent of Pi and Pho4p activity; overexpression results in vigorous growth; PHO90 has a paralog, PHO87, that arose from the whole genome duplication [Source:SGD;Acc:S000003734]
YHR052W	1133	685.39	0.72514	7.9304e-05	0.00026997	CIC1	Essential protein that interacts with proteasome components; has a potential role in proteasome substrate specificity; also copurifies with 66S pre-ribosomal particles [Source:SGD;Acc:S000001094]
YDR297W	2750.49	1664.98	0.72419	2.8978e-12	2.5436e-11	SUR2	Sphinganine C4-hydroxylase; catalyses the conversion of sphinganine to phytosphingosine in sphingolipid biosyntheis [Source:SGD;Acc:S000002705]
YMR187C	910.954	551.585	0.72379	1.4797e-09	9.7107e-09		Putative protein of unknown function; YMR187C is not an essential gene [Source:SGD;Acc:S000004799]
YDR184C	552.502	334.613	0.72349	1.375e-07	7.2077e-07	ATC1	Nuclear protein; possibly involved in regulation of cation stress responses and/or in the establishment of bipolar budding pattern; relative distribution to the nucleus decreases upon DNA replication stress [Source:SGD;Acc:S000002592]
YDR395W	2767.29	1678.83	0.72102	3.4389e-12	2.9934e-11	SXM1	Nuclear transport factor (karyopherin); involved in protein transport between the cytoplasm and nucleoplasm; similar to Nmd5p, Cse1p, Lph2p, and the human cellular apoptosis susceptibility protein, CAS1 [Source:SGD;Acc:S000002803]
YOL165C	139.15	84.4358	0.72071	0.0026184	0.0065248		Putative aryl-alcohol dehydrogenase; similar to P. chrysosporium aryl-alcohol dehydrogenase; mutational analysis has not yet revealed a physiological role; AAD15 has a paralog, AAD3, that arose from a segmental duplication; members of the AAD gene family comprise three pairs (AAD3 + AAD15, AAD6/AAD16 + AAD4, AAD10 + AAD14) whose two genes are more related to one another than to other members of t…
YNR038W	1815.33	1103.99	0.7175	4.5313e-11	3.5244e-10		Essential protein involved in ribosome biogenesis; putative ATP-dependent RNA helicase of the DEAD-box protein family; human homolog DDX51 complements yeast dbp6 mutant [Source:SGD;Acc:S000005321]
YNL056W	2292.72	1394.42	0.7174	1.0249e-11	8.4923e-11		Protein of unknown function; similar to predicted tyrosine phosphatases Oca1p and Siw14p; green fluorescent protein (GFP)-fusion protein localizes to the cytoplasm; YNL056W is not an essential gene [Source:SGD;Acc:S000005001]
YHR069C	2080	1265.8	0.71653	1.9432e-11	1.5601e-10		Exosome non-catalytic core component; involved in 3'-5' RNA processing and degradation in both the nucleus and the cytoplasm; predicted to contain RNA binding domains; has similarity to human hRrp4p (EXOSC2) [Source:SGD;Acc:S000001111]
YDR487C	5068.52	3085.21	0.7162	7.8743e-13	7.2156e-12		3,4-dihydroxy-2-butanone-4-phosphate synthase (DHBP synthase); required for riboflavin biosynthesis from ribulose-5-phosphate, also has an unrelated function in mitochondrial respiration [Source:SGD;Acc:S000002895]
YLL033W	492.276	299.966	0.71467	2.4068e-07	1.2197e-06	IRC19	Protein of unknown function; YLL033W is not an essential gene but mutant is defective in spore formation; null mutant displays increased levels of spontaneous Rad52p foci [Source:SGD;Acc:S000003956]
YLR256W-A	229.816	140.062	0.71441	7.303e-05	0.00025129		Retrotransposon TYA Gag gene co-transcribed with TYB Pol; translated as TYA or TYA-TYB polyprotein; Gag is a nucleocapsid protein that is the structural constituent of virus-like particles (VLPs); similar to retroviral Gag [Source:SGD;Acc:S000007377]
YLR110C	134851	82233.9	0.71356	1.3273e-10	9.7803e-10		Cell wall mannoprotein; plays a role in maintenance of newly synthesized areas of cell wall; localizes to periphery of small buds, septum region of larger buds, and shmoo tip; CCW12 has a paralog, YDR134C, that arose from the whole genome duplication [Source:SGD;Acc:S000004100]
YPR060C	1241.52	757.095	0.71356	9.6059e-08	5.1477e-07	ARO7	Chorismate mutase; catalyzes the conversion of chorismate to prephenate to initiate the tyrosine/phenylalanine-specific branch of aromatic amino acid biosynthesis [Source:SGD;Acc:S000006264]
YOL029C	657.035	400.908	0.7127	2.7231e-08	1.5654e-07		Putative protein of unknown function; identified as interacting with Hsc82p and Hsp82p in high-throughput two-hybrid screens [Source:SGD;Acc:S000005389]
YPR163C	5291.73	3230.09	0.71217	1.1072e-12	1.0041e-11	TIF3	Translation initiation factor eIF-4B; contains an RNA recognition motif and binds to single-stranded RNA; has RNA annealing activity; interacts with Rps20p at the head of the 40S ribosomal subunit and alters the structure of the mRNA entry channel [Source:SGD;Acc:S000006367]
YOL093W	1238.84	756.679	0.71124	1.973e-08	1.1519e-07		tRNA methyltransferase; methylates the N-1 position of guanine at position 9 in tRNAs; protein abundance increases in response to DNA replication stress; member of the SPOUT (SpoU-TrmD) methyltransferase family; human ortholog TRMT10A plays a role in the pathogenesis of microcephaly and early onset diabetes; an 18-mer originates from the TRM10 locus; genetic analysis shows the 18-mer is the trans…
YOR260W	2986.25	1824.3	0.71099	4.6085e-12	3.9857e-11	GCD1	Gamma subunit of the translation initiation factor eIF2B; the guanine-nucleotide exchange factor for eIF2; activity subsequently regulated by phosphorylated eIF2; first identified as a negative regulator of GCN4 expression [Source:SGD;Acc:S000005786]
YLR227W-B	764.251	466.951	0.71077	2.554e-06	1.1181e-05		Retrotransposon TYA Gag and TYB Pol genes; transcribed/translated as one unit; polyprotein is processed to make a nucleocapsid-like protein (Gag), reverse transcriptase (RT), protease (PR), and integrase (IN); similar to retroviral genes [Source:SGD;Acc:S000007376]
YDR261W-B	509.92	311.74	0.70993	1.9571e-07	1.0081e-06		Retrotransposon TYA Gag and TYB Pol genes; transcribed/translated as one unit; polyprotein is processed to make a nucleocapsid-like protein (Gag), reverse transcriptase (RT), protease (PR), and integrase (IN); similar to retroviral genes [Source:SGD;Acc:S000007397]
YBR162C	9739.58	5956.76	0.70933	1.9894e-09	1.2842e-08		Covalently-bound cell wall protein of unknown function; identified as a cell cycle regulated SBF target gene; deletion mutants are highly resistant to treatment with beta-1,3-glucanase; has sequence similarity to YJL171C [Source:SGD;Acc:S000000366]
YCR034W	1400.32	857.155	0.70813	3.4355e-10	2.3999e-09	FEN1	Fatty acid elongase, involved in sphingolipid biosynthesis; acts on fatty acids of up to 24 carbons in length; mutations have regulatory effects on 1,3-beta-glucan synthase, vacuolar ATPase, and the secretory pathway; ELO2 has a paralog, ELO1, that arose from the whole genome duplication; lethality of the elo2 elo3 double null mutation is functionally complemented by human ELOVL1 and weakly compl…
YCR024C-A	2216.27	1357.57	0.7071	2.4033e-11	1.9113e-10		Regulatory subunit for the plasma membrane H(+)-ATPase Pma1p; small single-membrane span proteolipid; forms unique helix and positively charged cytoplasmic domain that is able to specifically segregate phosphatidylserines; PMP1 has a paralog, PMP2, that arose from the whole genome duplication [Source:SGD;Acc:S000000619]
YGL225W	2424.84	1485.34	0.7071	2.7868e-08	1.6006e-07	VRG4	Golgi GDP-mannose transporter; regulates Golgi function and glycosylation in Golgi; VRG4 has a paralog, HVG1, that arose from the whole genome duplication [Source:SGD;Acc:S000003193]
YLR353W	1677.27	1027.76	0.70661	1.6827e-09	1.0915e-08		Protein involved in bud-site selection; diploid mutants display a unipolar budding pattern instead of the wild-type bipolar pattern, and bud at the proximal pole; BUD8 has a paralog, BUD9, that arose from the whole genome duplication [Source:SGD;Acc:S000004345]
YER009W	2844.15	1742.92	0.70649	1.2244e-11	1.0059e-10		Nuclear envelope protein; interacts with GDP-bound Gsp1p and with proteins of the nuclear pore to transport Gsp1p into the nucleus where it is an essential player in nucleocytoplasmic transport [Source:SGD;Acc:S000000811]
YOR182C	3948.66	2420.1	0.7063	2.6651e-08	1.536e-07	RPS30B	Protein component of the small (40S) ribosomal subunit; homologous to mammalian ribosomal protein S30, no bacterial homolog; RPS30B has a paralog, RPS30A, that arose from the whole genome duplication; protein abundance increases in response to DNA replication stress [Source:SGD;Acc:S000005708]
YPR144C	2098.86	1286.99	0.70561	5.1227e-05	0.00018185	NOC4	Nucleolar protein; forms a complex with Nop14p that mediates maturation and nuclear export of 40S ribosomal subunits; relocalizes to the cytosol in response to hypoxia [Source:SGD;Acc:S000006348]
YFR025C	1698.37	1041.98	0.70483	8.6505e-11	6.4879e-10		Histidinolphosphatase; catalyzes the eighth step in histidine biosynthesis; mutations cause histidine auxotrophy and sensitivity to Cu, Co, and Ni salts; transcription is regulated by general amino acid control [Source:SGD;Acc:S000001921]
snR56	79.0395	48.5057	0.70442	0.011856	0.025293		C/D box small nucleolar RNA (snoRNA); guides 2'-O-methylation of small subunit (SSU) rRNA at position G1428 [Source:SGD;Acc:S000006447]
YHR122W	2165.44	1330.66	0.70251	3.2306e-11	2.5362e-10		Component of cytosolic iron-sulfur protein assembly (CIA) machinery; acts at a late step of Fe-S cluster assembly; forms the CIA targeting complex with Cia1p and Met18p that directs Fe-S cluster incorporation into a subset of proteins involved in methionine biosynthesis, DNA replication and repair, transcription, and telomere maintenance; ortholog of human FAM96B [Source:SGD;Acc:S000001164]
YNL053W	1242.9	764.072	0.70194	2.4403e-06	1.0704e-05		Dual-specificity protein phosphatase; exists in 2 isoforms; required for maintenance of a low level of signaling through the cell integrity pathway, adaptive response to pheromone; regulates and is regulated by Slt2p; dephosphorylates Fus3p; MSG5 has a paralog, SDP1, that arose from the whole genome duplication [Source:SGD;Acc:S000004998]
YLR400W	144.127	88.6366	0.70136	0.0028503	0.0070343		Dubious open reading frame; unlikely to encode a functional protein, based on available experimental and comparative sequence data [Source:SGD;Acc:S000004392]
YDL036C	494.647	304.32	0.70081	3.3867e-07	1.6796e-06		Mitochondrial tRNA:pseudouridine synthase; catalyzes the formation of pseudouridine at position 32 in mitochondrial tRNAs; contains an N-terminal mitochondrial targeting sequence; PUS9 has a paralog, RIB2, that arose from the whole genome duplication [Source:SGD;Acc:S000002194]
YNL141W	1763.4	1085.34	0.70022	7.4932e-06	3.0741e-05		Adenine deaminase (adenine aminohydrolase); converts adenine to hypoxanthine; involved in purine salvage; transcriptionally regulated by nutrient levels and growth phase; Aah1p degraded upon entry into quiescence via SCF and the proteasome [Source:SGD;Acc:S000005085]
YHR179W	9428.48	5804.77	0.69979	5.022e-13	4.7002e-12	OYE2	Conserved NADPH oxidoreductase containing flavin mononucleotide (FMN); responsible for geraniol reduction into citronellol during fermentation; homologous to Oye3p with different ligand binding and catalytic properties; may be involved in sterol metabolism, oxidative stress response, and programmed cell death; protein abundance increases in response to DNA replication stress [Source:SGD;Acc:S0000…
YGL099W	1584.91	976.161	0.69921	1.6383e-10	1.1915e-09	LSG1	Putative GTPase involved in 60S ribosomal subunit biogenesis; required for the release of Nmd3p from 60S subunits in the cytoplasm [Source:SGD;Acc:S000003067]
YER145C	3111.05	1917.16	0.69843	8.0305e-12	6.7625e-11		High affinity iron permease; involved in the transport of iron across the plasma membrane; forms complex with Fet3p; expression is regulated by iron; protein abundance increases in response to DNA replication stress [Source:SGD;Acc:S000000947]
YGR055W	9411.38	5801.49	0.69798	0.0018128	0.0046837		High affinity methionine permease; integral membrane protein with 13 putative membrane-spanning regions; also involved in cysteine uptake [Source:SGD;Acc:S000003287]
YLL028W	2555.57	1575.61	0.69773	1.2505e-07	6.5804e-07		Polyamine transporter of the major facilitator superfamily; member of the 12-spanner drug:H(+) antiporter DHA1 family; recognizes spermine, putrescine, and spermidine; catalyzes uptake of polyamines at alkaline pH and excretion at acidic pH; during oxidative stress exports spermine, spermidine from the cell, which controls timing of expression of stress-responsive genes; phosphorylation enhances …
YDR300C	2239.12	1381.27	0.69693	5.2136e-11	4.0224e-10		Gamma-glutamyl kinase; catalyzes the first step in proline biosynthesis; required for nitrogen starvation-induced ribophagy but not for nonselective autophagy; PRO1 has a paralog, YHR033W, that arose from the whole genome duplication [Source:SGD;Acc:S000002708]
YPL030W	813.915	502.185	0.69666	9.0884e-09	5.5022e-08		tRNA(Ser) Um(44) 2'-O-methyltransferase; involved in maintaining levels of the tRNA-Ser species tS(CGA) and tS(UGA); conserved among metazoans and fungi but there does not appear to be a homolog in plants; TRM44 is a non-essential gene [Source:SGD;Acc:S000005951]
YOL006C	3107.26	1918.33	0.69579	7.7941e-12	6.5717e-11	TOP1	Topoisomerase I; nuclear enzyme that relieves torsional strain in DNA by cleaving and re-sealing the phosphodiester backbone; relaxes both positively and negatively supercoiled DNA; functions in replication, transcription, and recombination; role in processing ribonucleoside monophosphates in genomic DNA into irreversible single-strand breaks; enzymatic activity and interaction with Nsr1p are neg…
YNL160W	31629.2	19529.6	0.6956	1.6713e-07	8.6928e-07		Cell wall-related secretory glycoprotein; induced by nutrient deprivation-associated growth arrest and upon entry into stationary phase; may be involved in adaptation prior to stationary phase entry; YGP1 has a paralog, SPS100, that arose from the whole genome duplication [Source:SGD;Acc:S000005104]
YDR242W	2251.19	1390.89	0.69468	4.9092e-11	3.8006e-10		Putative amidase [Source:SGD;Acc:S000002650]
YMR316W	1016.78	628.582	0.69384	0.00016924	0.00053824		Protein of unknown function; involved in invasive and pseudohyphal growth; green fluorescent protein (GFP)-fusion protein localizes to the cytoplasm in a punctate pattern [Source:SGD;Acc:S000004935]
YDL186W	137.53	85.2279	0.69035	0.001219	0.0032557		Putative protein of unknown function; YDL186W is not an essential gene [Source:SGD;Acc:S000002345]
YCL026C-A	80.6116	50.0137	0.68867	0.0066384	0.014945	FRM2	Type II nitroreductase, using NADH as reductant; mutants are defective in fatty acid mediated repression of genes involved in fatty acid biosynthesis indicative of a role in lipid signaling; involved in the oxidative stress response; transcription induction by cadmium and selenite indicates a possible role in the metal stress response; expression induced in cells treated with the mycotoxin patuli…
YML056C	4362.53	2708.22	0.68782	0.00010599	0.00035192		Inosine monophosphate dehydrogenase; catalyzes the rate-limiting step in the de novo synthesis of GTP; member of a four-gene family in S. cerevisiae, constitutively expressed; IMD4 has a paralog, IMD3, that arose from the whole genome duplication [Source:SGD;Acc:S000004520]
YBR038W	3796.42	2356.91	0.68775	1.5361e-11	1.2452e-10		Chitin synthase II; catalyzes transfer of N-acetylglucosamine (GlcNAc) to chitin upon activation of zymogenic form; required for chitin synthesis in the primary septum during cytokinesis; localization regulated by Cdk1p during mitosis; phosphorylation by Dbf2p kinase regulates its dynamics and chitin synthesis during cytokinesis [Source:SGD;Acc:S000000242]
YPR169W	2396.6	1489.35	0.6863	4.717e-11	3.6603e-10		Protein required for biogenesis of the large ribosomal subunit; required for biogenesis of the large ribosomal subunit; interacts with proteins involved in RNA processing, ribosome biogenesis, ubiquitination and demethylation; similar to WDR55, a human WD repeat protein; essential gene [Source:SGD;Acc:S000006373]
YBL010C	674.984	419.508	0.68615	5.9338e-08	3.2765e-07		Putative protein of unknown function; green fluorescent protein (GFP)-fusion protein colocalizes with clathrin-coated vesicles [Source:SGD;Acc:S000000106]
YBR114W	3551.51	2208.74	0.68521	1.2552e-11	1.0286e-10	RAD16	Nucleotide excision repair (NER) protein; binds damaged DNA during NER; binds DNA in an ATP-dependent manner (with Rad7p) during NER; required for NER of non-transcribed chromatin; subunit of Nucleotide Excision Repair Factor 4 (NEF4) and the Elongin-Cullin-Socs (ECS) ligase complex [Source:SGD;Acc:S000000318]
YFL002C	1417.27	881.695	0.68477	7.5676e-10	5.1316e-09		Putative ATP-dependent RNA helicase; nucleolar protein required for synthesis of 60S ribosomal subunits at a late step in the pathway; sediments with 66S pre-ribosomes in sucrose gradients [Source:SGD;Acc:S000001894]
YPL081W	1853.43	1153.24	0.68451	1.8267e-07	9.4426e-07	RPS9A	Protein component of the small (40S) ribosomal subunit; homologous to mammalian ribosomal protein S9 and bacterial S4; RPS9A has a paralog, RPS9B, that arose from the whole genome duplication [Source:SGD;Acc:S000006002]
YLR057W	1518.42	945.078	0.68407	6.2047e-10	4.233e-09		Putative mannosidase involved in ER-associated protein degradation; localizes to the endoplasmic reticulum; sequence similarity with seven-hairpin glycosidase (GH47) family members, such as Mns1p and Mnl1p, that hydrolyze 1,2-linked alpha-D-mannose residues; non-essential gene [Source:SGD;Acc:S000004047]
YML097C	1135.61	706.839	0.68401	2.5835e-09	1.6456e-08	VPS9	Guanine nucleotide exchange factor (GEF) and ubiquitin receptor; involved in vesicle-mediated vacuolar transport, including Golgi-endosome trafficking and sorting through the multivesicular body (MVB); stimulates the intrinsic guanine nucleotide exchange activity of Rab family members (Vps21p/Ypt52p/Ypt53p); partially redundant with GEF MUK1; required for localization of the CORVET complex to end…
YGR027W-B	878.239	546.724	0.6838	0.0007242	0.0020191		Retrotransposon TYA Gag and TYB Pol genes; transcribed/translated as one unit; polyprotein is processed to make a nucleocapsid-like protein (Gag), reverse transcriptase (RT), protease (PR), and integrase (IN); similar to retroviral genes [Source:SGD;Acc:S000007406]
YJL213W	1858.79	1157.31	0.68358	1.2061e-10	8.9164e-10		Protein of unknown function that may interact with ribosomes; periodically expressed during the yeast metabolic cycle; phosphorylated in vitro by the mitotic exit network (MEN) kinase complex, Dbf2p/Mob1p [Source:SGD;Acc:S000003749]
YJL122W	862.917	538.35	0.68068	0.00066643	0.0018754		Shuttling pre-60S factor; involved in the biogenesis of ribosomal large subunit; interacts directly with Arx1p; responsible for Tif6p recycling defects in absence of Rei1p [Source:SGD;Acc:S000003658]
YHR006W	5339.85	3335.47	0.67891	7.3292e-12	6.2031e-11		Transcription factor; activated by proteolytic processing in response to signals from the SPS sensor system for external amino acids; activates transcription of amino acid permease genes; STP2 has a paralog, STP1, that arose from the whole genome duplication [Source:SGD;Acc:S000001048]
YPL141C	3038.76	1899.51	0.67785	3.7756e-11	2.9537e-10		Protein kinase of unknown cellular role; green fluorescent protein (GFP)-fusion protein localizes to the cytoplasm; interacts with rRNA transcription and ribosome biogenesis factors and the long chain fatty acyl-CoA synthetase Faa3p; FRK1 has a paralog, KIN4, that arose from the whole genome duplication [Source:SGD;Acc:S000006062]
YCL026C-B	738.391	461.628	0.67765	3.2389e-08	1.8461e-07	HBN1	Protein of unknown function; similar to bacterial nitroreductases; green fluorescent protein (GFP)-fusion protein localizes to the cytoplasm and nucleus; protein becomes insoluble upon intracellular iron depletion; protein abundance increases in response to DNA replication stress [Source:SGD;Acc:S000007548]
YLR364W	479.612	300.203	0.67593	2.6011e-05	9.727e-05		Glutaredoxin that employs a dithiol mechanism of catalysis; monomeric; activity is low and null mutation does not affect sensitivity to oxidative stress; GFP-fusion protein localizes to the cytoplasm; expression strongly induced by arsenic [Source:SGD;Acc:S000004356]
YKL082C	1552.15	971.552	0.6759	2.9253e-06	1.2707e-05		Essential protein, constituent of 66S pre-ribosomal particles; interacts with proteins involved in ribosomal biogenesis and cell polarity; member of the SURF-6 family [Source:SGD;Acc:S000001565]
YHR142W	4054.42	2538.35	0.6756	1.9255e-11	1.5478e-10		Protein of unknown function; may be involved in chitin biosynthesis by regulation of Chs3p export from the ER; relocalizes from bud neck to ER upon DNA replication stress [Source:SGD;Acc:S000001184]
YML113W	1309.91	820.105	0.67558	1.5684e-09	1.0223e-08		DNA binding protein that recognizes oligo(dA).oligo(dT) tracts; Arg side chain in its N-terminal pentad Gly-Arg-Lys-Pro-Gly repeat is required for DNA-binding; relocalizes to the cytosol in response to hypoxia; not essential for viability [Source:SGD;Acc:S000004581]
YBL061C	1664.58	1042.34	0.67533	8.3382e-10	5.6258e-09	SKT5	Activator of Chs3p (chitin synthase III) during vegetative growth; recruits Chs3p to the bud neck via interaction with Bni4p; SKT5 has a paralog, SHC1, that arose from the whole genome duplication [Source:SGD;Acc:S000000157]
YNR043W	1907.37	1194.76	0.67486	4.0461e-10	2.8002e-09	MVD1	Mevalonate pyrophosphate decarboxylase; essential enzyme involved in the biosynthesis of isoprenoids and sterols, including ergosterol; acts as a homodimer [Source:SGD;Acc:S000005326]
YOL112W	2541.2	1591.96	0.6747	1.1225e-10	8.3354e-10		GTPase-activating protein of the Ras superfamily; acts primarily on Sec4p, localizes to the bud site and bud tip; msb3 msb4 double mutation causes defects in secretion and actin organization; similar to the TBC-domain Tre2 oncogene; MSB4 has a paralog, MSB3, that arose from the whole genome duplication; human homolog USP6NL can complement yeast msb3 msb4 double null mutant [Source:SGD;Acc:S000005…
YBR061C	593.835	372.209	0.67395	2.3032e-07	1.1726e-06	TRM7	2'-O-ribose methyltransferase; methylates the 2'-O-ribose of tRNA-Phe, tRNA-Trp, and tRNA-Leu at positions C32 and N34 of tRNA anticodon loop; crucial biological role likely modification of tRNA-Phe; interacts with Trm732p and Rtt10p in 2'-O-methylation of C32 and N34 substrate tRNAs, respectively; yeast null mutant can be functionally complemented by human FTSJ1, mutations in which have been imp…
YCL059C	1178.76	740.037	0.67159	0.00022524	0.00069913		Nucleolar protein required for rRNA synthesis and ribosomal assembly; required for the synthesis of 18S rRNA and for the assembly of 40S ribosomal subunit; essential gene [Source:SGD;Acc:S000000564]
YGR140W	1060.23	666.065	0.67064	1.1167e-08	6.6529e-08	CBF2	Essential kinetochore protein; component of the CBF3 multisubunit complex that binds to the CDEIII region of the centromere; Cbf2p also binds to the CDEII region possibly forming a different multimeric complex, ubiquitinated in vivo; sumoylated in an Mms21p-dependent manner; relative distribution to the spindle pole body decreases upon DNA replication stress [Source:SGD;Acc:S000003372]
YHR007C	3076.08	1933	0.67025	5.6725e-11	4.3465e-10	ERG11	Lanosterol 14-alpha-demethylase; catalyzes C-14 demethylation of lanosterol to form 4,4''-dimethyl cholesta-8,14,24-triene-3-beta-ol in ergosterol biosynthesis pathway; transcriptionally down-regulated when ergosterol is in excess; member of cytochrome P450 family; associated and coordinately regulated with the P450 reductase Ncp1p; human CYP51A1 functionally complements the lethality of the erg1…
YER185W	324.499	203.959	0.66994	1.4648e-05	5.7295e-05		Plasma membrane protein involved in protoprophyrin and heme transport; roles in the uptake of protoprophyrin IX and the efflux of heme; expression is induced under both low-heme and low-oxygen conditions; member of the fungal lipid-translocating exporter (LTE) family of proteins [Source:SGD;Acc:S000000987]
YGR035C	11405.2	7170.74	0.6695	0.0045908	0.010779		Putative protein of unknown function, potential Cdc28p substrate; transcription is activated by paralogous transcription factors Yrm1p and Yrr1p along with genes involved in multidrug resistance; YGR035C has a paralog, YLR346C, that arose from the whole genome duplication [Source:SGD;Acc:S000003267]
YCR035C	2052.84	1290.68	0.66948	2.9564e-10	2.0847e-09		Exosome non-catalytic core component; involved in 3'-5' RNA processing and degradation in both the nucleus and the cytoplasm; has similarity to E. coli RNase PH and to human hRrp43p (OIP2, EXOSC8); protein abundance increases in response to DNA replication stress [Source:SGD;Acc:S000000631]
YIL020C	846.707	533.248	0.66705	2.6915e-08	1.5485e-07		Enzyme that catalyzes the fourth step in the histidine pathway; Phosphoribosylformimino-5-aminoimidazole carboxamide ribotide isomerase; mutations cause histidine auxotrophy and sensitivity to Cu, Co, and Ni salts [Source:SGD;Acc:S000001282]
YPL106C	9386.22	5916.39	0.66583	6.9888e-08	3.8152e-07	SSE1	ATPase component of heat shock protein Hsp90 chaperone complex; serves as nucleotide exchange factor to load ATP onto the SSA class of cytosolic Hsp70s; plays a role in prion propagation and determining prion variants; binds unfolded proteins; member of Hsp110 subclass of HSP70 proteins; deletion results in spindle elongation in S phase; SSE1 has a paralog, SSE2, that arose from the whole genome …
YNR018W	3887.39	2451.61	0.66507	5.2584e-11	4.0524e-10		Cytochrome c oxidase subunit; has a role in assembly of respiratory supercomplexes; similar to Rcf1p, and either Rcf1p or Rcf2p is required for late-stage assembly of the Cox12p and Cox13p subunits and for cytochrome c oxidase activity; associates with the cytochrome c oxidase - cytochrome bc1 supercomplex; null mutant accumulates reactive oxygen species; member of the conserved hypoxia induced g…
YMR236W	2309.07	1456.79	0.66451	2.9156e-10	2.0602e-09	TAF9	Subunit (17 kDa) of TFIID and SAGA complexes; involved in RNA polymerase II transcription initiation and in chromatin modification, similar to histone H3 [Source:SGD;Acc:S000004849]
YLR387C	2738.42	1728.96	0.66344	1.4446e-10	1.0552e-09		Cytoplasmic 60S subunit biogenesis factor; associates with pre-60S particles; similar to Rei1p and shares partially redundant function in cytoplasmic 60S subunit maturation; contains dispersed C2H2 zinc finger domains [Source:SGD;Acc:S000004379]
YFL019C	291.613	184.192	0.66284	2.0389e-05	7.732e-05		Putative protein of unknown function; conserved across S. cerevisiae strains; YFL019C is not an essential gene [Source:SGD;Acc:S000001875]
YNL113W	160.988	101.705	0.66256	0.0065836	0.014841	RPC19	RNA polymerase subunit AC19; common to RNA polymerases I and III [Source:SGD;Acc:S000005057]
YBR254C	393.256	248.495	0.66225	7.1491e-06	2.9384e-05		Core component of transport protein particle (TRAPP) complexes I-III; TRAPPs are multimeric guanine nucleotide-exchange factors for GTPase Ypt1p, regulating ER-Golgi traffic (TRAPPI), intra-Golgi traffic (TRAPPII), endosome-Golgi traffic (TRAPPII and III) and autophagy (TRAPPIII); mutation leads to defects in endocytic recycling, block in sporulation/meiosis; mutations in human homolog TRAPPC2 ca…
YBR066C	893.031	564.651	0.66135	4.1241e-08	2.3289e-07		Transcriptional repressor; mediates glucose repression and negatively regulates filamentous growth; activated in stochastic pulses of nuclear localization in response to low glucose [Source:SGD;Acc:S000000270]
YOR079C	549.963	348.02	0.66016	7.6563e-07	3.5779e-06	ATX2	Golgi membrane protein involved in manganese homeostasis; overproduction suppresses the sod1 (copper, zinc superoxide dismutase) null mutation [Source:SGD;Acc:S000005605]
YMR179W	729.204	461.472	0.66008	1.7118e-07	8.8762e-07		Protein with a role in transcriptional silencing; required for normal transcription at several loci including HTA2-HTB2 and HHF2-HHT2, but not required at the other histone loci; functionally related to Spt10p; localizes to nuclear foci that become diffuse upon DNA replication stress [Source:SGD;Acc:S000004791]
YLR437C	754.411	477.53	0.65976	1.2238e-07	6.4449e-07		Protein that regulates nuclear localization of Rnr2p and Rnr4p; phosphorylated by Dun1p in response to DNA damage and degraded; N-terminal half shows similarity to S. pombe Spd1 protein; DIF1 has a paralog, SML1, that arose from the whole genome duplication [Source:SGD;Acc:S000004429]
YDL213C	2368.53	1500.28	0.65876	1.0276e-05	4.1202e-05		rRNA-binding protein required for 40S ribosomal subunit biogenesis; contains an RNA recognition motif (RRM); hydrophilin essential to overcome the stress of the desiccation-rehydration process; NOP6 may be a fungal-specific gene as no homologs have been yet identified in higher eukaryotes [Source:SGD;Acc:S000002372]
YNR046W	1699.76	1077.03	0.65828	8.2659e-10	5.5882e-09		Protein involved in methylation of tRNA, rRNA, and translation factors; also involved in ribosome biogenesis; subunit of tRNA methyltransferase (MTase) complexes in combination with Trm9p and Trm11p; N7-methylates G1575 of 18S rRNA as complex with Bud23p; subunit of complex with Mtq2p that methylates Sup45p (eRF1) in the ternary complex eRF1-eRF3-GTP; relative distribution to the nucleus increase…
YLR074C	2318.49	1469.16	0.65819	7.8704e-09	4.795e-08		C2H2-type zinc finger protein required for ribosome assembly; shuttling factor which associates with pre-60S particles in the nucleus, accompanying them to the cytoplasm; cytoplasmic dissociation of Bud20p requires Drg1p; N-terminus harbors a nuclear localization signal (NLS) and a nuclear export signal (NES); cytoplasmic Bud20p is reimported by Kap123-dependent pathway; involved in bud-site sele…
YDR091C	2289.26	1454.92	0.65394	3.8784e-10	2.6924e-09		Essential Fe-S protein; required for ribosome biogenesis, translation initiation/termination; facilitates binding of multifactor complex (MFC) of initiation factors to small ribosomal subunit; Dom34-Hbs1 complex and Rli1p work in dissociating inactive ribosomes, thereby facilitating translation restart; forms complex with Lto1p and Yae1p; dependency on ROS-labile FeS clusters, activity in nuclear…
YKL106W	796.697	506.459	0.65359	6.877e-08	3.7633e-07		Mitochondrial aspartate aminotransferase; catalyzes the conversion of oxaloacetate to aspartate in aspartate and asparagine biosynthesis [Source:SGD;Acc:S000001589]
YOL011W	4717.65	3000.75	0.65275	6.6552e-11	5.0592e-10		Phospholipase B (lysophospholipase) involved in lipid metabolism; hydrolyzes phosphatidylinositol and phosphatidylserine and displays transacylase activity in vitro; PLB3 has a paralog, PLB1, that arose from the whole genome duplication [Source:SGD;Acc:S000005371]
YPL117C	3873	2464.1	0.65239	1.1018e-10	8.1994e-10	IDI1	Isopentenyl diphosphate:dimethylallyl diphosphate isomerase; catalyzes an essential activation step in the isoprenoid biosynthetic pathway; required for viability; isopentenyl diphosphate:dimethylallyl diphosphate isomerase is also known as IPP isomerase [Source:SGD;Acc:S000006038]
YBR145W	2653.12	1688.16	0.65224	3.3125e-07	1.6464e-06		Alcohol dehydrogenase isoenzyme V; involved in ethanol production; ADH5 has a paralog, ADH1, that arose from the whole genome duplication [Source:SGD;Acc:S000000349]
YPR158C-D	1734.75	1104.05	0.65193	2.9004e-09	1.8405e-08		Retrotransposon TYA Gag and TYB Pol genes; transcribed/translated as one unit; polyprotein is processed to make a nucleocapsid-like protein (Gag), reverse transcriptase (RT), protease (PR), and integrase (IN); similar to retroviral genes [Source:SGD;Acc:S000007362]
YEL058W	3944.19	2512.76	0.65046	1.4337e-10	1.0483e-09	PCM1	Essential N-acetylglucosamine-phosphate mutase; converts GlcNAc-6-P to GlcNAc-1-P, which is a precursor for the biosynthesis of chitin and for the formation of N-glycosylated mannoproteins and glycosylphosphatidylinositol anchors [Source:SGD;Acc:S000000784]
YPR151C	148.677	94.7524	0.64995	0.0016422	0.004289		Protein required for degradation of unstable forms of cytochrome c; located in the mitochondria [Source:SGD;Acc:S000006355]
YBR175W	481.12	306.763	0.64927	3.2208e-06	1.391e-05	SWD3	Essential subunit of the COMPASS (Set1C) complex; COMPASS methylates histone H3 on lysine 4 and is required in transcriptional silencing near telomeres; WD40 beta propeller superfamily member and ortholog of mammalian WDR5 [Source:SGD;Acc:S000000379]
YDR259C	331.77	211.546	0.64921	1.8596e-05	7.1123e-05	YAP6	Basic leucine zipper (bZIP) transcription factor; physically interacts with the Tup1-Cyc8 complex and recruits Tup1p to its targets; overexpression increases sodium and lithium tolerance; computational analysis suggests a role in regulation of expression of genes involved in carbohydrate metabolism; YAP6 has a paralog, CIN5, that arose from the whole genome duplication [Source:SGD;Acc:S000002667]
YBL018C	489.679	312.282	0.64899	2.6017e-06	1.1382e-05		Subunit of both RNase MRP and nuclear RNase P; RNase MRP cleaves pre-rRNA, while nuclear RNase P cleaves tRNA precursors to generate mature 5' ends and facilitates turnover of nuclear RNAs; relocalizes to the cytosol in response to hypoxia [Source:SGD;Acc:S000000114]
YGR173W	1726.21	1102.27	0.64713	2.7927e-09	1.7738e-08	RBG2	Protein with a role in translation; forms a complex with Gir2p; has similarity to mammalian developmentally regulated GTP-binding protein [Source:SGD;Acc:S000003405]
YEL040W	567.852	362.626	0.64703	0.00025795	0.00079043	UTR2	Chitin transglycosylase; functions in the transfer of chitin to beta(1-6) and beta(1-3) glucans in the cell wall; similar to and functionally redundant with Crh1; glycosylphosphatidylinositol (GPI)-anchored protein localized to bud neck [Source:SGD;Acc:S000000766]
YNL283C	1680.83	1076.81	0.64241	4.7334e-09	2.9507e-08	WSC2	Sensor-transducer of the stress-activated PKC1-MPK1 signaling pathway; involved in maintenance of cell wall integrity and recovery from heat shock; required for the arrest of secretion response; WSC2 has a paralog, WSC3, that arose from the whole genome duplication [Source:SGD;Acc:S000005227]
YNL138W-A	542.717	347.903	0.64152	1.4197e-06	6.4203e-06	YSF3	Component of the SF3b subcomplex of the U2 snRNP; essential protein required for splicing and for assembly of SF3b [Source:SGD;Acc:S000028509]
YNL244C	4730.82	3035.69	0.64007	1.7649e-10	1.2794e-09	SUI1	Translation initiation factor eIF1; component of a complex involved in recognition of the initiator codon; modulates translation accuracy at the initiation phase [Source:SGD;Acc:S000005188]
YHR062C	878.008	563.406	0.64006	1.8288e-06	8.1552e-06		Subunit of both RNase MRP and nuclear RNase P; RNase MRP cleaves pre-rRNA, while nuclear RNase P cleaves tRNA precursors to generate mature 5' ends and facilitates turnover of nuclear RNAs; relocalizes to the cytosol in response to hypoxia [Source:SGD;Acc:S000001104]
YFR001W	1495.31	960.031	0.63929	8.0177e-09	4.8759e-08		Nuclear protein involved in asymmetric localization of ASH1 mRNA; binds double-stranded RNA in vitro; constituent of 66S pre-ribosomal particles; required at post-transcriptional step for efficient retrotransposition; absence results in decreased Ty1 Gag:GFP protein levels; relocalizes from nucleus to cytoplasm upon DNA replication stress [Source:SGD;Acc:S000001897]
YGL111W	2181.72	1401.08	0.63892	1.4999e-09	9.8237e-09		Constituent of 66S pre-ribosomal particles; involved in 60S ribosomal subunit biogenesis [Source:SGD;Acc:S000003079]
YCL029C	1016.4	652.786	0.63878	4.7219e-08	2.642e-07	BIK1	Microtubule-associated protein; component of the interface between microtubules and kinetochore, involved in sister chromatid separation; essential in polyploid cells but not in haploid or diploid cells; ortholog of mammalian CLIP-170 [Source:SGD;Acc:S000000534]
YIL092W	908.539	583.535	0.63873	6.1278e-08	3.3753e-07		Putative protein of unknown function; green fluorescent protein (GFP)-fusion protein localizes to the cytoplasm and to the nucleus [Source:SGD;Acc:S000001354]
YOL113W	2111.32	1356.82	0.63791	2.0393e-09	1.3139e-08		Member of the PAK family of serine/threonine protein kinases; similar to Ste20p; involved in down-regulation of sterol uptake; proposed to be a downstream effector of Cdc42p during polarized growth; SKM1 has a paralog, CLA4, that arose from the whole genome duplication [Source:SGD;Acc:S000005473]
YDL236W	2505.57	1610.3	0.63782	7.2213e-10	4.9067e-09		Conserved phosphatase acting as a metabolite repair enzyme; shows specific dephosphorylating activity on two side-products of central carbohydrate metabolism, 2-phosphoglycolate and 4-phosphoerythronate; alkaline phosphatase specific for p-nitrophenyl phosphate; also has protein phosphatase activity; human ortholog PGP shows similar substrate specificity, deletion causes similar metabolite accumu…
YNR029C	1919.79	1233.91	0.63771	2.2801e-09	1.4592e-08		Putative protein of unknown function; deletion confers reduced fitness in saline [Source:SGD;Acc:S000005312]
YMR042W	1465.24	942.409	0.63671	5.4224e-09	3.3522e-08	ARG80	Transcription factor involved in regulating arginine-responsive genes; acts with Arg81p and Arg82p [Source:SGD;Acc:S000004645]
YJR124C	787.763	506.713	0.63659	2.3521e-07	1.1956e-06		Putative protein of unknown function; expression induced under calcium shortage [Source:SGD;Acc:S000003885]
YBR302C	415.222	267.099	0.63651	0.0020717	0.0052813		Endosomal protein involved in turnover of plasma membrane proteins; member of the DUP380 subfamily of conserved, often subtelomeric COS genes; required for the multivesicular vesicle body sorting pathway that internalizes plasma membrane proteins for degradation; Cos proteins provide ubiquitin in trans for nonubiquitinated cargo proteins [Source:SGD;Acc:S000000506]
YPL034W	161.045	103.611	0.63629	0.0012954	0.0034421		Putative protein of unknown function; YPL034W is not essential gene [Source:SGD;Acc:S000005955]
YIR013C	117.393	75.5513	0.63582	0.0046151	0.010829		Protein containing GATA family zinc finger motifs; involved in spore wall assembly; sequence similarity to GAT3, and the double mutant gat3 gat4 exhibits reduced dityrosine fluorescence relative to the single mutants [Source:SGD;Acc:S000001452]
YPL266W	1078.4	694.185	0.6355	5.0917e-08	2.8325e-07	DIM1	Essential 18S rRNA dimethylase (dimethyladenosine transferase); responsible for conserved m6(2)Am6(2)A dimethylation in 3'-terminal loop of 18S rRNA, part of 90S and 40S pre-particles in nucleolus, involved in pre-ribosomal RNA processing; human homolog DIMT1 complements yeast dim1 mutant [Source:SGD;Acc:S000006187]
YER184C	986.387	635.498	0.63427	6.9092e-08	3.7778e-07		Transcriptional activator of oleate genes; regulates genes involved in fatty acid utilization; zinc cluster protein; deletion confers sensitivity to Calcufluor white, and prevents growth on glycerol or lactate as sole carbon source [Source:SGD;Acc:S000000986]
YDL171C	11319.4	7294.85	0.63385	3.9955e-11	3.1221e-10		NAD(+)-dependent glutamate synthase (GOGAT); synthesizes glutamate from glutamine and alpha-ketoglutarate; with Gln1p, forms the secondary pathway for glutamate biosynthesis from ammonia; expression regulated by nitrogen source; assembles into filaments as cells approach stationary phase and under cytosolic acidification and starvation conditions [Source:SGD;Acc:S000002330]
YKL069W	628.044	405.133	0.63247	6.7642e-07	3.1899e-06	YKL069W	Methionine-R-sulfoxide reductase; reduces the R enantiomer of free Met-SO, in contrast to Ycl033Cp which reduces Met-R-SO in a peptide linkage; has a role in protection against oxidative stress; relative distribution to the nucleus increases upon DNA replication stress [Source:SGD;Acc:S000001552]
YOR262W	2254.98	1455.96	0.63115	4.0417e-09	2.5383e-08		Putative GTPase with a role in biogenesis of RNA pol II and polIII; may be involved in assembly of RNA polymerases II and III and in their transport into the nucleus; contains a Gly-Pro-Asn motif in the G domain; similar to Npa3p and Gpn3p; highly conserved across species and homologous to human gene GPN2/ATPBD1B; required for establishment of sister chromatid cohesion [Source:SGD;Acc:S000005788]
YKL191W	2171.84	1403.39	0.63	2.2108e-09	1.4163e-08		Protein required for synthesis of diphthamide; required along with Dph1p, Kti11p, Jjj3p, and Dph5p; diphthamide is a modified histidine residue of translation elongation factor 2 (Eft1p or Eft2p); may act in a complex with Dph1p and Kti11p [Source:SGD;Acc:S000001674]
YBR073W	2158.48	1394.97	0.62979	2.373e-09	1.5158e-08	RDH54	DNA-dependent ATPase; DNA recombination/repair translocase, supercoils DNA and promotes DNA strand opening; stimulates strand exchange by modifying dsDNA topology; involved in recombinational repair of DNA double-strand breaks (DSBs) during mitosis and meiosis; phosphorylated in Mec1p-, Rad53p-dependent way in response to one DSB; contributes to remodelling of nucleosomes; proposed to be involved…
YOR221C	3571.77	2309.26	0.62921	4.6325e-10	3.1863e-09		Predicted malonyl-CoA:ACP transferase; putative component of a type-II mitochondrial fatty acid synthase that produces intermediates for phospholipid remodeling [Source:SGD;Acc:S000005747]
YAR029W	239.237	154.681	0.62914	0.00060877	0.0017291		Member of DUP240 gene family but contains no transmembrane domains; green fluorescent protein (GFP)-fusion protein localizes to the cytoplasm in a punctate pattern [Source:SGD;Acc:S000000077]
snR33	569.437	368.223	0.62896	3.5428e-05	0.00013024		H/ACA box small nucleolar RNA (snoRNA); guides pseudouridylation of large subunit (LSU) rRNA at position U1042 [Source:SGD;Acc:S000007298]
YER092W	778.461	503.845	0.62765	2.5513e-07	1.2881e-06		Non-essential INO80 chromatin remodeling complex subunit; deletion affects telomere maintenance via recombination [Source:SGD;Acc:S000000894]
YLR121C	5070.27	3282.47	0.62728	2.4162e-10	1.7218e-09	YPS3	Aspartic protease; member of the yapsin family of proteases involved in cell wall growth and maintenance; attached to the plasma membrane via a glycosylphosphatidylinositol (GPI) anchor [Source:SGD;Acc:S000004111]
YOR025W	2837.29	1838.11	0.62629	1.6065e-09	1.0451e-08		Member of the Sir2 family of NAD(+)-dependent protein deacetylases; involved along with Hst4p in telomeric silencing, cell cycle progression, radiation resistance, genomic stability and short-chain fatty acid metabolism [Source:SGD;Acc:S000005551]
YOR133W	9233.58	5983.32	0.62594	1.6329e-10	1.1889e-09		Elongation factor 2 (EF-2), also encoded by EFT2; catalyzes ribosomal translocation during protein synthesis; contains diphthamide, the unique posttranslationally modified histidine residue specifically ADP-ribosylated by diphtheria toxin; EFT1 has a paralog, EFT2, that arose from the whole genome duplication [Source:SGD;Acc:S000005659]
YOL128C	674.102	437.181	0.62473	0.00049316	0.0014322		Protein kinase related to mammalian GSK-3 glycogen synthase kinases; GSK-3 homologs (Mck1p, Rim11p, Mrk1p, Ygk3p) are involved in control of Msn2p-dependent transcription of stress responsive genes and in protein degradation; YGK3 has a paralog, MCK1, that arose from the whole genome duplication [Source:SGD;Acc:S000005488]
YDR261C	1777.99	1153.46	0.62428	1.0434e-08	6.2549e-08		Exo-1,3-beta-glucanase; involved in cell wall beta-glucan assembly; may be anchored to the plasma membrane via a glycosylphosphatidylinositol (GPI) anchor [Source:SGD;Acc:S000002669]
YGR122W	4069.07	2641.96	0.62309	3.8718e-10	2.6906e-09		Protein that may be involved in pH regulation; probable ortholog of A. nidulans PalC, which is involved in pH regulation and binds to the ESCRT-III complex; null mutant does not properly process Rim101p and has decreased resistance to rapamycin; GFP-fusion protein is cytoplasmic; relative distribution to cytoplasm increases upon DNA replication stress [Source:SGD;Acc:S000003354]
snR68	292.299	189.873	0.62241	0.00045517	0.0013322		C/D box small nucleolar RNA (snoRNA); guides 2'-O-methylation of large subunit (LSU) rRNA at position A2640 [Source:SGD;Acc:S000006459]
YLR397C	1582.62	1028.53	0.62173	1.0704e-08	6.4054e-08	AFG2	ATPase of the CDC48/PAS1/SEC18 (AAA) family, forms a hexameric complex; is essential for pre-60S maturation and release of several preribosome maturation factors; releases Rlp24p from purified pre-60S particles in vitro; target of the ribosomal biosynthesis inhibitor diazaborine; may be involved in degradation of aberrant mRNAs [Source:SGD;Acc:S000004389]
YDR222W	1586.72	1031.21	0.62171	1.0644e-08	6.3749e-08		Protein of unknown function; green fluorescent protein (GFP)-fusion protein localizes to the cytoplasm in a punctate pattern; YDR222W has a paralog, YLR225C, that arose from the whole genome duplication [Source:SGD;Acc:S000002630]
YJL072C	449.268	292.041	0.62141	4.8125e-05	0.00017193	PSF2	Subunit of the GINS complex (Sld5p, Psf1p, Psf2p, Psf3p); complex is localized to DNA replication origins and implicated in assembly of the DNA replication machinery [Source:SGD;Acc:S000003608]
YJR006W	1538.57	1000.35	0.62108	2.098e-08	1.2228e-07	POL31	Subunit of DNA polymerase delta (polymerase III); essential for cell viability; involved in DNA replication and DNA repair; forms a complex with Rev3p, Rev7p and Pol32p; relocalizes to the cytosol in response to hypoxia [Source:SGD;Acc:S000003766]
YGL144C	975.892	634.973	0.62003	1.2208e-07	6.4344e-07		Lipase with specificity for monoacylglycerol; preferred substrate is 1-oleoylglycerol; null mutation affects lipid droplet morphology and overexpression causes increased accumulation of reactive oxygen species [Source:SGD;Acc:S000003112]
YNR066C	451.121	293.598	0.61967	8.2403e-06	3.3663e-05		Putative membrane-localized protein of unknown function [Source:SGD;Acc:S000005349]
YHL013C	1178.76	767.192	0.61962	5.5721e-08	3.0869e-07		Protein of unknown function; may interact with ribosomes, based on co-purification experiments; member of the ovarian tumor-like (OTU) superfamily of predicted cysteine proteases; shows cytoplasmic localization; protein abundance increases in response to DNA replication stress [Source:SGD;Acc:S000001005]
YLR293C	6863.47	4467.76	0.61939	3.5606e-10	2.4769e-09	GSP1	Ran GTPase; GTP binding protein (mammalian Ranp homolog) involved in the maintenance of nuclear organization, RNA processing and transport; regulated by Srm1p, Rna1p, Yrb1p, Yrb2p, Yrp4p, Yrb30p, Cse1p and Kap95p; GSP1 has a paralog, GSP2, that arose from the whole genome duplication [Source:SGD;Acc:S000004284]
YNL018C	87.8714	57.2014	0.61934	0.010281	0.022293		Putative protein of unknown function; YNL018C has a paralog, YNL034W, that arose from a segmental duplication [Source:SGD;Acc:S000004963]
YLR420W	3606.53	2349.82	0.61806	9.2394e-10	6.1965e-09		Dihydroorotase; catalyzes the third enzymatic step in the de novo biosynthesis of pyrimidines, converting carbamoyl-L-aspartate into dihydroorotate [Source:SGD;Acc:S000004412]
YER062C	25998.9	16963.2	0.61604	1.5739e-05	6.1174e-05	HOR2	DL-glycerol-3-phosphate phosphatase involved in glycerol biosynthesis; also known as glycerol-1-phosphatase; induced in response to hyperosmotic or oxidative stress, and during diauxic shift; GPP2 has a paralog, GPP1, that arose from the whole genome duplication [Source:SGD;Acc:S000000864]
YJL098W	1355.64	884.801	0.61555	3.5576e-08	2.0192e-07		Protein that forms a complex with the Sit4p protein phosphatase; required for Sit4p function; member of a family of similar proteins including Sap4p, Sap155p, and Sap190p; SAP185 has a paralog, SAP190, that arose from the whole genome duplication [Source:SGD;Acc:S000003634]
YBL081W	889.866	580.812	0.61552	6.388e-06	2.6368e-05		Non-essential protein of unknown function; null mutation results in a decrease in plasma membrane electron transport [Source:SGD;Acc:S000000177]
YOL069W	1177.47	768.96	0.61471	5.5818e-08	3.0898e-07		Component of the kinetochore-associated Ndc80 complex; involved in chromosome segregation, spindle checkpoint activity, and kinetochore clustering; evolutionarily conserved; other members include Ndc80p, Nuf2p, Spc24p, and Spc25p [Source:SGD;Acc:S000005430]
YDR055W	5139.76	3357.36	0.61437	9.2906e-09	5.6145e-08	PST1	Cell wall protein that contains a putative GPI-attachment site; secreted by regenerating protoplasts; up-regulated by activation of the cell integrity pathway, as mediated by Rlm1p; upregulated by cell wall damage via disruption of FKS1; PST1 has a paralog, ECM33, that arose from the whole genome duplication [Source:SGD;Acc:S000002462]
YGR039W	102.852	67.2446	0.61309	0.0096141	0.020976		Putative protein of unknown function; conserved among S. cerevisiae strains; YGR039W is not an essential gene [Source:SGD;Acc:S000003271]
YKL015W	2289.79	1497.56	0.6126	5.0131e-09	3.1193e-08		Transcriptional activator; binds specific gene recruitment sequences and is required for DNA zip code-mediated targeting of genes to nuclear periphery; regulates proline utilization genes, constitutively binds PUT1 and PUT2 promoters as a dimer, undergoes conformational change to form active state; binds other promoters only under activating conditions; differentially phosphorylated in presence o…
YGR152C	263.442	172.333	0.61229	0.00021134	0.00065902	RSR1	GTP-binding protein of the Ras superfamily; required for bud site selection, morphological changes in response to mating pheromone, and efficient cell fusion; localized to the plasma membrane; significantly similar to mammalian Rap GTPases [Source:SGD;Acc:S000003384]
YBR058C-A	1980.19	1296.57	0.61094	1.0766e-08	6.4368e-08		Protein that stimulates the activity of serine palmitoyltransferase; involved in sphingolipid biosynthesis; Lcb1p and Lcb2p are the two components of serine palmitoyltransferase [Source:SGD;Acc:S000007521]
YPL086C	1385.34	907.623	0.61008	0.00014453	0.00046696	ELP3	Subunit of Elongator complex; Elongator is required for modification of wobble nucleosides in tRNA; exhibits histone acetyltransferase activity that is directed to histones H3 and H4; disruption confers resistance to K. lactis zymotoxin; human homolog ELP3 can partially complement yeast elp3 null mutant [Source:SGD;Acc:S000006007]
YBR218C	10319.9	6761.43	0.61002	2.7513e-10	1.9483e-09		Pyruvate carboxylase isoform; cytoplasmic enzyme that converts pyruvate to oxaloacetate; differentially regulated than isoform Pyc1p; mutations in the human homolog are associated with lactic acidosis; PYC2 has a paralog, PYC1, that arose from the whole genome duplication [Source:SGD;Acc:S000000422]
YML018C	1012.43	663.621	0.60939	3.5755e-07	1.7628e-06		Protein of unknown function; green fluorescent protein (GFP)-fusion protein localizes to the membrane of the vacuole; physical interaction with Atg27p suggests a possible role in autophagy; YML018C is not an essential gene; relative distribution to the vacuolar membrane decreases upon DNA replication stress; YML018C has a paralog, THI74, that arose from the whole genome duplication [Source:SGD;Ac…
YIR018C-A	745.195	489.021	0.60772	0.00059127	0.0016843		Putative protein of unknown function; identified by expression profiling and mass spectrometry [Source:SGD;Acc:S000028837]
YPL211W	816.816	536.351	0.60683	0.0041746	0.0098883		Nucleolar protein required for 60S ribosome subunit biogenesis; constituent of 66S pre-ribosomal particles; physically interacts with Nop8p and the exosome subunit Rrp43p [Source:SGD;Acc:S000006132]
YNL208W	23508.7	15441.3	0.6064	1.5783e-10	1.1503e-09		Protein of unknown function; may interact with ribosomes, based on co-purification experiments; authentic, non-tagged protein is detected in purified mitochondria in high-throughput studies; potential orthologs found in other fungi [Source:SGD;Acc:S000005152]
YHL029C	2229.35	1464.43	0.60629	5.9064e-09	3.648e-08		Cytoplasmic protein required for replication of Brome mosaic virus; S. cerevisiae is a model system for studying replication of positive-strand RNA viruses in their natural hosts [Source:SGD;Acc:S000001021]
YGR251W	872.053	573.718	0.60408	5.5989e-07	2.6722e-06	NOP19	Ribosome biogenesis factor; nucleolar protein associated with pre-rRNA components of the 90S preribosome, required for cleavage of pre-rRNA at A0, A1 and A2 sites; interacts with RNA helicase Dhr2p and RNA helicase-like protein Utp25p; required for incorporation of Utp25p into preribosomes [Source:SGD;Acc:S000003483]
YKL132C	394.153	259.395	0.60361	2.4415e-05	9.1606e-05		Putative dihydrofolate synthetase; similar to E. coli folylpolyglutamate synthetase/dihydrofolate synthetase; the authentic, non-tagged protein is detected in highly purified mitochondria in high-throughput studies; RMA1 has a paralog, FOL3, that arose from the whole genome duplication [Source:SGD;Acc:S000001615]
YDR312W	1088.05	716.084	0.60354	1.697e-07	8.8059e-07		Protein required for ribosomal large subunit maturation; functionally redundant with Ssf1p; member of the Brix family; SSF2 has a paralog, SSF1, that arose from the whole genome duplication [Source:SGD;Acc:S000002720]
YPL241C	981.386	646.352	0.6025	2.5647e-07	1.2939e-06		GTPase-activating protein (GAP) for Cin4p; tubulin folding factor C involved in beta-tubulin (Tub2p) folding; mutants display increased chromosome loss and benomyl sensitivity; human homolog RP2 complements yeast null mutant [Source:SGD;Acc:S000006162]
YHR041C	937.829	617.907	0.60194	5.2294e-07	2.5119e-06	SRB2	Subunit of the RNA polymerase II mediator complex; associates with core polymerase subunits to form the RNA polymerase II holoenzyme; general transcription factor involved in telomere maintenance [Source:SGD;Acc:S000001083]
YPL264C	617.72	407.034	0.6018	3.5192e-06	1.5092e-05		Putative membrane protein of unknown function; physically interacts with Hsp82p; YPL264C is not an essential gene [Source:SGD;Acc:S000006185]
YBR078W	6254.87	4121.99	0.60164	0.00018556	0.00058569		GPI-anchored protein of unknown function; possible role in apical bud growth; GPI-anchoring on the plasma membrane crucial to function; phosphorylated in mitochondria; similar to Sps2p; ECM33 has a paralog, PST1, that arose from the whole genome duplication [Source:SGD;Acc:S000000282]
YGL045W	3050.92	2011.94	0.60066	3.0646e-09	1.941e-08	RIM8	Protein involved in proteolytic activation of Rim101p; part of response to alkaline pH; interacts with ESCRT-1 subunits Stp22p and Vps28p; essential for anaerobic growth; member of the arrestin-related trafficking adaptor family [Source:SGD;Acc:S000003013]
YKL181W	5741.51	3786.99	0.60038	1.5397e-09	1.0055e-08	PRS1	5-phospho-ribosyl-1(alpha)-pyrophosphate synthetase; synthesizes PRPP, which is required for nucleotide, histidine, and tryptophan biosynthesis; plays a key role in cell wall integrity (CWI) pathway; one of five related enzymes, which are active as heteromultimeric complexes; missense mutations in human homolog PRPS1 are associated with neuropathic Arts syndrome and Charcot-Marie Tooth (CMTX5) di…
YDL071C	86.564	57.1255	0.59963	0.016047	0.033027	YDL071C	Dubious open reading frame; unlikely to encode a functional protein, based on available experimental and comparative sequence data; partially overlaps the verified ORF BDF2/YDL070W [Source:SGD;Acc:S000002229]
YPL068C	1295.5	855.623	0.59846	0.021422	0.042768		Protein of unknown function; green fluorescent protein (GFP)-fusion protein localizes to the nucleus and is induced in response to the DNA-damaging agent MMS [Source:SGD;Acc:S000005989]
YOR056C	3857.89	2548.15	0.59836	2.7134e-09	1.7251e-08	NOB1	Protein involved in proteasomal and 40S ribosomal subunit biogenesis; required for cleavage of the 20S pre-rRNA to generate the mature 18S rRNA; cleavage is activated by Fun12p, a GTPase and translation initiation factor; relocalizes from nucleus to nucleolus upon DNA replication stress [Source:SGD;Acc:S000005582]
YKL161C	1961.35	1296.74	0.59696	1.8302e-08	1.0741e-07	KDX1	Protein kinase; implicated in Slt2p mitogen-activated (MAP) kinase signaling pathway; interacts with numerous components in the mating pheromone and CWI MAPK pathways; associates with Rlm1p; KDX1 has a paralog, SLT2, that arose from the whole genome duplication [Source:SGD;Acc:S000001644]
YPR002C-A	398.937	263.898	0.59618	4.7568e-05	0.00017003		Dubious open reading frame; unlikely to encode a functional protein, based on available experimental and comparative sequence data; completely overlaps the Ty1 long terminal repeat, YPRWdelta12 [Source:SGD;Acc:S000007254]
YOR390W	308.448	204.043	0.59616	0.00015662	0.00050288		Protein involved in fluoride export; nearly identical to FEX2, and deletion of both proteins results in a large increase in fluoride sensitivity compared with the single mutant; contains two FEX domains connected by a linker; part of a widespread family of conserved fluoride export proteins [Source:SGD;Acc:S000005917]
YHR169W	798.128	528.85	0.59376	4.7358e-06	1.989e-05		ATPase, putative RNA helicase of the DEAD-box family; component of 90S preribosome complex involved in production of 18S rRNA and assembly of 40S small ribosomal subunit; ATPase activity stimulated by association with Esf2p [Source:SGD;Acc:S000001212]
YOR226C	624.154	413.781	0.59304	3.3982e-06	1.461e-05	ISU2	Mitochondrial protein required for iron-sulfur protein synthesis; performs scaffolding function during Fe/S cluster assembly; involved in Fe-S cluster assembly for both mitochondrial and cytosolic proteins; protein abundance increases under DNA replication stress; ISU2 has a paralog, ISU1, that arose from the whole genome duplication; isu1 isu2 double mutant is inviable; human homolog ISCU implic…
YBL009W	927.934	615.309	0.59271	5.9134e-07	2.8123e-06		Protein kinase; along with its paralog, ALK1, required for proper spindle positioning and nuclear segregation following mitotic arrest, proper organization of cell polarity factors in mitosis, proper localization of formins and polarity factors, and survival in cells that activate spindle assembly checkpoint; phosphorylated in response to DNA damage; ALK2 has a paralog, ALK1, that arose from the …
YBR171W	1410.78	936.382	0.59133	9.8981e-08	5.2916e-07	SEC66	Non-essential subunit of Sec63 complex; with Sec61 complex, Kar2p/BiP and Lhs1p forms a channel competent for SRP-dependent and post-translational SRP-independent protein targeting and import into the ER; other members are Sec63p, Sec62p, and Sec72p [Source:SGD;Acc:S000000375]
YJR067C	342.261	227.286	0.59059	6.467e-05	0.00022447		Protein that forms a complex with Lto1p and Rli1p; essential for growth under standard (aerobic) conditions but not under anaerobic conditions; may have a role in protection of ribosomal assembly and function from damage due to reactive oxygen species [Source:SGD;Acc:S000003828]
YJR017C	968.566	643.887	0.58904	6.1207e-07	2.9068e-06	ESS1	Peptidylprolyl-cis/trans-isomerase (PPIase); specific for phosphorylated S/T residues N-terminal to proline; regulates phosphorylation of RNAPII large subunit (Rpo21p) C-terminal domain (CTD) at Ser7; associates with phospho-Ser5 form of RNAPII in vivo; present along entire coding length of genes; represses initiation of CUTs; required for efficient termination of mRNA transcription, trimethylati…
YMR259C	1766.46	1174.32	0.58903	1.2606e-06	5.7354e-06		Protein involved in 2'-O-methylation of C32 of substrate tRNAs; interacts with 2'-O-ribose methyltransferase Trm7p; green fluorescent protein (GFP)-fusion protein localizes to the cytoplasm; non-essential gene; yeast null mutant can be functionally complemented by human THADA, mutations in which have been implicated in epithelial thyroid adenomas, type 2 diabetes, and polycystic ovary syndrome (P…
YHR085W	775.618	515.922	0.58819	0.0019254	0.0049384		Component of the Rix1 complex and possibly pre-replicative complexes; required for processing of ITS2 sequences from 35S pre-rRNA; component of the pre-60S ribosomal particle with the dynein-related AAA-type ATPase Mdn1p; required for pre-replicative complex (pre-RC) formation and maintenance during DNA replication licensing; relocalizes to the cytosol in response to hypoxia; essential gene [Sour…
YHR214W-A	213.165	141.845	0.58765	0.00099308	0.0026932		Dubious open reading frame; induced by zinc deficiency; YHR214W-A has a paralog, YAR068W, that arose from a segmental duplication [Source:SGD;Acc:S000003535]
YOR195W	1556.67	1035.85	0.58765	7.7462e-08	4.2081e-07		Kinetochore-associated protein; required for chromosome segregation and kinetochore clustering; required for normal segregation of chromosomes in meiosis and mitosis; component of the FEAR regulatory network, which promotes Cdc14p release from the nucleolus during anaphase; potential Cdc28p substrate [Source:SGD;Acc:S000005721]
YDR020C	488.498	325.193	0.58706	1.3149e-05	5.1885e-05	DAS2	Putative protein of unknown function; non-essential gene identified in a screen for mutants with increased levels of rDNA transcription; weak similarity with uridine kinases and with phosphoribokinases [Source:SGD;Acc:S000002427]
YLL052C	219.03	145.814	0.587	0.0026049	0.0064953		Water channel that mediates water transport across cell membranes; only expressed in proliferating cells; controlled by osmotic signals; may be involved in freeze tolerance; disrupted by a stop codon in many S. cerevisiae strains [Source:SGD;Acc:S000003975]
YIL009C-A	763.026	508.038	0.5868	0.00027441	0.00083705		Component of the telomerase holoenzyme; involved in telomere replication; synthesis of the full-length protein results from a programmed +1 ribosomal frameshift [Source:SGD;Acc:S000006432]
YBR182C-A	99.6622	66.4273	0.58527	0.014239	0.029744		Putative protein of unknown function; identified by gene-trapping, microarray-based expression analysis, and genome-wide homology searching [Source:SGD;Acc:S000028603]
YDR469W	463.602	309.042	0.58508	0.00029504	0.0008927	SDC1	Subunit of the COMPASS (Set1C) complex; COMPASS methylates lysine 4 of histone H3 and is required in chromatin silencing at telomeres; contains a Dpy-30 domain that mediates interaction with Bre2p; similar to C. elegans and human DPY-30 [Source:SGD;Acc:S000002877]
YOR271C	1038.87	693.011	0.58407	0.00045252	0.001325		Putative protein; predicted to be an alpha-isopropylmalate carrier; belongs to the sideroblastic-associated protein family; non-tagged protein is detected in purified mitochondria; likely to play a role in iron homeostasis [Source:SGD;Acc:S000005797]
YDR079C-A	530.252	353.779	0.58383	0.00025507	0.00078275		Component of RNA polymerase II general transcription factor TFIIH; involved in transcription initiation and in nucleotide-excision repair; relocalizes to the cytosol in response to hypoxia; homolog of Chlamydomonas reinhardtii REX1-S protein involved in DNA repair [Source:SGD;Acc:S000007603]
YAL033W	417.947	278.976	0.58317	4.6142e-05	0.00016601	POP5	Subunit of both RNase MRP and nuclear RNase P; RNase MRP cleaves pre-rRNA, while nuclear RNase P cleaves tRNA precursors to generate mature 5' ends and facilitates turnover of nuclear RNAs [Source:SGD;Acc:S000000031]
YEL044W	1642.62	1097.38	0.58193	9.39e-08	5.044e-07		Component of the INO80 chromatin remodeling complex; critical for INO80 function; involved in regulation of chromosome segregation and maintenance of normal centromeric chromatin structure; human ortholog INO80C is a member of the human INO80 complex; implicated in DNA repair based on genetic interactions with RAD52 epistasis genes [Source:SGD;Acc:S000000770]
YBL071W-A	224.247	149.827	0.5818	0.00068025	0.0019087	KTI11	Zn-ribbon protein that co-purifies with Dph1 and Dph2; in a complex required for synthesis of diphthamide on translation factor eEF2 and with Elongator subunits Iki3p, Elp2p, and Elp3p; involved in modification of wobble nucleosides in tRNAs; forms a stable heterodimer with Ats1p [Source:SGD;Acc:S000007587]
YKL110C	881.54	589.084	0.58155	1.1928e-06	5.4415e-06	KTI12	Protein that plays a role in modification of tRNA wobble nucleosides; protein plays role in tRNA wobble nucleoside modification with Elongator complex; involved in sensitivity to G1 arrest induced by zymocin; interacts with chromatin throughout the genome; also interacts with Cdc19p [Source:SGD;Acc:S000001593]
YNL133C	1001.21	669.347	0.58092	0.00057372	0.0016385		Protein of unknown function; required for survival upon exposure to K1 killer toxin; proposed to regulate double-strand break repair via non-homologous end-joining [Source:SGD;Acc:S000005077]
snR30	450.898	301.583	0.58025	0.0015168	0.0039908		H/ACA box small nucleolar RNA (snoRNA); essential gene required for cleavage of 35S primary rRNA transcript to release the precursor to the 18S rRNA [Source:SGD;Acc:S000007497]
YMR308C	4432.91	2966.19	0.57964	6.3772e-09	3.9173e-08	PSE1	Karyopherin/importin that interacts with the nuclear pore complex; acts as the nuclear import receptor for specific proteins, including Pdr1p, Yap1p, Ste12p, and Aft1p [Source:SGD;Acc:S000004925]
YGR279C	11627	7781.64	0.57933	3.8015e-06	1.6199e-05		Cell wall protein with similarity to glucanases; scw4 scw10 double mutants exhibit defects in mating; SCW4 has a paralog, SCW10, that arose from the whole genome duplication [Source:SGD;Acc:S000003511]
YER132C	1296.05	868.053	0.57826	2.3293e-07	1.1849e-06		Protein with an N-terminal kelch-like domain; putative negative regulator of early meiotic gene expression; required, with Mds3p, for growth under alkaline conditions; PMD1 has a paralog, MDS3, that arose from the whole genome duplication [Source:SGD;Acc:S000000934]
snR84	391.905	262.504	0.57816	6.1466e-05	0.00021424	SNR84	H/ACA box small nucleolar RNA (snoRNA); guides pseudouridylation of large subunit (LSU) rRNA at position U2266; overexpression confers resistance to baking-associated stress [Source:SGD;Acc:S000028466]
YDR502C	1871.39	1253.59	0.57804	0.00018635	0.00058764	SAM2	S-adenosylmethionine synthetase; catalyzes transfer of the adenosyl group of ATP to the sulfur atom of methionine; comparative analysis suggests that a mitochondrially targeted form may result from translation starting at a non-canonical codon upstream of the annotated start codon [Source:SGD;Acc:S000002910]
YLR183C	400.086	268.043	0.57785	8.7632e-05	0.00029548		Putative transcription factor, contains Forkhead Associated domain; binds chromatin; involved in expression homeostasis, buffering of mRNA synthesis rate against gene dosage changes during S phase; target of SBF transcription factor; expression is periodic and peaks in G1; involved in DNA replication checkpoint response; interacts with Rpd3 and Set3 histone deacetylase complexes; APCC(Cdh1) subst…
YKR044W	1912.63	1281.74	0.57746	6.2064e-08	3.4158e-07		Protein of unknown function that interacts with Ulp1p; a Ubl (ubiquitin-like protein)-specific protease for Smt3p protein conjugates [Source:SGD;Acc:S000001752]
YER088C-A	287.666	192.825	0.5771	0.0018708	0.0048149		Dubious open reading frame; unlikely to encode a functional protein, based on available experimental and comparative sequence data; overlaps ORFs PTC2/YER089C and YER088W-B [Source:SGD;Acc:S000028754]
YDL031W	2365.42	1585.89	0.57681	4.3834e-05	0.0001582		Putative ATP-dependent RNA helicase of the DEAD-box protein family; constituent of 66S pre-ribosomal particles; essential protein involved in ribosome biogenesis [Source:SGD;Acc:S000002189]
YFL021W	2206.82	1480.18	0.5762	2.8944e-08	1.6596e-07	GAT1	Transcriptional activator of nitrogen catabolite repression genes; contains a GATA-1-type zinc finger DNA-binding motif; activity and localization regulated by nitrogen limitation and Ure2p; different translational starts produce two major and two minor isoforms that are differentially regulated and localized [Source:SGD;Acc:S000001873]
YDR126W	1024.92	687.597	0.57588	7.8238e-07	3.6536e-06	SWF1	Palmitoyltransferase that acts on transmembrane proteins; including the SNAREs Snc1p, Syn8p, Tlg1p and likely all SNAREs; contains an Asp-His-His-Cys-cysteine rich (DHHC-CRD) domain; may have a role in vacuole fusion [Source:SGD;Acc:S000002533]
YJL099W	1498.61	1005.56	0.57562	1.2162e-07	6.4203e-07	CHS6	Member of the ChAPs (Chs5p-Arf1p-binding proteins) family; part of the exomer complex that mediates export of specific cargo proteins, including Chs3p, from the Golgi to the plasma membrane; primary component of the Chs5/6 complex that binds directly to membranes; CHS6 has a paralog, BCH2, that arose from the whole genome duplication [Source:SGD;Acc:S000003635]
YPL088W	2277.18	1528.21	0.5754	4.1552e-08	2.3406e-07		Putative aryl alcohol dehydrogenase; transcription is activated by paralogous transcription factors Yrm1p and Yrr1p along with genes involved in multidrug resistance [Source:SGD;Acc:S000006009]
YDR249C	1224.81	822.105	0.57517	3.9976e-07	1.9566e-06		Putative protein of unknown function [Source:SGD;Acc:S000002657]
YER165W	8798.26	5905.58	0.57514	7.9899e-09	4.8634e-08		Poly(A) binding protein; part of the 3'-end RNA-processing complex, mediates interactions between the 5' cap structure and the 3' mRNA poly(A) tail, involved in control of poly(A) tail length, interacts with translation factor eIF-4G; stimulates, but is not required for the deadenylation activity of the Pan2p-Pan3p poly(A)-ribonuclease complex [Source:SGD;Acc:S000000967]
YMR301C	1638.37	1100.45	0.57417	8.9556e-08	4.8245e-07		Mitochondrial inner membrane ATP-binding cassette (ABC) transporter; exports mitochondrially synthesized precursors of iron-sulfur (Fe/S) clusters to the cytosol; human homolog ABCB7 can complement yeast null mutant [Source:SGD;Acc:S000004916]
YIL040W	520.2	349.434	0.57405	0.00037942	0.0011292		Nuclear envelope/ER integral membrane protein; interacts and functions with Brr6p and Brl1p in lipid homeostasis; mutants are defective in nuclear pore complex biogenesis, nuclear envelope morphology, mRNA export from the nucleus and are sensitive to sterol biosynthesis inhibitors and membrane fluidizing agents; exhibits synthetic lethal genetic interactions with genes involved in lipid metabolis…
YLL018C	12101.8	8135.09	0.57299	3.2108e-09	2.0298e-08	DPS1	Aspartyl-tRNA synthetase, primarily cytoplasmic; homodimeric enzyme that catalyzes the specific aspartylation of tRNA(Asp); class II aminoacyl tRNA synthetase; binding to its own mRNA may confer autoregulation; shares five highly conserved amino acids with human that when mutated cause leukoencephalopathy characterized by hypomyelination with brain stem and spinal cord involvement and leg spastic…
YIL104C	903.745	607.621	0.57274	1.3344e-06	6.0506e-06		Chaperone protein; required for the assembly of box H/ACA snoRNPs and thus for pre-rRNA processing; functions as an RNA mimic; forms a complex with Naf1p and interacts with H/ACA snoRNP components Nhp2p and Cbf5p; homology with known Hsp90p cochaperones; relocalizes to the cytosol in response to hypoxia [Source:SGD;Acc:S000001366]
YBR109C	4917.83	3306.5	0.57272	9.2992e-09	5.6146e-08	CMD1	Calmodulin; Ca2+ binding protein that regulates Ca2+ independent processes (mitosis, bud growth, actin organization, endocytosis, etc.) and Ca2+ dependent processes (stress-activated pathways), targets include Nuf1p, Myo2p and calcineurin; binds to the Hog1p MAPK in response to hyperosmotic stress; potentiates membrane tubulation and constriction mediated by the Rvs161p-Rvs167p complex; human CAL…
YIL011W	288.489	193.975	0.57264	0.00025401	0.00078015	TIR3	Cell wall mannoprotein; member of Srp1p/Tip1p family of serine-alanine-rich proteins; expressed under anaerobic conditions and required for anaerobic growth; TIR3 has a paralog, TIR2, that arose from the whole genome duplication [Source:SGD;Acc:S000001273]
YER056C	4344.76	2923.04	0.57181	0.00033346	0.0010026	FCY2	Purine-cytosine permease; mediates purine (adenine, guanine, and hypoxanthine) and cytosine accumulation; relative distribution to the vacuole increases upon DNA replication stress [Source:SGD;Acc:S000000858]
YCL037C	105.547	71.0094	0.5718	0.013303	0.027981		Cytoplasmic RNA-binding protein; shuttles between nucleus and cytoplasm and is exported from the nucleus in an mRNA export-dependent manner; associates with translating ribosomes; involved in heme regulation of Hap1p as a component of the HMC complex, also involved in the organization of actin filaments; contains a La motif; SRO9 has a paralog, SLF1, that arose from the whole genome duplication […
YHR204W	1900.84	1279.75	0.57078	1.1069e-07	5.8802e-07	MNL1	Alpha-1,2-specific exomannosidase of the endoplasmic reticulum; involved in glycan trimming of both folded and misfolded glycoproteins; complexes with Pdi1p, and trims a mannose from Man8GlcNac2 glycans to generate Man7GlcNac2, an oligosaccharide signal on glycoproteins destined for ER-associated protein degradation; requires Pdi1p for stability and substrate recognition; human homolog EDEM1 can …
YDL164C	1021.13	687.678	0.57037	9.0782e-07	4.2044e-06	CDC9	DNA ligase I found in nucleus and mitochondria; essential enzyme that joins Okazaki fragments during DNA replication; also acts in ribonucleotide excision repair, base excision repair, and recombination; DNA ligase I mutants trigger ubiquitination of PCNA at K107, facilitating Rad59p-mediated bypass of unligated Okazaki fragments; human homolog LIG1 can complement yeast cdc9 temperature-sensitive…
YDR163W	1603.91	1080.87	0.56941	1.6245e-07	8.456e-07		Non-essential protein involved in pre-mRNA splicing; component of a complex containing Cef1p; has similarity to S. pombe Cwf15p [Source:SGD;Acc:S000002570]
YKL218C	2602.97	1755.91	0.56794	4.9309e-08	2.7453e-07		3-hydroxyaspartate dehydratase; deaminates L-threo-3-hydroxyaspartate to form oxaloacetate and ammonia; required in the presence of hydroxyaspartate; highly similar to mouse serine racemase (Srr) but has no serine racemase activity [Source:SGD;Acc:S000001701]
YBR242W	1093.79	738.466	0.56674	8.3469e-07	3.8737e-06		Putative protein of unknown function; green fluorescent protein (GFP)-fusion protein localizes to the cytoplasm and nucleus; YBR242W is not an essential gene; YBR242W has a paralog, YGL101W, that arose from the whole genome duplication [Source:SGD;Acc:S000000446]
YOR342C	2431.91	1644.36	0.56456	2.4164e-06	1.0606e-05		Protein of unknown function; green fluorescent protein (GFP)-fusion protein localizes to the cytoplasm and the nucleus; relocalizes from nucleus to cytoplasm upon DNA replication stress; YOR342C has a paralog, YAL037W, that arose from the whole genome duplication [Source:SGD;Acc:S000005869]
YJL073W	1062.16	718.231	0.56448	1.5426e-06	6.9477e-06	JEM1	DnaJ-like chaperone required for nuclear membrane fusion during mating; localizes to the ER membrane; exhibits genetic interactions with KAR2 [Source:SGD;Acc:S000003609]
YBL068W	1398.51	945.775	0.56432	3.6147e-07	1.7808e-06		5-phospho-ribosyl-1(alpha)-pyrophosphate synthetase, synthesizes PRPP; which is required for nucleotide, histidine, and tryptophan biosynthesis; one of five related enzymes, which are active as heteromultimeric complexes; PRS4 has a paralog, PRS2, that arose from the whole genome duplication; a missense mutation in the conserved residue R196 of its human homolog PRPS1 is pathogenic [Source:SGD;Ac…
YKL055C	440.697	298.145	0.56377	4.9629e-05	0.00017655		Mitochondrial 3-oxoacyl-[acyl-carrier-protein] reductase; may comprise a type II mitochondrial fatty acid synthase along with Mct1p; human homolog CBR4 complements yeast null mutant [Source:SGD;Acc:S000001538]
YFL031W	7050.85	4770.49	0.56366	9.746e-09	5.8738e-08	HAC1	Basic leucine zipper (bZIP) transcription factor (ATF/CREB1 homolog); regulates the unfolded protein response, via UPRE binding, and membrane biogenesis; ER stress-induced splicing pathway facilitates efficient Hac1p synthesis; two functional forms of Hac1p are produced; translation initiation is repressed under non-stress conditions; protein abundance increases in response to DNA replication str…
YFR035C	346.122	234.578	0.56121	0.00017154	0.00054478		Putative protein of unknown function; deletion mutant exhibits synthetic phenotype with alpha-synuclein [Source:SGD;Acc:S000001931]
YCR060W	768.742	521.065	0.56104	5.109e-06	2.1391e-05		Component of conserved R2TP complex (Rvb1-Rvb2-Tah1-Pih1); R2TP complex interacts with Hsp90 (Hsp82p and Hsc82p) to mediate assembly of large protein complexes such as box C/D snoRNPs and RNA polymerase II; contains a single TPR domain with at least two TPR motifs; plays a role in determining prion variants [Source:SGD;Acc:S000000656]
YBR275C	1490.17	1010.09	0.561	3.46e-07	1.7109e-06		Protein that binds to the Rap1p C-terminus; acts synergistically with Rif2p to help control telomere length and establish telomeric silencing; involved in control of DNA replication; contributes to resection of DNA double strand breaks (DSBs); deletion results in telomere elongation [Source:SGD;Acc:S000000479]
YER188W	466.968	316.544	0.56092	0.0010856	0.0029215		Putative protein of unknown function; conserved across S. cerevisiae strains; large-scale analyses show mRNA expression increases under anaerobic conditions and two-hybrid interactions with Sst2p [Source:SGD;Acc:S000000990]
YPL207W	2796.6	1896.06	0.56067	5.2088e-08	2.8928e-07		Iron-sulfer protein required for synthesis of Wybutosine modified tRNA; Wybutosine is a modified guanosine found at the 3'-position adjacent to the anticodon of phenylalanine tRNA which supports reading frame maintenance by stabilizing codon-anticodon interactions; induction by Yap5p in response to iron provides protection from high iron toxicity; overexpression results in increased cellular iron…
YMR141W-A	102.419	69.4614	0.56019	0.018041	0.036682		Dubious open reading frame; unlikely to encode a functional protein, based on available experimental and comparative sequence data; overlaps the verified gene RPL13B/YMR142C [Source:SGD;Acc:S000028575]
YBL060W	1573.5	1067.78	0.55937	3.3712e-07	1.6744e-06		Guanine nucleotide exchange factor specific for Arf3p; localized to the bud neck and tip; required for localization of Arf3p to the bud neck and tip [Source:SGD;Acc:S000000156]
YGL223C	2097.62	1424.41	0.55838	1.072e-07	5.7035e-07	COG1	Essential component of the conserved oligomeric Golgi complex; a cytosolic tethering complex (Cog1p through Cog8p) that functions in protein trafficking to mediate fusion of transport vesicles to Golgi compartments [Source:SGD;Acc:S000003191]
YLR225C	3235.19	2196.97	0.55833	4.3122e-08	2.4249e-07		Putative protein of unknown function; green fluorescent protein (GFP)-fusion protein localizes to the cytoplasm; not an essential gene; YLR225C has a paralog, YDR222W, that arose from the whole genome duplication [Source:SGD;Acc:S000004215]
YML096W	998.225	678.267	0.55751	1.63e-06	7.3119e-06		Putative protein with similarity to asparagine synthetases; green fluorescent protein (GFP)-fusion protein localizes to the cytoplasm; YML096W is not an essential gene and partially overlaps the verified gene RAD10 [Source:SGD;Acc:S000004562]
YER055C	5938.16	4035.19	0.55738	1.8657e-08	1.0931e-07		ATP phosphoribosyltransferase; a hexameric enzyme, catalyzes the first step in histidine biosynthesis; mutations cause histidine auxotrophy and sensitivity to Cu, Co, and Ni salts; transcription is regulated by general amino acid control [Source:SGD;Acc:S000000857]
YMR123W	1045.96	710.805	0.55731	1.5245e-06	6.8711e-06		V-ATPase assembly factor; functions with other V-ATPase assembly factors in the ER to efficiently assemble the V-ATPase membrane sector (V0); protein abundance increases in response to DNA replication stress [Source:SGD;Acc:S000004730]
YNR012W	1342.52	912.551	0.55696	5.8575e-07	2.7897e-06		Uridine/cytidine kinase; component of the pyrimidine ribonucleotide salvage pathway that converts uridine into UMP and cytidine into CMP; involved in the pyrimidine deoxyribonucleotide salvage pathway, converting deoxycytidine into dCMP [Source:SGD;Acc:S000005295]
YIL015W	286.785	194.941	0.55693	0.00051376	0.0014862	BAR1	Aspartyl protease; secreted into the periplasmic space of mating type a cell; helps cells find mating partners; cleaves and inactivates alpha factor allowing cells to recover from alpha-factor-induced cell cycle arrest [Source:SGD;Acc:S000001277]
YLR384C	3910.89	2658.88	0.55667	3.4385e-08	1.9532e-07	IKI3	Subunit of Elongator complex; Elongator is required for modification of wobble nucleosides in tRNA; maintains structural integrity of Elongator; homolog of human IKAP, mutations in which cause familial dysautonomia (FD) [Source:SGD;Acc:S000004376]
YPR082C	813.076	552.904	0.55636	6.067e-06	2.509e-05	DIB1	17-kDa component of the U4/U6aU5 tri-snRNP; plays an essential role in pre-mRNA splicing; human ortholog TXNL4A (the human U5-specific 15-kDa protein) complements yeast dib1 null mutant [Source:SGD;Acc:S000006286]
YLL021W	2808.98	1912.63	0.55449	6.962e-08	3.8036e-07	SPA2	Component of the polarisome; functions in actin cytoskeletal organization during polarized growth; acts as a scaffold for Mkk1p and Mpk1p cell wall integrity signaling components; potential Cdc28p substrate; coding sequence contains length polymorphisms in different strains; SPA2 has a paralog, SPH1, that arose from the whole genome duplication [Source:SGD;Acc:S000003944]
YOL005C	939.814	640.154	0.55396	3.0917e-06	1.3396e-05	RPB11	RNA polymerase II subunit B12.5; part of central core; similar to Rpc19p and bacterial alpha subunit [Source:SGD;Acc:S000005365]
YAL020C	808.742	551.017	0.55358	5.0857e-06	2.1307e-05	ATS1	Protein required for modification of wobble nucleosides in tRNA; acts with Elongator complex, Kti11p, and Kti12p; has a potential role in regulatory interactions between microtubules and the cell cycle; forms a stable heterodimer with Kti11p [Source:SGD;Acc:S000000018]
YGR078C	1267.5	863.906	0.55303	1.2765e-06	5.7997e-06	PAC10	Part of the heteromeric co-chaperone GimC/prefoldin complex; complex promotes efficient protein folding [Source:SGD;Acc:S000003310]
YNL314W	772.64	526.665	0.55291	6.6854e-06	2.7545e-05		Positive regulator of allophanate inducible genes; binds a dodecanucleotide sequence upstream of all genes that are induced by allophanate; contains an UISALL DNA-binding, a transcriptional activation, and a coiled-coil domain [Source:SGD;Acc:S000005258]
YLL061W	1725.05	1176.73	0.55185	1.1504e-05	4.5854e-05		High-affinity S-methylmethionine permease; required for utilization of S-methylmethionine as a sulfur source; has similarity to S-adenosylmethionine permease Sam3p [Source:SGD;Acc:S000003984]
YNL232W	1782.14	1216.04	0.55141	3.1708e-07	1.5783e-06	CSL4	Exosome non-catalytic core component; involved in 3'-5' RNA processing and degradation in both the nucleus and the cytoplasm; predicted to contain an S1 RNA binding domain; human homolog EXOSC1 partially complements yeast csl4 null mutant, and can complement inviability of strain in which expression of CSL4 is repressed [Source:SGD;Acc:S000005176]
YER074W-A	1598.04	1091.05	0.55058	5.237e-07	2.5137e-06		Integral membrane protein required for ER to Golgi transport; localized to the Golgi, the ER, and COPII vesicles; interacts with Yip1p and Yif1p [Source:SGD;Acc:S000007651]
YAR047C	96.2188	65.7379	0.54959	0.0224	0.04447		Dubious open reading frame; unlikely to encode a functional protein, based on available experimental and comparative sequence data [Source:SGD;Acc:S000000083]
YNL050C	967.633	661.628	0.54844	3.6588e-06	1.5661e-05		Putative protein of unknown function; YNL050c is not an essential gene [Source:SGD;Acc:S000004995]
YML005W	1138.42	778.829	0.54766	1.5971e-06	7.1692e-06	TRM12	S-adenosylmethionine-dependent methyltransferase; required for wybutosine formation in phenylalanine-accepting tRNA; member of the seven beta-strand family [Source:SGD;Acc:S000004464]
YJL171C	1633.28	1117.63	0.54733	3.3993e-07	1.6846e-06		GPI-anchored cell wall protein of unknown function; induced in response to cell wall damaging agents and by mutations in genes involved in cell wall biogenesis; sequence similarity to YBR162C/TOS1, a covalently bound cell wall protein; protein abundance increases in response to DNA replication stress [Source:SGD;Acc:S000003707]
YML022W	1867.57	1278.03	0.54724	1.1598e-05	4.62e-05		Adenine phosphoribosyltransferase; catalyzes the formation of AMP from adenine and 5-phosphoribosylpyrophosphate; involved in the salvage pathway of purine nucleotide biosynthesis; APT1 has a paralog, APT2, that arose from the whole genome duplication [Source:SGD;Acc:S000004484]
YKR060W	905.862	620.628	0.54556	4.6494e-06	1.9564e-05		Putative subunit of U3-containing 90S preribosome complex; complex is involved in production of 18S rRNA and assembly of small ribosomal subunit [Source:SGD;Acc:S000001768]
YPR111W	1315.75	902.242	0.54429	7.9078e-07	3.6877e-06		Ser/Thr kinase involved in late nuclear division; one of the mitotic exit network (MEN) proteins; necessary for the execution of cytokinesis; also plays a role in regulating the stability of SWI5 and CLB2 mRNAs; DBF20 has a paralog, DBF2, that arose from the whole genome duplication [Source:SGD;Acc:S000006315]
YNL023C	1925.81	1321.09	0.54373	2.6353e-07	1.3245e-06		Protein that binds to Fpr1p; confers rapamycin resistance by competing with rapamycin for Fpr1p binding; accumulates in the nucleus upon treatment of cells with rapamycin; has similarity to D. melanogaster shuttle craft and human NFX1 [Source:SGD;Acc:S000004968]
YLR099W-A	1219.35	837.12	0.54261	0.00019003	0.00059757		Mitochondrial protein required for outer membrane protein import; involved in import of the subset of proteins with multiple alpha-helical transmembrane segments, including Ugo1p, Tom20p, and Fzo1p; component of a large protein complex in the outer membrane that includes Mim1p; not essential in W303 strain background [Source:SGD;Acc:S000007618]
YAL019W	1553.84	1067.07	0.54218	5.9064e-07	2.811e-06		Snf2p family member with ATP-dependent chromatin remodeling activity; has a role in silencing at the mating type locus, telomeres and centromeres; enriched at centromeres and is required for correct chromatin structure around centromeres, as well as at the boundary element of the silent HMR; recruited to DNA double-strand breaks (DSBs) where it promotes 5' strand resection of DSBs; potential Cdc2…
YLR060W	4899.44	3365.01	0.54201	5.6155e-08	3.1059e-07	FRS1	Beta subunit of cytoplasmic phenylalanyl-tRNA synthetase; forms a tetramer with Frs2p to generate active enzyme; able to hydrolyze mis-aminoacylated tRNA-Phe, which could contribute to translational quality control [Source:SGD;Acc:S000004050]
YDR023W	4571.54	3140.68	0.5416	6.8261e-08	3.7385e-07	SES1	Cytosolic seryl-tRNA synthetase; class II aminoacyl-tRNA synthetase that aminoacylates tRNA(Ser), displays tRNA-dependent amino acid recognition which enhances discrimination of the serine substrate, interacts with peroxin Pex21p [Source:SGD;Acc:S000002430]
YOR116C	3095.14	2127.17	0.54107	1.0201e-07	5.4493e-07	RPO31	RNA polymerase III largest subunit C160; part of core enzyme; similar to bacterial beta-prime subunit and to RPA190 and RPO21 [Source:SGD;Acc:S000005642]
YNL116W	3405.05	2340.2	0.54105	7.4918e-08	4.0798e-07	DMA2	Ubiquitin-protein ligase (E3); controls septin dynamics and spindle position checkpoint (SPOC) with ligase Dma1p by regulating recruitment of Elm1p to bud neck; regulates levels of eIF2 subunit Gcd11p, as well as abundance, localization, and ubiquitination of Cdk inhibitory kinase Swe1p; ortholog of human RNF8, similar to human Chfr; contains FHA and RING finger domains; DMA2 has a paralog, DMA1,…
YIR012W	1207.51	830.115	0.54065	2.099e-06	9.2859e-06		Specific chaperone for ribosomal protein Rpl10p; binds nascent Rpl10p during translation; contains multiple WD repeats; interacts with Qsr1p in a two-hybrid assay; protein abundance increases in response to DNA replication stress [Source:SGD;Acc:S000001451]
YLR466C-B	308.376	212.142	0.53966	0.00054528	0.0015686		Dubious open reading frame; unlikely to encode a functional protein, based on available experimental and comparative sequence data [Source:SGD;Acc:S000028686]
YJR072C	2790.94	1922.59	0.5377	2.125e-07	1.0884e-06	NPA3	Member of the conserved GPN-loop GTPase family; has a role in transport of RNA polymerase II to the nucleus; exhibits GTP-dependent binding to PolII; has ATPase activity; involved in sister chromatid cohesion; phosphorylated by the Pcl1p-Pho85p kinase complex; human homolog XAB1 interacts with human RNA polymerase II; protein abundance increases in response to DNA replication stress [Source:SGD;A…
YMR158C-A	186.872	128.734	0.53765	0.0037079	0.0088991	YMR158C-A	Putative protein of unknown function; may contain a lipid attachment site; YMR158C-A is not an essential gene [Source:SGD;Acc:S000007249]
YDL037C	199.947	137.793	0.53712	0.0024559	0.0061649		Protein of unconfirmed function; similar to cell surface flocculin Flo11p; ORF exhibits genomic organization compatible with a translational readthrough-dependent mode of expression; in W303 strain one continuous open reading frame comprising of YDL037C, the intergenic region and YDL039C encodes the gene IMI1 [Source:SGD;Acc:S000002195]
YJL208C	461.089	317.967	0.53617	8.2502e-05	0.00027973		Major mitochondrial nuclease; has RNAse and DNA endo- and exonucleolytic activities; roles in mitochondrial recombination, apoptosis and maintenance of polyploidy; involved in fragmentation of genomic DNA during PND (programmed nuclear destruction); encodes ortholog of mammalian endoG [Source:SGD;Acc:S000003744]
YLR205C	930.365	641.583	0.53616	6.1915e-06	2.5589e-05		ER localized heme oxygenase; involved in heme degradation during iron starvation and in the oxidative stress response; expression is regulated by AFT1 and oxidative stress; relocates to the perinuclear region in the presence of oxidants [Source:SGD;Acc:S000004195]
YAR014C	4091.26	2823.08	0.53528	8.1127e-08	4.3998e-07		Protein involved in bud-site selection; Bud14p-Glc7p complex is a cortical regulator of dynein; forms a complex with Kel1p and Kel2p that regulates Bnr1p (formin) to affect actin cable assembly, cytokinesis, and polarized growth; diploid mutants display a random budding pattern instead of the wild-type bipolar pattern; relative distribution to the nucleus increases upon DNA replication stress [So…
YLL056C	1057.86	730.501	0.5342	2.8376e-06	1.2358e-05		Putative protein of unknown function; transcription is activated by paralogous transcription factors Yrm1p and Yrr1p and genes involved in pleiotropic drug resistance (PDR); expression is induced in cells treated with the mycotoxin patulin; SWAT-GFP and mCherry fusion proteins localize to the endoplasmic reticulum and vacuole respectively [Source:SGD;Acc:S000003979]
YOR001W	2178.35	1506.15	0.53237	3.6328e-07	1.7885e-06		Nuclear exosome exonuclease component; has 3'-5' exonuclease activity that is regulated by Lrp1p; involved in RNA processing, maturation, surveillance, degradation, tethering, and export; role in sn/snoRNAs precursor degradation; forms a stable heterodimer with Lrp1p; has similarity to E. coli RNase D and to human PM-Sc1 100 (EXOSC10); mutant displays reduced transcription elongation in the G-les…
YHR144C	524.645	362.777	0.53226	0.00042732	0.0012566		Deoxycytidine monophosphate (dCMP) deaminase; involved in dUMP and dTMP biosynthesis; expression is NOT cell cycle regulated [Source:SGD;Acc:S000001187]
YOL070C	1823.5	1261.22	0.53188	4.8873e-07	2.3628e-06		Protein of unknown function; localizes to the bud neck and cytoplasm; interacts with Nap1p; may interact with ribosomes, based on co-purification experiments; potential Cdc28p substrate [Source:SGD;Acc:S000005431]
YOR246C	3381.51	2339.19	0.53166	1.4772e-07	7.7192e-07		Protein proposed to be involved in vacuolar functions; mutant shows defect in CPY processing and defects in vacuolar morphology; has similarity to oxidoreductases, found in lipid particles; required for replication of Brome mosaic virus in S. cerevisiae, a model system for studying replication of positive-strand RNA viruses in their natural hosts [Source:SGD;Acc:S000005772]
YPL155C	1671.36	1156.64	0.53109	7.421e-05	0.00025482		Kinesin-related motor protein involved in mitotic spindle positioning; stabilizes microtubules by targeting Bik1p to the plus end; functions as a microtubule polymerase and catastrophe inhibitor in vitro; Kip2p levels are controlled during the cell cycle [Source:SGD;Acc:S000006076]
YPR118W	1308.34	906.696	0.52904	2.0466e-06	9.072e-06		5'-methylthioribose-1-phosphate isomerase; catalyzes the isomerization of 5-methylthioribose-1-phosphate to 5-methylthioribulose-1-phosphate in the methionine salvage pathway [Source:SGD;Acc:S000006322]
YPR085C	1430.14	992.05	0.52768	1.6681e-06	7.4682e-06		Subunit of the ASTRA complex, involved in chromatin remodeling; telomere length regulator involved in the stability or biogenesis of PIKKs such as TORC1 [Source:SGD;Acc:S000006289]
YDR147W	1500.52	1041.53	0.52675	1.9838e-06	8.8052e-06		Ethanolamine kinase; primarily responsible for phosphatidylethanolamine synthesis via the CDP-ethanolamine pathway; exhibits some choline kinase activity, thus contributing to phosphatidylcholine synthesis via the CDP-choline pathway; EKI1 has a paralog, CKI1, that arose from the whole genome duplication [Source:SGD;Acc:S000002554]
YNL068C	2949.34	2047.41	0.52659	2.7493e-07	1.3787e-06		Forkhead family transcription factor; rate-limiting activator of replication origins; evolutionarily conserved regulator of lifespan; binds multiple chromosomal elements with distinct specificities, cell cycle dynamics; positively regulates transcriptional elongation; facilitates clustering, activation of early-firing replication origins; negative role in chromatin silencing at HML and HMR; major…
YIL064W	803.059	557.66	0.52612	1.6471e-05	6.3906e-05		Lysine methyltransferase; involved in the dimethylation of eEF1A (Tef1p/Tef2p) at lysine 316; sequence similarity to S-adenosylmethionine-dependent methyltransferases of the seven beta-strand family; role in vesicular transport [Source:SGD;Acc:S000001326]
YDR432W	3020.22	2099.95	0.5243	0.0025208	0.0063044	NPL3	RNA-binding protein; promotes elongation, regulates termination, and carries poly(A) mRNA from nucleus to cytoplasm; represses translation initiation by binding eIF4G; required for pre-mRNA splicing; interacts with E3 ubiquitin ligase Bre1p, linking histone ubiquitination to mRNA processing; may have role in telomere maintenance; dissociation from mRNAs promoted by Mtr10p; phosphorylated by Sky1p…
YNR064C	329.788	229.334	0.52409	0.00052243	0.001508		Epoxide hydrolase; member of the alpha/beta hydrolase fold family; may have a role in detoxification of epoxides [Source:SGD;Acc:S000005347]
YLR457C	319.712	222.449	0.5233	0.0006447	0.0018203		Spindle pole body (SPB) component; required for the insertion of the duplication plaque into the nuclear membrane during SPB duplication; essential for bipolar spindle formation; component of the Mps2p-Bbp1p complex; NBP1 has a paralog, YPR174C, that arose from the whole genome duplication [Source:SGD;Acc:S000004449]
YOL110W	744.407	517.997	0.52315	1.7664e-05	6.7791e-05	SHR5	Palmitoyltransferase subunit; this complex adds a palmitoyl lipid moiety to heterolipidated substrates such as Ras1p and Ras2p through a thioester linkage; palmitoylation is required for Ras2p membrane localization; Palmitoyltransferase is composed of Shr5p and Erf2 [Source:SGD;Acc:S000005470]
YDR211W	2981.07	2074.48	0.52308	3.5404e-07	1.7494e-06		Catalytic epsilon subunit of the translation initiation factor eIF2B; eIF2B is the guanine-nucleotide exchange factor for eIF2; activity subsequently regulated by phosphorylated eIF2; first identified as a negative regulator of GCN4 expression; forms cytoplasmic foci upon DNA replication stress [Source:SGD;Acc:S000002619]
YOR213C	1204.88	838.873	0.52236	3.0863e-06	1.3381e-05		Subunit of the SAS complex (Sas2p, Sas4p, Sas5p); acetylates free histones and nucleosomes and regulates transcriptional silencing; stimulates Sas2p HAT activity [Source:SGD;Acc:S000005739]
YLR438C-A	2261.19	1574.47	0.52221	6.7877e-07	3.1965e-06	LSM3	Lsm (Like Sm) protein; part of heteroheptameric complexes (Lsm2p-7p and either Lsm1p or 8p): cytoplasmic Lsm1p complex involved in mRNA decay; nuclear Lsm8p complex part of U6 snRNP and possibly involved in processing tRNA, snoRNA, and rRNA; protein increases in abundance and relocalizes from nucleus to cytoplasmic foci upon DNA replication stress [Source:SGD;Acc:S000006434]
YBR295W	2353.15	1638.57	0.52216	4.4342e-07	2.153e-06	PCA1	Cadmium transporting P-type ATPase; may also have a role in copper and iron homeostasis; stabilized by Cd binding, which prevents ubiquitination; S288C and other lab strains contain a G970R mutation which eliminates Cd transport function [Source:SGD;Acc:S000000499]
YBR263W	4026.55	2809.6	0.51918	2.399e-07	1.2167e-06	SHM1	Mitochondrial serine hydroxymethyltransferase; converts serine to glycine plus 5,10 methylenetetrahydrofolate; involved in generating precursors for purine, pyrimidine, amino acid, and lipid biosynthesis; reverse reaction generates serine [Source:SGD;Acc:S000000467]
YEL036C	3561.77	2485.41	0.51911	3.0281e-07	1.5107e-06	ANP1	Subunit of the alpha-1,6 mannosyltransferase complex; type II membrane protein; has a role in retention of glycosyltransferases in the Golgi; involved in osmotic sensitivity and resistance to aminonitrophenyl propanediol [Source:SGD;Acc:S000000762]
YJR105W	3788.86	2643.87	0.51911	2.373e-07	1.2054e-06		Adenosine kinase; required for the utilization of S-adenosylmethionine (AdoMet); may be involved in recycling adenosine produced through the methyl cycle [Source:SGD;Acc:S000003866]
YFR032C-B	129.614	90.5133	0.51802	0.015672	0.032345		Putative protein of unknown function; identified by gene-trapping, microarray-based expression analysis, and genome-wide homology searching [Source:SGD;Acc:S000028630]
YHL025W	3179.15	2220.18	0.51797	4.3379e-07	2.1108e-06		Subunit of the SWI/SNF chromatin remodeling complex; involved in transcriptional regulation; functions interdependently in transcriptional activation with Snf2p and Snf5p; relocates to the cytosol under hypoxic conditions [Source:SGD;Acc:S000001017]
YCL014W	1540.48	1075.97	0.51775	2.0863e-06	9.2358e-06	BUD3	Guanine nucleotide exchange factor (GEF) for Cdc42p; activates Cdc42p in early G1, accounting for the first stage of biphasic activation, with Cdc24p accounting for the second stage in late G1; involved in the Cdc42p-mediated assembly of the axial landmark that dictates the site for the next round of budding, resulting in the axial budding pattern observed in haploids; localizes with septins to t…
YMR235C	3394.23	2372.34	0.51678	3.5694e-07	1.7611e-06		GTPase activating protein (GAP) for Gsp1p; involved in nuclear transport [Source:SGD;Acc:S000004848]
YLR065C	1471.62	1029.9	0.5149	3.0349e-06	1.3175e-05		Protein involved in SRP-independent targeting of substrates to the ER; component of an alternative ER targeting pathway that has partial functional redundancy with the GET pathway; preference for substrates with downstream transmembrane domains; interacts with Snd1p, Pho88p/Snd3p, and Sec61p-translocon subunits; can compensate for loss of SRP; role in the late endosome-vacuole interface; putative…
YDR361C	2034.55	1424.26	0.51449	1.2311e-06	5.6089e-06		Essential protein involved in nuclear export of Mss4p; Mss4p is a lipid kinase that generates phosphatidylinositol 4,5-biphosphate and plays a role in actin cytoskeleton organization and vesicular transport [Source:SGD;Acc:S000002769]
YLR292C	1053.28	737.496	0.51418	8.4139e-06	3.4309e-05	SEC72	Non-essential subunit of Sec63 complex; with Sec61 complex, Kar2p/BiP and Lhs1p forms a channel competent for SRP-dependent and post-translational SRP-independent protein targeting and import into the ER; other members are Sec63p, Sec62p, and Sec66p [Source:SGD;Acc:S000004283]
YDR343C	469.633	328.902	0.51388	0.00020074	0.00062861		High-affinity glucose transporter; member of the major facilitator superfamily, nearly identical to Hxt7p, expressed at high basal levels relative to other HXTs, repression of expression by high glucose requires SNF3; HXT6 has a paralog, HXT1, that arose from the whole genome duplication [Source:SGD;Acc:S000002751]
YGL077C	2546.84	1783.76	0.51379	6.1959e-07	2.9404e-06	HNM1	Plasma membrane transporter for choline, ethanolamine, and carnitine; involved in the uptake of nitrogen mustard and the uptake of glycine betaine during hypersaline stress; co-regulated with phospholipid biosynthetic genes and negatively regulated by choline and myo-inositol [Source:SGD;Acc:S000003045]
YDR038C	681.447	477.288	0.51374	4.5362e-05	0.00016354		Protein with similarity to P-type ATPase sodium pumps; member of the Na+ efflux ATPase family [Source:SGD;Acc:S000002445]
YDR013W	526.612	368.93	0.51339	0.00013345	0.00043387	PSF1	Subunit of the GINS complex (Sld5p, Psf1p, Psf2p, Psf3p); complex is localized to DNA replication origins and implicated in assembly of the DNA replication machinery [Source:SGD;Acc:S000002420]
snR31	443.867	311.062	0.51293	0.0025868	0.0064551		H/ACA box small nucleolar RNA (snoRNA); guides pseudouridylation of small subunit (SSU) rRNA at position U999 [Source:SGD;Acc:S000007296]
YDR210C-D	544.001	381.427	0.5122	0.00063311	0.0017914	YDR210C-D	Retrotransposon TYA Gag and TYB Pol genes; transcribed/translated as one unit; polyprotein is processed to make a nucleocapsid-like protein (Gag), reverse transcriptase (RT), protease (PR), and integrase (IN); similar to retroviral genes [Source:SGD;Acc:S000007410]
YGL154C	1430.14	1002.87	0.51202	2.9714e-05	0.00011038		Phosphopantetheinyl transferase involved in lysine biosynthesis; converts inactive apo-form of Lys2p (alpha-aminoadipate reductase) into catalytically active holo-form by posttranslational addition of phosphopantetheine [Source:SGD;Acc:S000003122]
YNL290W	1113.74	781.039	0.51195	8.4812e-06	3.4521e-05		Subunit of heteropentameric Replication factor C (RF-C); which is a DNA binding protein and ATPase that acts as a clamp loader of the proliferating cell nuclear antigen (PCNA) processivity factor for DNA polymerases delta and epsilon; relocalizes to the cytosol in response to hypoxia [Source:SGD;Acc:S000005234]
YDR092W	1912.48	1341.66	0.51142	1.6391e-06	7.3482e-06		E2 ubiquitin-conjugating enzyme; involved in the error-free DNA postreplication repair pathway; interacts with Mms2p to assemble ubiquitin chains at the Ub Lys-63 residue; DNA damage triggers redistribution from the cytoplasm to the nucleus [Source:SGD;Acc:S000002499]
YDR045C	783.541	549.728	0.51129	3.8752e-05	0.00014138	RPC11	RNA polymerase III subunit C11; mediates pol III RNA cleavage activity and is important for termination of transcription; homologous to TFIIS [Source:SGD;Acc:S000002452]
YBR004C	1516.1	1064.09	0.51074	0.00016329	0.00052204	GPI18	Functional ortholog of human PIG-V; PIG-V is a mannosyltransferase that transfers the second mannose in glycosylphosphatidylinositol biosynthesis; the authentic, non-tagged protein was localized to mitochondria [Source:SGD;Acc:S000000208]
YHR060W	926.65	650.564	0.51033	2.0905e-05	7.9153e-05	VMA22	Protein that is required for vacuolar H+-ATPase (V-ATPase) function; peripheral membrane protein; not an actual component of the V-ATPase complex; functions in the assembly of the V-ATPase; localized to the yeast endoplasmic reticulum (ER) [Source:SGD;Acc:S000001102]
YLL027W	4763.32	3344.66	0.51011	2.7388e-07	1.3745e-06		Protein required for maturation of mitochondrial [4Fe-4S] proteins; functions in a complex with Isa2p and possibly Iba57p; isa1 deletion causes loss of mitochondrial DNA and respiratory deficiency; depletion reduces growth on nonfermentable carbon sources; functional ortholog of bacterial A-type ISC proteins; human ISCA1 can complement isa1 null mutant [Source:SGD;Acc:S000003950]
YJR054W	614.289	431.376	0.50997	7.6942e-05	0.00026338		Potassium transporter that mediates K+ influx; activates high-affinity Ca2+ influx system (HACS) during mating pheromone response; expression up-regulated in response to alpha factor; localized to sites of polarized growth; member of a fungal-specific gene family; potential Cdc28p substrate; KCH1 has a paralog, PRM6, that arose from the whole genome duplication [Source:SGD;Acc:S000003815]
YDR478W	396.688	278.609	0.50977	0.0004597	0.0013443		Ribonuclease MRP complex subunit; ribonuclease (RNase) MRP cleaves pre-rRNA and has a role in cell cycle-regulated degradation of daughter cell-specific mRNAs; binds to the NME1 RNA subunit of RNase MRP [Source:SGD;Acc:S000002886]
YER160C	499.457	350.801	0.50971	0.0014844	0.0039118		Retrotransposon TYA Gag and TYB Pol genes; transcribed/translated as one unit; polyprotein is processed to make a nucleocapsid-like protein (Gag), reverse transcriptase (RT), protease (PR), and integrase (IN); similar to retroviral genes [Source:SGD;Acc:S000000962]
YNL111C	407.532	286.3	0.50939	0.00060759	0.0017272		Cytochrome b5; involved in the sterol and lipid biosynthesis pathways; acts as an electron donor to support sterol C5-6 desaturation [Source:SGD;Acc:S000005055]
YHR214C-B	960.939	675.289	0.50894	1.7653e-05	6.7787e-05		Retrotransposon TYA Gag and TYB Pol genes; transcribed/translated as one unit; polyprotein is processed to make a nucleocapsid-like protein (Gag), reverse transcriptase (RT), protease (PR), and integrase (IN); similar to retroviral genes; YHR214C-B has a paralog, YAR070C, that arose from a segmental duplication [Source:SGD;Acc:S000003534]
YNL040W	1562.84	1098.89	0.50813	3.7626e-06	1.6044e-05		Protein of unknown function; has strong similarity to alanyl-tRNA synthases from Eubacteria; null mutant displays decreased translation rate and increased readthrough of premature stop codons; green fluorescent protein (GFP)-fusion protein localizes to the cytoplasm; YNL040W is not an essential gene [Source:SGD;Acc:S000004985]
YDL209C	975.518	686.051	0.50785	2.2634e-05	8.5306e-05	CWC2	Member of the NineTeen Complex (NTC); this complex contains Prp19p and stabilizes U6 snRNA in catalytic forms of the spliceosome containing U2, U5, and U6 snRNAs; binds directly to U6 snRNA; similar to S. pombe Cwf2 [Source:SGD;Acc:S000002368]
YLR419W	1326.46	932.873	0.50783	2.102e-05	7.9535e-05		Putative helicase with limited sequence similarity to human Rb protein; the authentic, non-tagged protein is detected in highly purified mitochondria in high-throughput studies; YLR419W is not an essential gene [Source:SGD;Acc:S000004411]
YGR066C	9715.39	6837.93	0.50671	1.2184e-07	6.4267e-07		Putative protein of unknown function [Source:SGD;Acc:S000003298]
YLR131C	2145.51	1510.16	0.50662	1.706e-06	7.6325e-06		Transcription factor required for septum destruction after cytokinesis; phosphorylation by Cbk1p blocks nuclear exit during M/G1 transition, causing localization to daughter cell nuclei, and also increases Ace2p activity; phosphorylation by Cdc28p and Pho85p prevents nuclear import during cell cycle phases other than cytokinesis; part of RAM network that regulates cellular polarity and morphogene…
YOR058C	2272.71	1600.45	0.50594	1.1733e-06	5.36e-06	ASE1	Mitotic spindle midzone-localized microtubule bundling protein; microtubule-associated protein (MAP) family member; required for spindle elongation and stabilization; undergoes cell cycle-regulated degradation by anaphase promoting complex; potential Cdc28p substrate; relative distribution to microtubules decreases upon DNA replication stress [Source:SGD;Acc:S000005584]
YMR032W	3123.24	2199.63	0.50579	0.010401	0.022518	HOF1	Protein that regulates actin cytoskeleton organization; required for cytokinesis, actin cable organization, and secretory vesicle trafficking; localized to bud neck; phosphorylated by Dbf2p; regulates actomyosin ring dynamics and septin localization; contains an SH3 domain; N terminus controls cell size and levels of actin cables, while C terminus controls actin cable organization via direct regu…
YOR339C	213.894	150.704	0.50517	0.0051435	0.011939		Ubiquitin-conjugating enzyme; most similar in sequence to Xenopus ubiquitin-conjugating enzyme E2-C, but not a true functional homolog of this E2; unlike E2-C, not required for the degradation of mitotic cyclin Clb2 [Source:SGD;Acc:S000005866]
YJL079C	9914.95	6987.15	0.5049	0.0049879	0.01163		Sterol binding protein involved in the export of acetylated sterols; secreted glycoprotein and member of the CAP protein superfamily (cysteine-rich secretory proteins (CRISP), antigen 5, and pathogenesis related 1 proteins); sterol export function is redundant with that of PRY2; may be involved in detoxification of hydrophobic compounds; PRY1 has a paralog, PRY2, that arose from the whole genome …
YJL080C	3615	2548.07	0.50459	7.4148e-07	3.4699e-06		Essential RNA-binding G protein effector of mating response pathway; ligand-activated RNA-binding protein that delivers RNAs involved in polarization and perpetualizing mating signal to shmoo tip during pheromone signaling; Scp160p-mediated RNA trafficking essential for chemotropism and successful mating; mainly associated with nuclear envelope and ER, interacts in mRNA-dependent manner with tran…
YDL160C-A	460.169	324.377	0.50449	0.00024916	0.00076809		Component of the heterotetrameric MHF histone-fold complex; in humans the MHF complex interacts with both DNA and Mph1p ortholog FANCM to stabilize and remodel blocked replication forks and repair damaged DNA; mhf2 srs2 double mutants are MMS hypersensitive; orthologous to human centromere constitutive-associated network (CCAN) subunit CENP-X, also known as MHF2 [Source:SGD;Acc:S000028520]
YHR209W	1697.24	1196.76	0.50406	2.7481e-06	1.1984e-05		S-AdoMet-dependent methyltransferase involved in lipid homeostasis; mediates resistance to a drug cantharidin [Source:SGD;Acc:S000001252]
YLR147C	505.699	356.832	0.50304	0.00013397	0.00043511	SMD3	Core Sm protein Sm D3; part of heteroheptameric complex (with Smb1p, Smd1p, Smd2p, Sme1p, Smx3p, and Smx2p) that is part of the spliceosomal U1, U2, U4, and U5 snRNPs; homolog of human Sm D3 [Source:SGD;Acc:S000004137]
YNL220W	4895.45	3455.31	0.50262	0.0017352	0.0045039	ADE12	Adenylosuccinate synthase; catalyzes the first step in synthesis of adenosine monophosphate from inosine 5'monophosphate during purine nucleotide biosynthesis; exhibits binding to single-stranded autonomously replicating (ARS) core sequence [Source:SGD;Acc:S000005164]
YJL030W	674.649	476.682	0.50111	7.5964e-05	0.00026032		Component of the spindle-assembly checkpoint complex; delays onset of anaphase in cells with defects in mitotic spindle assembly; forms a complex with Mad1p; regulates APC/C activity during prometaphase and metaphase of meiosis I; gene dosage imbalance between MAD1 and MAD2 leads to chromosome instability [Source:SGD;Acc:S000003567]
YNL151C	1158.66	818.981	0.50056	0.0019409	0.0049743	RPC31	RNA polymerase III subunit C31 [Source:SGD;Acc:S000005095]
YGR095C	1234.64	872.704	0.50052	2.1261e-05	8.0313e-05		Exosome non-catalytic core component; involved in 3'-5' RNA processing and degradation in both the nucleus and the cytoplasm; has similarity to E. coli RNase PH and to human hRrp46p (EXOSC5) [Source:SGD;Acc:S000003327]
YGR162W	3919.27	2770.68	0.50034	0.0002145	0.00066765	TIF4631	Translation initiation factor eIF4G; subunit of the mRNA cap-binding protein complex (eIF4F) that also contains eIF4E (Cdc33p); interacts with Pab1p and with eIF4A (Tif1p); also has a role in biogenesis of the large ribosomal subunit; TIF4631 has a paralog, TIF4632, that arose from the whole genome duplication [Source:SGD;Acc:S000003394]
YJL087C	840.958	594.839	0.49953	2.2519e-05	8.4922e-05	TRL1	tRNA ligase; required for tRNA splicing and for both splicing and translation of HAC1 mRNA in the UPR; has phosphodiesterase, polynucleotide kinase, and ligase activities; localized at the inner nuclear envelope and partially to polysomes [Source:SGD;Acc:S000003623]
YDR384C	1415.51	1001.3	0.49944	7.3011e-06	2.9972e-05		Plasma membrane protein, putative ammonium transporter; regulation pattern suggests a possible role in export of ammonia from the cell; phosphorylated in mitochondria; member of the TC 9.B.33 YaaH family of putative transporters [Source:SGD;Acc:S000002792]
YLR083C	2330.88	1649.01	0.49927	2.3357e-06	1.0279e-05	EMP70	Protein with a role in cellular adhesion and filamentous growth; also endosome-to-vacuole sorting; similar to Tmn3p; member of Transmembrane Nine family of proteins with 9 transmembrane segments; EMP70 has a paralog, TMN2, that arose from the whole genome duplication [Source:SGD;Acc:S000004073]
YOR389W	965.95	683.444	0.49913	1.4832e-05	5.7947e-05		Putative protein of unknown function; expression regulated by copper levels [Source:SGD;Acc:S000005916]
YLR301W	1012.1	716.101	0.49912	2.2343e-05	8.4302e-05		Protein of unknown function that interacts with Sec72p and Hrr25p [Source:SGD;Acc:S000004292]
YNL281W	1634.57	1156.57	0.49906	4.6838e-06	1.9697e-05		Heat shock protein regulator; binds to Hsp90p and may stimulate ATPase activity; originally identified as a high-copy number suppressor of a HSP90 loss-of-function mutation; role in regulating Hsp90 inhibitor drug sensitivity; GFP-fusion protein localizes to the cytoplasm and nucleus; protein abundance increases in response to DNA replication stress [Source:SGD;Acc:S000005225]
YBR233W-A	398.898	282.491	0.49781	0.00066312	0.0018684		Essential subunit of the Dam1 complex (aka DASH complex); complex couples kinetochores to the force produced by MT depolymerization thereby aiding in chromosome segregation; is transferred to the kinetochore prior to mitosis [Source:SGD;Acc:S000007595]
YJL051W	958.851	679.228	0.49741	1.8624e-05	7.1192e-05		Bud tip localized protein of unknown function; mRNA is targeted to the bud by a She2p dependent transport system; mRNA is cell cycle regulated via Fkh2p, peaking in G2/M phase; null mutant displays increased levels of spontaneous Rad52p foc [Source:SGD;Acc:S000003587]
YLR146C	521.74	369.851	0.49638	0.00013034	0.00042417		Spermine synthase; required for the biosynthesis of spermine and also involved in biosynthesis of pantothenic acid [Source:SGD;Acc:S000004136]
YBR196C-B	218.175	154.699	0.49602	0.015692	0.032377		Putative protein of unknown function; identified by expression profiling and mass spectrometry [Source:SGD;Acc:S000028816]
YBR261C	1052.04	746.118	0.49571	1.9817e-05	7.5323e-05	TAE1	AdoMet-dependent proline methyltransferase; catalyzes the dimethylation of ribosomal proteins Rpl12 and Rps25 at N-terminal proline residues; has a role in protein synthesis; fusion protein localizes to the cytoplasm [Source:SGD;Acc:S000000465]
YPR175W	687.882	487.863	0.49569	8.4542e-05	0.00028578		Second largest subunit of DNA polymerase II (DNA polymerase epsilon); required for maintenance of fidelity of chromosomal replication; essential motif in C-terminus is required for formation of the four-subunit Pol epsilon; expression peaks at the G1/S phase boundary; Cdc28p substrate [Source:SGD;Acc:S000006379]
YML124C	2522.52	1789.79	0.49507	1.7233e-06	7.6999e-06		Alpha-tubulin; associates with beta-tubulin (Tub2p) to form tubulin dimer, which polymerizes to form microtubules; expressed at lower level than Tub1p; TUB3 has a paralog, TUB1, that arose from the whole genome duplication [Source:SGD;Acc:S000004593]
YOR115C	789.525	560.384	0.49457	4.7468e-05	0.00016985		Core component of TRAPP complexes I, II and IV; transport protein particle (TRAPP) complexes are related multimeric guanine nucleotide-exchange factor for the GTPase Ypt1p, regulating ER-Golgi traffic (TRAPPI), intra-Golgi traffic (TRAPPII), endosome-Golgi traffic (TRAPPII and III) and autophagy (TRAPPIII, and IV); proposed subunit of a novel complex, TRAPPIV, that may function redundantly with T…
YGR072W	1692.43	1202.48	0.49308	5.4599e-06	2.2733e-05	UPF3	Component of the nonsense-mediated mRNA decay (NMD) pathway; along with Nam7p and Nmd2p; involved in decay of mRNA containing nonsense codons; involved in telomere maintenance [Source:SGD;Acc:S000003304]
YGR003W	2133.12	1516.48	0.49224	2.914e-06	1.2666e-05	CUL3	Ubiquitin-protein ligase; forms a complex with Elc1p that polyubiquitylates monoubiquitylated RNA polymerase II to trigger its proteolysis; cullin family member with similarity to Cdc53p and human CUL3 [Source:SGD;Acc:S000003235]
YLR020C	1437.24	1021.97	0.49195	8.9069e-06	3.6122e-05		Steryl ester hydrolase; catalyzes steryl ester hydrolysis at the plasma membrane; involved in sterol metabolism; YEH2 has a paralog, YEH1, that arose from the whole genome duplication [Source:SGD;Acc:S000004010]
YOR318C	625.772	445.012	0.49179	0.00010687	0.00035449		Dubious open reading frame; unlikely to encode a functional protein, based on available experimental and comparative sequence data; transcript is predicted to be spliced but there is no evidence that it is spliced in vivo [Source:SGD;Acc:S000005845]
YER148W	1284.04	913.349	0.49145	1.368e-05	5.3821e-05	SPT15	TATA-binding protein (TBP); general transcription factor that interacts with other factors to form the preinitiation complex at promoters; essential for viability, highly conserved; yeast gene can complement mutations in human homolog TBP [Source:SGD;Acc:S000000950]
YGL044C	1879.08	1337.03	0.491	4.1149e-06	1.7457e-05		Component of the cleavage and polyadenylation factor I (CF I); CF 1, composed of the CF 1A complex (Rna14p, Rna15p, Clp1p, Pcf11p) and Hrp1, is involved in cleavage and polyadenylation of mRNA 3' ends; interacts with the A-rich polyadenylation signal in complex with Rna14p and Hrp1p; mutant displays reduced transcription elongation in the G-less-based run-on (GLRO) assay; required for gene loopin…
YHR193C	6787.84	4831.99	0.49034	6.2227e-07	2.9511e-06		Alpha subunit of the nascent polypeptide-associated complex (NAC); involved in protein sorting and translocation; associated with cytoplasmic ribosomes [Source:SGD;Acc:S000001236]
YPR143W	874.486	622.854	0.48954	4.7313e-05	0.00016943		Nucleolar protein; constituent of pre-60S ribosomal particles; required for proper processing of the 27S pre-rRNA at the A3 and B1 sites to yield mature 5.8S and 25S rRNAs [Source:SGD;Acc:S000006347]
YFL057C	450.005	320.536	0.48945	0.0005602	0.0016033	-//-
YJR154W	670.408	477.802	0.48863	9.401e-05	0.00031524		Putative protein of unknown function; green fluorescent protein (GFP)-fusion protein localizes to the cytoplasm [Source:SGD;Acc:S000003915]
YGL105W	5490.38	3913.39	0.48849	8.3235e-07	3.8673e-06		Protein that binds tRNA and methionyl- and glutamyl-tRNA synthetases; involved in tRNA delivery, stimulating catalysis, and ensuring localization; also binds quadruplex nucleic acids; protein abundance increases in response to DNA replication stress; methionyl-tRNA synthetase is Mes1p; glutamyl-tRNA synthetase is Gus1p [Source:SGD;Acc:S000003073]
YDR538W	805.643	574.549	0.48771	4.8623e-05	0.00017353	PAD1	Phenylacrylic acid decarboxylase; confers resistance to cinnamic acid, decarboxylates aromatic carboxylic acids to the corresponding vinyl derivatives; also has mRNA binding activity; homolog of E. coli UbiX; co-overproduction of Pad1p and Fdc1p greatly increases cinnamic acid decarboxylase activity [Source:SGD;Acc:S000002946]
YOR010C	263.571	188.133	0.48643	0.0028805	0.0071034	TIR2	Putative cell wall mannoprotein; member of the Srp1p/Tip1p family of serine-alanine-rich proteins; transcription is induced by cold shock and anaerobiosis; TIR2 has a paralog, TIR3, that arose from the whole genome duplication [Source:SGD;Acc:S000005536]
YDL165W	965.205	689.069	0.48619	2.6108e-05	9.7577e-05	CDC36	Component of the CCR4-NOT core complex, involved in mRNA decapping; this complex has multiple roles in regulating mRNA levels including regulation of transcription and destabilizing mRNAs through deadenylation; basal transcription factor [Source:SGD;Acc:S000002324]
YPR086W	3713.71	2652.17	0.48569	1.4325e-06	6.4695e-06	SUA7	Transcription factor TFIIB; a general transcription factor required for transcription initiation and start site selection by RNA polymerase II [Source:SGD;Acc:S000006290]
YEL055C	2248.38	1605.75	0.48564	3.3755e-06	1.4531e-05		DNA Polymerase phi; has sequence similarity to the human MybBP1A and weak sequence similarity to B-type DNA polymerases, not required for chromosomal DNA replication; required for the synthesis of rRNA [Source:SGD;Acc:S000000781]
YML108W	858.207	613.539	0.48417	5.3196e-05	0.00018785		Protein of unknown function; structure defines a new subfamily of the split beta-alpha-beta sandwiches; green fluorescent protein (GFP)-fusion protein localizes to the cytoplasm and nucleus; YML108W is not an essential gene; relative distribution to the nucleus increases upon DNA replication stress [Source:SGD;Acc:S000004576]
YGR217W	1098.82	785.881	0.48357	0.00029063	0.00088013		Voltage-gated high-affinity calcium channel; involved in calcium influx in response to some environmental stresses as well as exposure to mating pheromones; interacts and partially co-localizes with Mid1p; however, evidence suggests CCH1 is not required for Mid1p function [Source:SGD;Acc:S000003449]
YHR207C	2112.27	1510.81	0.48348	3.7599e-06	1.6042e-05		Methyltransferase involved in methylation of histone H4 Lys5, -8, -12; S-adenosylmethionine-dependent; zinc-finger protein, contains one canonical and two unusual fingers in unusual arrangements; deletion enhances replication of positive-strand RNA virus [Source:SGD;Acc:S000001250]
YIL014W	1637.33	1171.25	0.48329	8.4491e-06	3.4411e-05		Alpha-1,3-mannosyltransferase; adds the fourth and fifth alpha-1,3-linked mannose residues to O-linked glycans during protein O-glycosylation [Source:SGD;Acc:S000001276]
YOR355W	3120.8	2232.8	0.48306	2.2778e-06	1.005e-05		Protein of unknown function; required for growth on glycerol as a carbon source; the authentic, non-tagged protein is detected in highly purified mitochondria in high-throughput studies [Source:SGD;Acc:S000005882]
YDL192W	4290.24	3069.79	0.48292	1.9956e-06	8.8517e-06		ADP-ribosylation factor; GTPase of the Ras superfamily involved in regulation of coated vesicle formation in intracellular trafficking within the Golgi; ARF1 has a paralog, ARF2, that arose from the whole genome duplication; arf1 arf2 double null mutation is complemented by human ARF1, ARF4, ARF5, or ARF6 [Source:SGD;Acc:S000002351]
YOR153W	140423	100605	0.48107	0.019719	0.039699	PDR5	Plasma membrane ATP-binding cassette (ABC) transporter; multidrug transporter actively regulated by Pdr1p; also involved in steroid transport, cation resistance, and cellular detoxification during exponential growth; PDR5 has a paralog, PDR15, that arose from the whole genome duplication [Source:SGD;Acc:S000005679]
YNR074C	1343.59	962.981	0.48051	1.6881e-05	6.5305e-05	AIF1	Mitochondrial cell death effector; translocates to the nucleus in response to apoptotic stimuli, homolog of mammalian Apoptosis-Inducing Factor, putative reductase [Source:SGD;Acc:S000005357]
YNL309W	1084.64	777.569	0.48017	4.9295e-05	0.00017564		Protein with role in regulation of MBF-specific transcription at Start; phosphorylated by Cln-Cdc28p kinases in vitro; unphosphorylated form binds Swi6p, which is required for Stb1p function; expression is cell-cycle regulated; STB1 has a paralog, YOL131W, that arose from the whole genome duplication [Source:SGD;Acc:S000005253]
YOR269W	842.615	604.252	0.47972	0.0001064	0.00035309		Involved in nuclear migration, part of the dynein/dynactin pathway; targets dynein to microtubule tips, which is necessary for sliding of microtubules along bud cortex; serves at interface between dynein's ATPase site and its microtubule binding stalk, causing individual dynein motors to remain attached to microtubules for long periods; synthetic lethal with bni1; homolog of human LIS1, mutations…
YCR047C	1729.07	1240.13	0.4795	7.8061e-05	0.00026655		Methyltransferase that methylates residue G1575 of 18S rRNA; required for rRNA processing and nuclear export of 40S ribosomal subunits independently of methylation activity; diploid mutant displays random budding pattern; functional homolog of human WBSCR22 [Source:SGD;Acc:S000000643]
YIR005W	455.741	326.988	0.47898	0.00051294	0.0014851	IST3	Component of the U2 snRNP; required for the first catalytic step of splicing and for spliceosomal assembly; interacts with Rds3p and is required for Mer1p-activated splicing; diploid mutants have a specific defect in MATa1 pre-mRNA splicing which leads to haploid gene expression in diploids [Source:SGD;Acc:S000001444]
YBR030W	1213.87	870.972	0.47892	2.5588e-05	9.5846e-05		Ribosomal lysine methyltransferase; specific for monomethylation of Rpl42ap and Rpl42bp (lysine 40); nuclear SET domain containing protein; relocalizes to the cytosol in response to hypoxia [Source:SGD;Acc:S000000234]
YIL152W	1369.05	982.793	0.47822	2.002e-05	7.6052e-05		Putative protein of unknown function [Source:SGD;Acc:S000001414]
YLR426W	836.931	601.307	0.47701	8.131e-05	0.00027624		Putative protein of unknown function; detected in highly purified mitochondria in high-throughput studies; proposed to be involved in resistance to mechlorethamine and streptozotocin; null mutant sensitive to expression of top1-T722A allele [Source:SGD;Acc:S000004418]
YNR067C	1462.17	1051.22	0.47604	0.0075283	0.016735	DSE4	Daughter cell-specific secreted protein with similarity to glucanases; degrades cell wall from the daughter side causing daughter to separate from mother [Source:SGD;Acc:S000005350]
YLR014C	555.581	399.473	0.4759	0.017005	0.034777		Zinc finger transcription factor; contains a Zn(2)-Cys(6) binuclear cluster domain, positively regulates transcription of URA1, URA3, URA4, and URA10, which are involved in de novo pyrimidine biosynthesis, in response to pyrimidine starvation; activity may be modulated by interaction with Tup1p [Source:SGD;Acc:S000004004]
YOR094W	1037	745.849	0.47546	3.9846e-05	0.00014505	ARF3	Glucose-repressible ADP-ribosylation factor; GTPase of Ras superfamily involved in regulating cell polarity and invasive growth; localizes to dynamic spots at plasma membrane and modulates PtdIns(4,5)P2 levels to facilitate endocytosis; required for localization of endocytic protein Lsb5p to correct cortical site in cells; also has mRNA binding activity; homolog of mammalian Arf6 [Source:SGD;Acc:…
YML098W	1542.89	1110.35	0.47462	1.3757e-05	5.4061e-05	TAF13	TFIID subunit (19 kDa); involved in RNA polymerase II transcription initiation, similar to histone H4 with atypical histone fold motif of Spt3-like transcription factors [Source:SGD;Acc:S000004564]
YPL071C	617.861	444.755	0.47427	0.00025333	0.0007784		Putative protein of unknown function; green fluorescent protein (GFP)-fusion protein localizes to both the cytoplasm and the nucleus [Source:SGD;Acc:S000005992]
YLR341W	142.212	102.396	0.47389	0.023528	0.046461		Meiosis-specific protein of unknown function; required for spore wall formation during sporulation and for timely prospore membrane closure along with SPS1; required with Sps1p for phosphorylation and turnover of Ssp1p; dispensable for both nuclear divisions during meiosis [Source:SGD;Acc:S000004333]
YHR039C-A	5732.74	4127.76	0.47387	1.5818e-06	7.1101e-06	VMA10	Subunit G of the V1 peripheral membrane domain of V-ATPase; part of the electrogenic proton pump found throughout the endomembrane system; involved in vacuolar acidification; the V1 peripheral membrane domain of the vacuolar H+-ATPase (V-ATPase) has eight subunits [Source:SGD;Acc:S000002100]
YML088W	1616.24	1163.81	0.47379	1.2044e-05	4.7889e-05		F-box receptor protein; subunit of the Skp1-Cdc53-F-box receptor (SCF) E3 ubiquitin ligase complex; binds to phosphorylated Ho endonuclease, allowing its ubiquitination by SCF and subsequent degradation [Source:SGD;Acc:S000004553]
YGR275W	764.195	550.36	0.47357	0.00010867	0.00035957		Component of both the SWI/SNF and RSC chromatin remodeling complexes; suggested role in chromosome maintenance; possible weak regulator of Ty1 transposition; protein abundance increases in response to DNA replication stress [Source:SGD;Acc:S000003507]
YHR068W	2330.58	1678.67	0.47337	0.00012289	0.00040226		Deoxyhypusine synthase; catalyzes formation of deoxyhypusine, the first step in hypusine biosynthesis; triggers posttranslational hypusination of translation elongation factor eIF-5A and regulates its intracellular levels; tetrameric; human homolog DHPS allows growth of yeast haploid dys1 null mutant after sporulation of heterozygous diploid [Source:SGD;Acc:S000001110]
YPL227C	602.265	433.861	0.47316	0.0002654	0.00081177		UDP-glucose:dolichyl-phosphate glucosyltransferase; involved in asparagine-linked glycosylation in the endoplasmic reticulum; human ortholog ALG5 can partially complement yeast alg5 mutant [Source:SGD;Acc:S000006148]
YML132W	662.282	477.487	0.47198	0.0013055	0.0034661		Endosomal protein involved in turnover of plasma membrane proteins; member of the DUP380 subfamily of conserved, often subtelomeric COS genes; required for the multivesicular vesicle body sorting pathway that internalizes plasma membrane proteins for degradation; Cos proteins provide ubiquitin in trans for nonubiquitinated cargo proteins [Source:SGD;Acc:S000004601]
YGL220W	2342.97	1689.49	0.47175	7.7011e-06	3.1556e-05	FRA2	Cytosolic protein involved in repression of iron regulon transcription; forms an iron-independent complex with Fra1p, Grx3p, and Grx4p; null mutant fails to repress the iron regulon and is sensitive to nickel; sequence similarity to human BOLA family member, BOLA2 [Source:SGD;Acc:S000003188]
YNL082W	708.622	511.201	0.47113	0.0016386	0.0042813		ATP-binding protein required for mismatch repair; required for both mitosis and meiosis; functions as a heterodimer with Mlh1p; binds double- and single-stranded DNA via its N-terminal domain, similar to E. coli MutL [Source:SGD;Acc:S000005026]
YLR244C	3038.6	2195.38	0.46894	6.6437e-05	0.00023013		Methionine aminopeptidase; catalyzes the cotranslational removal of N-terminal methionine from nascent polypeptides; function is partially redundant with that of Map2p [Source:SGD;Acc:S000004234]
YKR038C	4439.64	3208.13	0.46871	3.0577e-06	1.3265e-05		Highly conserved ATPase of HSP70/DnaK family; essential functional component of the EKC/KEOPS complex, with Bud32p, Cgi121p, Pcc1p, and Gon7p; EKC/KEOPS complex is required for t6A tRNA modification and telomeric TG1-3 recombination; may have role in transcription [Source:SGD;Acc:S000001746]
YPL009C	5534	3999.73	0.46842	2.6417e-06	1.1549e-05		Component of RQC, which mediates nascent chain degradation; RQC (ribosome quality control complex) is a ribosome-bound complex required for degradation of polypeptides arising from stalled translation; recruits alanine- and threonine-charged tRNA to the A site and directs the elongation of nascent chains independently of mRNA or 40S subunits; monitors translation stress and signals this to Hsf1p …
YLR442C	1410.77	1019.83	0.46816	1.7482e-05	6.7245e-05	SIR3	Silencing protein; interacts with Sir2p, Sir4p, and histone H3/H4 tails to establish transcriptionally silent chromatin; required for spreading of silenced chromatin; recruited to chromatin through interaction with Rap1p; C-terminus assumes variant winged helix-turn-helix (wH) fold that mediates homodimerization, which is critical for holo-SIR complex loading; required for telomere hypercluster f…
YCR051W	2860.62	2068.69	0.46761	4.725e-06	1.9857e-05		Putative protein of unknown function; green fluorescent protein (GFP)-fusion protein localizes to the cytoplasm and nucleus; contains ankyrin (Ank) repeats; YCR051W is not an essential gene [Source:SGD;Acc:S000000647]
YOR210W	1152.51	833.524	0.46748	0.00034756	0.0010422	RPB10	RNA polymerase subunit ABC10-beta; common to RNA polymerases I, II, and III [Source:SGD;Acc:S000005736]
YBR034C	1301.59	941.747	0.46687	0.0051194	0.011892	HMT1	Nuclear SAM-dependent mono- and asymmetric methyltransferase; modifies hnRNPs, including Npl3p and Hrp1p, affecting their activity and nuclear export; methylates U1 snRNP protein Snp1p, ribosomal protein Rps2p, and histones H3 and H4; interacts genetically with genes encoding components of Rpd3(L) and this interaction is important for Rpd3 recruitment to the subtelomeric region [Source:SGD;Acc:S0…
YDL073W	1733.8	1254.59	0.46672	1.4918e-05	5.8217e-05		Scaffold protein in the HKR1 sub-branch of the Hog1p-signaling pathway; physically interacts with the cytoplasmic domain of Hkr1p, and with Sho1p, Pbs2p, and Ste11p; prevents cross-talk signaling from Hkr1p of the osmotic stress MAPK cascade to the Kss1p MAPK cascade; non-essential gene [Source:SGD;Acc:S000002231]
YHL040C	2600.07	1881.54	0.46664	4.0506e-06	1.7206e-05		ARN family transporter for siderophore-iron chelates; responsible for uptake of iron bound to ferrirubin, ferrirhodin, and related siderophores; protein increases in abundance and relocalizes to the vacuole upon DNA replication stress [Source:SGD;Acc:S000001032]
YHR205W	4542.05	3287.21	0.46648	1.9007e-06	8.4606e-06	SCH9	AGC family protein kinase; functional ortholog of mammalian S6 kinase; phosphorylated by Tor1p and required for TORC1-mediated regulation of ribosome biogenesis, translation initiation, and entry into G0 phase; involved in transactivation of osmostress-responsive genes; regulates G1 progression, cAPK activity and nitrogen activation of the FGM pathway; integrates nutrient signals and stress signa…
YJL184W	871.041	630.463	0.46633	8.7905e-05	0.00029625	GON7	Component of the EKC/KEOPS protein complex; EKC/KEOPS complex is required for t6A tRNA modification and telomeric TG1-3 recombination; may have role in transcription; implicated in osmotic stress response; other complex members are Kae1p, Cgi121p, Pcc1p, and Bud32p [Source:SGD;Acc:S000003720]
YKL081W	7861.39	5691.13	0.46607	0.00071182	0.0019873	TEF4	Gamma subunit of translational elongation factor eEF1B; stimulates the binding of aminoacyl-tRNA (AA-tRNA) to ribosomes by releasing eEF1A (Tef1p/Tef2p) from the ribosomal complex [Source:SGD;Acc:S000001564]
YIL122W	2241.94	1624.5	0.46476	1.1689e-05	4.6534e-05		Nuclear chromatin-associated protein of unknown function; may have a role in cell cycle regulation; overexpression promotes recovery from pheromone induced arrest and suppresses the stress sensitivity caused by a mutation in the E3 ubiquitin ligase Rsp5p; binds upstream of BAR1 and cell cycle-related genes; phsosphoylated form may be ubiquitinated by Dma2p; potential Cdc28p substrate; SBF regulat…
YKL018C-A	782.521	567.169	0.46435	0.00015678	0.00050315		Putative protein of unknown function; identified by homology; green fluorescent protein (GFP)-fusion protein localizes to the cytoplasm [Source:SGD;Acc:S000007615]
YDR214W	6351.47	4603.55	0.46434	2.5248e-06	1.106e-05		Co-chaperone that binds Hsp82p and activates its ATPase activity; plays a role in determining prion variants; similar to Hch1p; expression is regulated by stresses such as heat shock; protein abundance increases in response to DNA replication stress [Source:SGD;Acc:S000002622]
YKL004W	3072.7	2227.25	0.46424	5.1758e-06	2.1644e-05		Phosphatidylinositol:ceramide phosphoinositol transferase; required for sphingolipid synthesis; can mutate to confer aureobasidin A resistance; also known as IPC synthase [Source:SGD;Acc:S000001487]
YOR044W	1851.21	1342.21	0.46386	1.6299e-05	6.3274e-05		Protein of unknown function; green fluorescent protein (GFP)-fusion localizes to the ER; null mutant displays increased levels of spontaneous Rad52p foci; IRC23 has a paralog, BSC2, that arose from the whole genome duplication [Source:SGD;Acc:S000005570]
YOR224C	1651.87	1198.42	0.46297	0.00046328	0.0013542	RPB8	RNA polymerase subunit ABC14.5; common to RNA polymerases I, II, and III [Source:SGD;Acc:S000005750]
YJR046W	1714.41	1244.07	0.46264	6.7786e-05	0.0002342	TAH11	DNA replication licensing factor; required for pre-replication complex assembly [Source:SGD;Acc:S000003807]
YHR064C	2608.4	1893.16	0.46237	8.7419e-06	3.5474e-05	SSZ1	Hsp70 protein that interacts with Zuo1p (a DnaJ homolog); interacts with Zuo1p to form a ribosome-associated complex that binds the ribosome via the Zuo1p subunit; also involved in pleiotropic drug resistance via sequential activation of PDR1 and PDR5; binds ATP [Source:SGD;Acc:S000001106]
YBR244W	1040.88	755.594	0.46213	7.7702e-05	0.00026559	GPX2	Phospholipid hydroperoxide glutathione peroxidase; protects cells from phospholipid hydroperoxides and nonphospholipid peroxides during oxidative stress; induced by glucose starvation; protein abundance increases in response to DNA replication stress [Source:SGD;Acc:S000000448]
YPR015C	329.726	239.442	0.46159	0.0077711	0.017263		Putative zinc finger transcription factor; binds DNA in sequence-specific manner; overexpression causes a cell cycle delay or arrest [Source:SGD;Acc:S000006219]
YMR016C	1179.16	856.599	0.46107	3.3643e-05	0.00012422		Nuclear protein that negatively regulates pseudohyphal differentiation; plays a regulatory role in the cyclic AMP (cAMP)-dependent protein kinase (PKA) signal transduction pathway; relocalizes to the cytosol in response to hypoxia; SOK2 has a paralog, PHD1, that arose from the whole genome duplication [Source:SGD;Acc:S000004618]
YMR009W	2108.36	1531.78	0.46091	9.7294e-06	3.908e-05		Acireductone dioxygenease involved in methionine salvage pathway; transcribed as polycistronic mRNA with YMR010W and regulated post-transcriptionally by RNase III (Rnt1p) cleavage; ADI1 mRNA is induced in heat shock conditions; human ortholog ADI1 can complement yeast adi1 mutant [Source:SGD;Acc:S000004611]
YFR028C	2402.24	1746.77	0.45968	1.0822e-05	4.3236e-05	CDC14	Protein phosphatase required for mitotic exit; required for rDNA segregation, cytokinesis, meiosis I spindle disassembly, environmental stress response; held in nucleolus by Cdc55p in early meiosis, liberated by FEAR and Mitotic Exit Network in anaphase, enabling it to effect a decrease in CDK/B-cyclin activity and mitotic exit; sequestered in metaphase II, released upon entry into anaphase II; h…
YEL032W	2733.05	1988.97	0.45849	9.6501e-06	3.8868e-05		Protein involved in DNA replication; component of the Mcm2-7 hexameric helicase complex that binds chromatin as a part of the pre-replicative complex [Source:SGD;Acc:S000000758]
YMR268C	751.277	547.06	0.45765	0.00021593	0.00067177		Splicing factor that reanneals snRNPs during spliceosome recycling; reanneals U4 and U6 snRNPs [Source:SGD;Acc:S000004881]
YGL183C	219.698	160.069	0.45683	0.0078265	0.017369		Protein required for recombination and meiotic nuclear division; forms a complex with Hop2p, which is involved in chromosome pairing and repair of meiotic double-strand breaks [Source:SGD;Acc:S000003151]
YOR127W	3001.41	2188.18	0.45591	8.9539e-06	3.6291e-05	RGA1	GTPase-activating protein for polarity-establishment protein Cdc42p; implicated in control of septin organization, pheromone response, and haploid invasive growth; relocalizes from bud neck to cytoplasm upon DNA replication stress; RGA1 has a paralog, RGA2, that arose from the whole genome duplication [Source:SGD;Acc:S000005653]
YPR074C	6712.75	4894.36	0.45578	9.6534e-06	3.8868e-05		Transketolase; catalyzes conversion of xylulose-5-phosphate and ribose-5-phosphate to sedoheptulose-7-phosphate and glyceraldehyde-3-phosphate in the pentose phosphate pathway; needed for synthesis of aromatic amino acids; TKL1 has a paralog, TKL2, that arose from the whole genome duplication [Source:SGD;Acc:S000006278]
YPL208W	709.152	517.298	0.4551	0.0001941	0.0006095		SET-domain lysine-N-methyltransferase; catalyzes the formation of dimethyllysine residues on the large ribosomal subunit proteins L23 (Rpl23Ap and Rpl23Bp) and monomethyllysine residues on L18 (Rps18Ap and Rps18Bp) [Source:SGD;Acc:S000006129]
YDR179C	430.417	314.038	0.4548	0.00087635	0.0024068		Subunit of the Cop9 signalosome; Cop9 signalosome is required for deneddylation, or removal of the ubiquitin-like protein Rub1p from Cdc53p (cullin); involved in adaptation to pheromone signaling [Source:SGD;Acc:S000002586]
YBL097W	443.03	323.261	0.45471	0.0057869	0.013245		Subunit of the condensin complex; required for chromosome condensation and for clustering of tRNA genes at the nucleolus; may influence multiple aspects of chromosome transmission [Source:SGD;Acc:S000000193]
YHR201C	2188.83	1597.41	0.45442	1.3883e-05	5.4494e-05		Exopolyphosphatase; hydrolyzes inorganic polyphosphate (poly P) into Pi residues; located in the cytosol, plasma membrane, and mitochondrial matrix [Source:SGD;Acc:S000001244]
YHR063C	1078.81	787.837	0.45347	0.00025534	0.00078317		2-dehydropantoate 2-reductase; part of the pantothenic acid pathway, structurally homologous to E. coli panE [Source:SGD;Acc:S000001105]
YDR034C	3143.45	2296.62	0.45284	6.994e-06	2.8781e-05		Transcriptional activator involved in regulating lysine biosynthesis; involved in the regulation of genes of the lysine biosynthesis pathway; requires 2-aminoadipate semialdehyde as co-inducer [Source:SGD;Acc:S000002441]
YKL166C	1050.39	767.422	0.45284	0.0011609	0.0031131		cAMP-dependent protein kinase catalytic subunit; promotes vegetative growth in response to nutrients via the Ras-cAMP signaling pathway; partially redundant with Tpk1p and Tpk2p; localizes to P-bodies during stationary phase; TPK3 has a paralog, TPK1, that arose from the whole genome duplication [Source:SGD;Acc:S000001649]
YGL097W	1810.65	1323.02	0.45268	3.1343e-05	0.00011624	SRM1	Nucleotide exchange factor for Gsp1p; localizes to the nucleus, required for nucleocytoplasmic trafficking of macromolecules; suppressor of the pheromone response pathway; potentially phosphorylated by Cdc28p; human homolog of the RAN GEF, RCC1, can complement a temperature sensitive point mutant [Source:SGD;Acc:S000003065]
YPR186C	493.98	361.06	0.45221	0.00090981	0.0024843	PZF1	Transcription factor IIIA (TFIIIA); essential DNA binding protein required for transcription of 5S rRNA by RNA polymerase III; not involved in transcription of other RNAP III genes; nine conserved zinc fingers; may also bind 5S rRNA [Source:SGD;Acc:S000006390]
YPL254W	986.3	721.265	0.4515	0.0011165	0.0029987	HFI1	Adaptor protein required for structural integrity of the SAGA complex; a histone acetyltransferase-coactivator complex that is involved in global regulation of gene expression through acetylation and transcription functions [Source:SGD;Acc:S000006175]
YFL034C-B	1128.22	825.303	0.45105	8.6863e-05	0.00029318	MOB2	Activator of Cbk1p kinase; component of the RAM signaling network that regulates cellular polarity and morphogenesis; activation of Cbk1p facilitates the Ace2p-dependent daughter cell-specific transcription of genes involved in cell separation; similar to Mob1p [Source:SGD;Acc:S000001859]
YDR002W	5289.88	3870.38	0.45076	6.4224e-06	2.6494e-05	YRB1	Ran GTPase binding protein; involved in nuclear protein import and RNA export, ubiquitin-mediated protein degradation during the cell cycle; shuttles between the nucleus and cytoplasm; is essential; homolog of human RanBP1 [Source:SGD;Acc:S000002409]
YGR102C	2183.91	1597.9	0.45074	1.4073e-05	5.5208e-05		Subunit of the trimeric GatFAB AmidoTransferase(AdT) complex; involved in the formation of Q-tRNAQ; transposon insertion mutant is salt sensitive and null mutant has growth defects; non-tagged protein is detected in purified mitochondria [Source:SGD;Acc:S000003334]
YDR026C	1723.67	1261.86	0.44994	2.6333e-05	9.8364e-05		RNA polymerase I termination factor; binds to rDNA terminator element, required for efficient Pol I termination; required for rDNA silencing at NTS1; facilities association of Sir2p with NTS1, contributes to rDNA stability and cell longevity; interacts physically with Fob1p and RENT subunits, Sir2p and Net1p; may interact with ribosomes, based on co-purification experiments; Myb-like DNA-binding …
YKR025W	1738.3	1272.81	0.44966	4.0377e-05	0.00014691	RPC37	RNA polymerase III subunit C37 [Source:SGD;Acc:S000001733]
YPR075C	3999.03	2928.17	0.44965	6.2346e-06	2.5751e-05		Integral membrane protein that acts as a membrane anchor for Ste50p; involved in the signaling branch of the high-osmolarity glycerol (HOG) pathway and as a regulator of the filamentous growth pathway; overproduction blocks cell cycle arrest in the presence of mating pheromone; relocalizes from vacuole to plasma membrane upon DNA replication stress [Source:SGD;Acc:S000006279]
YGR281W	5858.3	4291.15	0.44912	1.8105e-05	6.9324e-05	YOR1	Plasma membrane ATP-binding cassette (ABC) transporter; multidrug transporter mediates export of many different organic anions including oligomycin; homolog of human cystic fibrosis transmembrane receptor (CFTR) [Source:SGD;Acc:S000003513]
YFL039C	19609.4	14366.1	0.44888	3.4931e-06	1.4999e-05	ACT1	Actin; structural protein involved in cell polarization, endocytosis, and other cytoskeletal functions [Source:SGD;Acc:S000001855]
YPL175W	777.87	570.085	0.44835	0.00025585	0.00078437	SPT14	UDP-glycosyltransferase subunit of the GPI-GnT complex; UDP-GlcNAc-binding and catalytic subunit of the enzyme that mediates the first step in glycosylphosphatidylinositol (GPI) biosynthesis, mutations cause defects in transcription and in biogenesis of cell wall proteins [Source:SGD;Acc:S000006096]
YGR129W	1102.28	808.029	0.44801	7.1735e-05	0.00024721	SYF2	Member of the NineTeen Complex (NTC); NTC contains Prp19p and stabilizes U6 snRNA in catalytic forms of the spliceosome containing U2, U5, and U6 snRNAs; relocalizes to the cytosol in response to hypoxia; isy1 syf2 cells have defective spindles activiating cell cycle arrest [Source:SGD;Acc:S000003361]
YLR274W	1487.54	1090.46	0.448	4.9402e-05	0.00017593	MCM5	Component of the Mcm2-7 hexameric helicase complex; MCM complex is important for priming origins of DNA replication in G1 and becomes an active ATP-dependent helicase that promotes DNA melting and elongation when activated by Cdc7p-Dbf4p in S-phase [Source:SGD;Acc:S000004264]
YMR290C	1608.03	1179.45	0.44718	0.0084874	0.018733		ATP-dependent RNA helicase; involved in the biogenesis of 40S and 60S ribosome subunits; localizes to both the nuclear periphery and nucleolus; highly enriched in nuclear pore complex fractions; constituent of 66S pre-ribosomal particles [Source:SGD;Acc:S000004903]
YOL125W	1798.46	1319.36	0.44692	2.9938e-05	0.00011115		2'-O-methyltransferase; responsible for modification of tRNA at position 4; C-terminal domain has similarity to Rossmann-fold (RFM) superfamily of RNA methyltransferases [Source:SGD;Acc:S000005485]
YCR095C	1179.91	865.605	0.4469	8.2621e-05	0.00027999		Cytoplasmic protein required for replication of Brome mosaic virus; S. cerevisiae is a model system for studying replication of positive-strand RNA viruses in their natural hosts [Source:SGD;Acc:S000000691]
[truncated: 2,158 more rows]

## Sheet: 906 vs WT 37 deg
Gene_id	readcount_a_906_2	readcount_WT_2	log2FoldChange	pval	padj	Gene name	Gene description
tQ(UUG)C	4.1984	0	Inf	0.024526	0.043696		Glutamine tRNA (tRNA-Gln), predicted by tRNAscan-SE analysis; thiolation of uridine at wobble position (34) requires Ncs6p [Source:SGD;Acc:S000006692]
[truncated: 3,826 more rows]

## Sheet: 719 vs WT 30 deg
Gene_id	readcount_s_719_0	readcount_WT_0	log2FoldChange	pval	padj	Gene name	Gene description
[truncated: 2,101 more rows]

[truncated: 1 more sheets: 906 vs WT 30 deg]
