# Supplementary material for: Impact of alanyl-tRNA synthetase editing deficiency in yeast
Source: Nucleic Acids Res. 2021 Sep 9;49(17):9953–64. doi: 10.1093/nar/gkab766 (PMC8464055; doi:10.1093/nar/gkab766)
Supplement: gkab766_Supplemental_Files [file gkab766_supplemental_files.zip › Table S2.xlsx]

## Sheet: Sample description
30-1	WT 30 °C Repeat 1
30-2	WT 30 °C Repeat 2
30-3	WT 30 °C Repeat 3
30-4	C719A 30 °C Repeat 1
30-5	C719A 30 °C Repeat 2
30-6	C719A 30 °C Repeat 3
30-7	G906D 30 °C Repeat 1
30-8	G906D 30 °C Repeat 2
30-9	G906D 30 °C Repeat 3
37-1	WT 37 °C Repeat 1
37-2	WT 37 °C Repeat 2
37-3	WT 37 °C Repeat 3
37-4	C719A 37 °C Repeat 1
37-5	C719A 37 °C Repeat 2
37-6	C719A 37 °C Repeat 3
37-7	G906D 37 °C Repeat 1
37-8	G906D 37 °C Repeat 2
37-9	G906D 37 °C Repeat 3

## Sheet: proteinGroups
Protein IDs	Majority protein IDs	Peptide counts (all)	Peptide counts (razor+unique)	Peptide counts (unique)	Protein names	Gene names	Fasta headers	Number of proteins	Peptides	Razor + unique peptides	Unique peptides	Peptides 30-1	Peptides 30-2	Peptides 30-3	Peptides 30-4	Peptides 30-6	Peptides 30-7	Peptides 30-8	Peptides 30-9	Peptides 37-1	Peptides 37-2	Peptides 37-3	Peptides 37-4	Peptides 37-6	Peptides 37-8	Peptides 37-9	Razor + unique peptides 30-1	Razor + unique peptides 30-2	Razor + unique peptides 30-3	Razor + unique peptides 30-4	Razor + unique peptides 30-6	Razor + unique peptides 30-7	Razor + unique peptides 30-8	Razor + unique peptides 30-9	Razor + unique peptides 37-1	Razor + unique peptides 37-2	Razor + unique peptides 37-3	Razor + unique peptides 37-4	Razor + unique peptides 37-6	Razor + unique peptides 37-8	Razor + unique peptides 37-9	Unique peptides 30-1	Unique peptides 30-2	Unique peptides 30-3	Unique peptides 30-4	Unique peptides 30-6	Unique peptides 30-7	Unique peptides 30-8	Unique peptides 30-9
E9P8N7;E9P8N6;A0A023T5Y3;A0A023T3A2;Q7LKB1;H9BH83;H9BH81;H9BH77;H9BH76;H9BH70;H9BH63;H9BH49;H9BH45;H9BH41;H9BH35;H9BH32;H9BH31;H9BH29;H0GDJ4;E9P8G7;C8Z586;C7GN25;B5VG67;B3LGB1;A0A023T5G7;A0A023T5G3;A0A023T475;A0A023T460;A0A023T3C1;P05453;Q7LJX4;E9P8Q7;E9P8Q6;E9P8Q5;E9P8Q4;E9P8Q3;Q6Q7I0;E9P8S2;E9P8S1;E9P8S0;H0GSU6;A0A023T5J1;A0A023T5H9;N1P8B7;H9BH84;H9BH78;H9BH74;H9BH73;H9BH68;H9BH67;H9BH66;H9BH65…	E9P8N7;E9P8N6;A0A023T5Y3;A0A023T3A2;Q7LKB1;H9BH83;H9BH81;H9BH77;H9BH76;H9BH70;H9BH63;H9BH49;H9BH45;H9BH41;H9BH35;H9BH32;H9BH31;H9BH29;H0GDJ4;E9P8G7;C8Z586;C7GN25;B5VG67;B3LGB1;A0A023T5G7;A0A023T5G3;A0A023T475;A0A023T460;A0A023T3C1;P05453;Q7LJX4;E9P8Q7;E9P8Q6;E9P8Q5;E9P8Q4;E9P8Q3;Q6Q7I0;E9P8S2;E9P8S1;E9P8S0;H0GSU6;A0A023T5J1;A0A023T5H9;N1P8B7;H9BH84;H9BH78;H9BH74;H9BH73;H9BH68;H9BH67;H9BH66;H9BH65…	4;4;4;4;4;4;4;4;4;4;4;4;4;4;4;4;4;4;4;4;4;4;4;4;4;4;4;4;4;4;3;3;3;3;3;3;3;3;3;3;3;3;3;3;3;3;3;3;3;3;3;3;3;3;3;3;3;3;3;3;3;3;3;3;3;3;2;2;2;2;2;2;2;2;1;1;1;1;1;1;1;1;1;1;1;1;1;1;1;1;1;1	4;4;4;4;4;4;4;4;4;4;4;4;4;4;4;4;4;4;4;4;4;4;4;4;4;4;4;4;4;4;3;3;3;3;3;3;3;3;3;3;3;3;3;3;3;3;3;3;3;3;3;3;3;3;3;3;3;3;3;3;3;3;3;3;3;3;2;2;2;2;2;2;2;2;1;1;1;1;1;1;1;1;1;1;1;1;1;1;1;1;1;1	4;4;4;4;4;4;4;4;4;4;4;4;4;4;4;4;4;4;4;4;4;4;4;4;4;4;4;4;4;4;3;3;3;3;3;3;3;3;3;3;3;3;3;3;3;3;3;3;3;3;3;3;3;3;3;3;3;3;3;3;3;3;3;3;3;3;2;2;2;2;2;2;2;2;1;1;1;1;1;1;1;1;1;1;1;1;1;1;1;1;1;1	Eukaryotic peptide chain release factor GTP-binding subunit	SUP35;VIN7_0888;EC1118_1D0_4346g;AWRI1631_43930;SCRG_00349;VIN7_6272;CENPK1137D_3995;K7_SUP35	tr|E9P8N7|E9P8N7_YEASX Prion protein OS=Saccharomyces cerevisiae OX=4932 GN=SUP35 PE=4 SV=1;tr|E9P8N6|E9P8N6_YEASX Prion protein OS=Saccharomyces cerevisiae OX=4932 GN=SUP35 PE=4 SV=1;tr|A0A023T5Y3|A0A023T5Y3_YEASX Sup35p OS=Saccharomyces cerevisiae OX=493	92	4	4	4	2	1	1	1	1	1	1	3	2	1	1	1	1	1	1	2	1	1	1	1	1	1	3	2	1	1	1	1	1	1	2	1	1	1	1	1	1	3
N1P674;H0GSG7;H0GDV5;G2WCD3;C8Z4P8;C7GW57;A6ZXU7;A0A060KZ16;B3LGS7;Q00055;B5VFP2;J8LQD8	N1P674;H0GSG7;H0GDV5;G2WCD3;C8Z4P8;C7GW57;A6ZXU7;A0A060KZ16;B3LGS7;Q00055;B5VFP2;J8LQD8	5;5;5;5;5;5;5;5;5;5;4;4	4;4;4;4;4;4;4;4;4;4;3;3	2;2;2;2;2;2;2;2;2;2;2;1	Glycerol-3-phosphate dehydrogenase [NAD(+)];Glycerol-3-phosphate dehydrogenase [NAD(+)] 1	CENPK1137D_3804;VIN7_6111;VIN7_0721;K7_GPD1;EC1118_1D0_2135g;GPD1;SCRG_00527;AWRI1631_42130	tr|N1P674|N1P674_YEASC Glycerol-3-phosphate dehydrogenase [NAD(+)] OS=Saccharomyces cerevisiae (strain CEN.PK113-7D) OX=889517 GN=CENPK11	13	5	4	2	4	4	5	5	4	5	5	4	3	5	4	4	4	5	5	3	3	4	4	3	4	4	3	2	4	3	3	3	4	4	2	2	2	2	2	2	2	2
E9PA11;A0A1E4S3V5;G8ZYR7;G0WEJ0;C5MHT0;A0A0H5C5J5;A0A4T0WW76;I2JVB9;K1VMG6;J6F255;K0KR93;S9VTP3;KFM70936.1;X5DCD1;W1Q8E8;S9VZW1;S9Q5C5;S6EMP5;Q9Y854;Q753M7;Q6FTH4;Q6C2D7;N1P2T8;M9MDT3;M7WQ42;J7RD67;I2K3R9;I2H4G2;H6UWQ1;H6C353;H2AYM5;G8ZP05;G8JSU9;G8BS20;G2WG04;G0WAP7;G0V5Y9;F2Z6I9;F2QSW4;C8ZAW5;C5DH37;C4R0U2;B6K0H2;B3LRG8;A7TIT6;A6ZVC8;A0A4T0X5U5;A0A448YRF8;A0A1Z8JJT6;A0A1S7HLN1;A0A1M8A782;A0A1B2…	E9PA11;A0A1E4S3V5;G8ZYR7;G0WEJ0;C5MHT0;A0A0H5C5J5;A0A4T0WW76;I2JVB9;K1VMG6;J6F255;K0KR93;S9VTP3;KFM70936.1;X5DCD1;W1Q8E8;S9VZW1;S9Q5C5;S6EMP5;Q9Y854;Q753M7;Q6FTH4;Q6C2D7;N1P2T8;M9MDT3;M7WQ42;J7RD67;I2K3R9;I2H4G2;H6UWQ1;H6C353;H2AYM5;G8ZP05;G8JSU9;G8BS20;G2WG04;G0WAP7;G0V5Y9;F2Z6I9;F2QSW4;C8ZAW5;C5DH37;C4R0U2;B6K0H2;B3LRG8;A7TIT6;A6ZVC8;A0A4T0X5U5;A0A448YRF8;A0A1Z8JJT6;A0A1S7HLN1;A0A1M8A782;A0A1B2…	2;2;2;2;2;2;2;2;2;2;2;2;2;2;2;2;2;2;2;2;2;2;2;2;2;2;2;2;2;2;2;2;2;2;2;2;2;2;2;2;2;2;2;2;2;2;2;2;2;2;2;2;2;2;2;2;2;2;2;2;2;2;2;2;2;2;2;2;2;2;2;2;2;2;2;2;2;2;2;2;2;2;2;2;2;2;2;2;2;2;2;2;2;2;2;2;2;2;2;2;2;2;2;2;2;2;2;2;2;2;2;2;2;2;2;2;2;2;2;2;2;2;2;2;2;2;2;2;2;2;2;2;2;2;2;2;2;2;2;2;2;2;2;2;2;2;2;2;2;2;2;2;2;2;2;2;2;2;2;2;2;2;2;2;2;2;2;2;2;2;2;2;2;2;2;2;2;2;2;2;2;2;2;2;2;2;2;2;2;2;2;2;2;2;2;2;2;2;2;2…	2;2;2;2;2;2;2;2;2;2;2;2;2;2;2;2;2;2;2;2;2;2;2;2;2;2;2;2;2;2;2;2;2;2;2;2;2;2;2;2;2;2;2;2;2;2;2;2;2;2;2;2;2;2;2;2;2;2;2;2;2;2;2;2;2;2;2;2;2;2;2;2;2;2;2;2;2;2;2;2;2;2;2;2;2;2;2;2;2;2;2;2;2;2;2;2;2;2;2;2;2;2;2;2;2;2;2;2;2;2;2;2;2;2;2;2;2;2;2;2;2;2;2;2;2;2;2;2;2;2;2;2;2;2;2;2;2;2;2;2;2;2;2;2;2;2;2;2;2;2;2;2;2;2;2;2;2;2;2;2;2;2;2;2;2;2;2;2;2;2;2;2;2;2;2;2;2;2;2;2;2;2;2;2;2;2;2;2;2;2;2;2;2;2;2;2;2;2;2;2…	2;2;2;2;2;2;2;2;2;2;2;2;2;2;2;2;2;2;2;2;2;2;2;2;2;2;2;2;2;2;2;2;2;2;2;2;2;2;2;2;2;2;2;2;2;2;2;2;2;2;2;2;2;2;2;2;2;2;2;2;2;2;2;2;2;2;2;2;2;2;2;2;2;2;2;2;2;2;2;2;2;2;2;2;2;2;2;2;2;2;2;2;2;2;2;2;2;2;2;2;2;2;2;2;2;2;2;2;2;2;2;2;2;2;2;2;2;2;2;2;2;2;2;2;2;2;2;2;2;2;2;2;2;2;2;2;2;2;2;2;2;2;2;2;2;2;2;2;2;2;2;2;2;2;2;2;2;2;2;2;2;2;2;2;2;2;2;2;2;2;2;2;2;2;2;2;2;2;2;2;2;2;2;2;2;2;2;2;2;2;2;2;2;2;2;2;2;2;2;2…	Ubiquitin-60S ribosomal protein L40;Ubiquitin;60S ribosomal protein L40;Ubiquitin-40S ribosomal protein S27b;Ubiquitin;40S ribosomal protein S27b;Ubiquitin-40S ribosomal protein S27a;Ubiquitin;40S ribosomal protein S27a;Ubiquitin-40S ribosomal protein S31;Ubiquitin;40S ribosomal protein S31;Polyubiquitin;Ubiquitin	K7_RPL40A;RPL40A;CENPK1137D_547;VIN7_8696;VIN7_3300;K7_RPS31;EC1118_1L7_0067g;RPS31;SCRG_04129;CENPK1137D_551;VIN7_8525;VIN7_3122;K7_UBI4;EC1118_1L10_0254g;SCRG_04952;UBI4;ubi4;RPL40B;ubi2;ubi1;ubi5;ubi3;UBA52	tr|E9PA11|E9PA11_YEASX Ubiquitin (Fragment) OS=Saccharomyces cerevisiae OX=4932 PE=4 SV=1;tr|A0A1E4S3V5|A0A1E4S3V5_CYBJN Ubiquitin (Fragment) OS=Cyberlindnera jadinii (strain ATCC 18201 / CBS 1600 / CCRC 20928 / JCM 3617 / NBRC 0987 / NRRL Y-1542) OX=98396	275	2	2	2	2	2	2	2	2	2	2	2	2	2	2	1	1	2	1	2	2	2	2	2	2	2	2	2	2	2	1	1	2	1	2	2	2	2	2	2	2	2
B5VGM4;H0GEG9;N1P8P4;E9P9H0;E9P9G8;C8Z5Q6;B3LFV5;A6ZYU5;A0A0H5C4L2;A0A0H5BWD5;P32466;J8QG70;J8PXZ4;H0GT72;G2WB83	B5VGM4;H0GEG9;N1P8P4;E9P9H0;E9P9G8;C8Z5Q6;B3LFV5;A6ZYU5;A0A0H5C4L2;A0A0H5BWD5;P32466;J8QG70;J8PXZ4;H0GT72;G2WB83	2;2;2;2;2;2;2;2;2;2;2;1;1;1;1	2;2;2;2;2;2;2;2;2;2;2;1;1;1;1	2;2;2;2;2;2;2;2;2;2;2;1;1;1;1	Low-affinity glucose transporter HXT3	AWRI1631_45590;VIN7_1044;CENPK1137D_4170;HXT3;EC1118_1D0_6359g;SCRG_00186;VIN7_6424;K7_HXT3	tr|B5VGM4|B5VGM4_YEAS6 YDR345Cp-like protein (Fragment) OS=Saccharomyces cerevisiae (strain AWRI1631) OX=545124 GN=AWRI1631_45590 PE=3 SV=1;tr|H0GEG9|H0GEG9_SACCK Hxt3p (Fragment) OS=Saccharomyces cerevisiae x Saccharomyces kudriavzevii (strain VIN7) OX=10	15	2	2	2	2	2	2	2	2	2	1	2	1	0	1	2	1	2	2	2	2	2	2	2	2	1	2	1	0	1	2	1	2	2	2	2	2	2	2	2	1	2
N1P5Y1;G2WKW8;C8ZFC6;C7GR92;B3LME7;A6ZMX5;P38912;G8YFL2;G8YD59;J8Q6A2;J7SAF7;J6EFT1;H0GZM7;C5DDX3;A0A0L8RDS9;Q6FS94;H0GLF7;A0A0W0C7U4;Q5A5P8;M3JBB0;C5M569;C4YKX3;B9WCX1;A3LW99;F2QS44;C4R1L7;A0A1B2JBJ8;A0A1V2KZJ2;A0A061BHQ4;A0A0H5CBV0;K0KVC2;I2H1C4;H8X4D0;G8BK07;A5DY83;A0A510P6D1;A0A2H0ZQB3;A0A202GE57;A0A1E3P254;S6F3V1;H2AQM3;G8ZNM0;G8BXC8;G0WHI9;G0VC42;A7TQ52;A5DDQ0;A0A1S7HMR1;A0A1S7HBI0;Q6CNN1;W…	N1P5Y1;G2WKW8;C8ZFC6;C7GR92;B3LME7;A6ZMX5;P38912;G8YFL2;G8YD59;J8Q6A2;J7SAF7;J6EFT1;H0GZM7;C5DDX3;A0A0L8RDS9;Q6FS94;H0GLF7;A0A0W0C7U4;Q5A5P8;M3JBB0;C5M569;C4YKX3;B9WCX1	3;3;3;3;3;3;3;2;2;2;2;2;2;2;2;2;2;2;2;2;2;2;2;1;1;1;1;1;1;1;1;1;1;1;1;1;1;1;1;1;1;1;1;1;1;1;1;1;1;1;1;1	3;3;3;3;3;3;3;2;2;2;2;2;2;2;2;2;2;2;2;2;2;2;2;1;1;1;1;1;1;1;1;1;1;1;1;1;1;1;1;1;1;1;1;1;1;1;1;1;1;1;1;1	3;3;3;3;3;3;3;2;2;2;2;2;2;2;2;2;2;2;2;2;2;2;2;1;1;1;1;1;1;1;1;1;1;1;1;1;1;1;1;1;1;1;1;1;1;1;1;1;1;1;1;1	Eukaryotic translation initiation factor 1A	CENPK1137D_300;K7_TIF11;EC1118_1M3_4665g;TIF11;SCRG_02155;VIN7_9307;VIN7_3895	tr|N1P5Y1|N1P5Y1_YEASC Tif11p OS=Saccharomyces cerevisiae (strain CEN.PK113-7D) OX=889517 GN=CENPK1137D_300 PE=3 SV=1;tr|G2WKW8|G2WKW8_YEASK K7_Tif11p OS=Saccharomyces cerevisiae	53	3	3	3	2	2	2	1	1	1	2	2	2	2	2	1	2	1	3	2	2	2	1	1	1	2	2	2	2	2	1	2	1	3	2	2	2	1	1	1	2	2
N1P1R7;H0GFV3;G2WDX9;C8Z8C7;B3LHI3;A6ZU59;J8TWK1;J8Q588;H0GUP7;P25443;G0WG18;H2ANE6;G0VEB7;B5VIK6;Q6FU18;A0A0W0EKP1;A0A0L8RIR6;J7RMX6;Q6CKL3	N1P1R7;H0GFV3;G2WDX9;C8Z8C7;B3LHI3;A6ZU59;J8TWK1;J8Q588;H0GUP7;P25443;G0WG18;H2ANE6;G0VEB7	3;3;3;3;3;3;3;3;3;3;2;2;2;1;1;1;1;1;1	3;3;3;3;3;3;3;3;3;3;2;2;2;1;1;1;1;1;1	3;3;3;3;3;3;3;3;3;3;2;2;2;1;1;1;1;1;1	40S ribosomal protein S2	CENPK1137D_2852;VIN7_1701;K7_RPS2;EC1118_1G1_1607g;SCRG_01118;RPS2;VIN7_7063	tr|N1P1R7|N1P1R7_YEASC Rps2p OS=Saccharomyces cerevisiae (strain CEN.PK113-7D) OX=889517 GN=CENPK1137D_2852 PE=3 SV=1;tr|H0GFV3|H0GFV3_SACCK Rps2p OS=Saccharomyces cerevisiae x Sacc	20	3	3	3	3	3	3	3	3	3	3	3	3	3	3	3	3	3	3	3	3	3	3	3	3	3	3	3	3	3	3	3	3	3	3	3	3	3	3	3	3	3
B3LM31;A0A0J9X211;W0T419;N1P5Z6;J7RLS4;J7R0C3;I2H000;H2AWZ2;H2AR03;G8ZXR6;G8JUX5;G8BVW4;G2WC80;C8Z6M1;B3LGX7;A7TRJ0;A7TL99;A6ZMK2;A0A0X8HTW4;C7GQ83;P0CX52;P0CX51;S6EE78;A0A1S7H849;A0A060T6U1;A0A1B2JJD4;Q875W0;Q875V9;O94017;M3JWC2;I2JUJ9;C4YEX2;B9W784;A5DVW2;A3LX39;A0A512U9D1;A0A448YIZ6;A0A2H0ZSF0;A0A202GA28;A0A1D8PCW6;Q876B4;Q875Q3;Q875N2;Q759L8;Q6FR56;G0WFB1;G0VDQ9;G0V663;C5E3R1;A0A0W0CPG3;W1QFI…	B3LM31;A0A0J9X211;W0T419;N1P5Z6;J7RLS4;J7R0C3;I2H000;H2AWZ2;H2AR03;G8ZXR6;G8JUX5;G8BVW4;G2WC80;C8Z6M1;B3LGX7;A7TRJ0;A7TL99;A6ZMK2;A0A0X8HTW4;C7GQ83;P0CX52;P0CX51;S6EE78;A0A1S7H849;A0A060T6U1	3;3;3;3;3;3;3;3;3;3;3;3;3;3;3;3;3;3;3;3;3;3;2;2;2;1;1;1;1;1;1;1;1;1;1;1;1;1;1;1;1;1;1;1;1;1;1;1;1;1;1;1;1;1;1;1;1;1;1;1;1;1	3;3;3;3;3;3;3;3;3;3;3;3;3;3;3;3;3;3;3;3;3;3;2;2;2;1;1;1;1;1;1;1;1;1;1;1;1;1;1;1;1;1;1;1;1;1;1;1;1;1;1;1;1;1;1;1;1;1;1;1;1;1	3;3;3;3;3;3;3;3;3;3;3;3;3;3;3;3;3;3;3;3;3;3;2;2;2;1;1;1;1;1;1;1;1;1;1;1;1;1;1;1;1;1;1;1;1;1;1;1;1;1;1;1;1;1;1;1;1;1;1;1;1;1	40S ribosomal protein S16-B;40S ribosomal protein S16-A	SCRG_02034;K7_RPS16B;SCRG_00579;RPS16A;RPS16B	tr|B3LM31|B3LM31_YEAS1 Ribosomal protein S16A (Fragment) OS=Saccharomyces cerevisiae (stra	64	3	3	3	2	2	3	2	2	2	1	1	2	2	2	2	2	2	2	2	2	3	2	2	2	1	1	2	2	2	2	2	2	2	2	2	3	2	2	2	1	1
N1P7V9;G2WA49;C8Z4C1;B3LUA2;A6ZTL2;N1P069;G2WGI6;D3UF51;B3LPT6;A6ZQE5;P06367;P39516;G8JX49;Q6FKW5;A0A0W0D4U4;H2AWK8;I2H9R6;I2H354;G0VAQ5;C5DKD9;Q6FNE1;G0W5L6;G0W346;G0VKE0;A0A0W0ECD5;W0TD12;P27069;A0A0X8HV24;C5MDE2;C4YE16;A5DSS0;M3JT68;H8WWA6;G8BCC5;A0A2H1A5C8;A0A1D8PDT3;A0A0L0P024;Q96W53;A3LQJ1;Q758E0;F2QSW8;C4R0T7;A0A1B2JBY6;A0A0H5C771;J7S4J9;A0A0L8RMD9;G8ZWW8;A0A0L8RG55;S6F255;B2G3U1;B2G3T1;A0…	N1P7V9;G2WA49;C8Z4C1;B3LUA2;A6ZTL2;N1P069;G2WGI6;D3UF51;B3LPT6;A6ZQE5;P06367;P39516;G8JX49;Q6FKW5;A0A0W0D4U4;H2AWK8;I2H9R6;I2H354;G0VAQ5;C5DKD9;Q6FNE1;G0W5L6;G0W346;G0VKE0;A0A0W0ECD5;W0TD12;P27069;A0A0X8HV24;C5MDE2;C4YE16;A5DSS0;M3JT68;H8WWA6;G8BCC5;A0A2H1A5C8;A0A1D8PDT3;A0A0L0P024;Q96W53;A3LQJ1;Q758E0;F2QSW8;C4R0T7;A0A1B2JBY6;A0A0H5C771	8;8;8;8;8;8;8;8;8;8;8;8;7;6;6;6;6;6;6;6;6;6;6;6;6;5;5;5;4;4;4;4;4;4;4;4;4;4;4;4;4;4;4;4;3;3;3;3;3;3;3;3;3;3;3;2;2;2;2;1;1;1;1;1;1;1;1;1;1;1;1;1;1	8;8;8;8;8;8;8;8;8;8;8;8;7;6;6;6;6;6;6;6;6;6;6;6;6;5;5;5;4;4;4;4;4;4;4;4;4;4;4;4;4;4;4;4;3;3;3;3;3;3;3;3;3;3;3;2;2;2;2;1;1;1;1;1;1;1;1;1;1;1;1;1;1	8;8;8;8;8;8;8;8;8;8;8;8;7;6;6;6;6;6;6;6;6;6;6;6;6;5;5;5;4;4;4;4;4;4;4;4;4;4;4;4;4;4;4;4;3;3;3;3;3;3;3;3;3;3;3;2;2;2;2;1;1;1;1;1;1;1;1;1;1;1;1;1;1	40S ribosomal protein S14-A;40S ribosomal protein S14-B	CENPK1137D_4526;K7_RPS14A;EC1118_1C17_1123g;SCRG_05431;RPS14A;CENPK1137D_1384;K7_RPS14B;EC1118_1J11_0430g;SCRG_03489;RPS14B	tr|N1P7V9|N1P7V9_YEASC Rps14ap OS=Saccharomyces cerevisiae (strain CEN.PK113-7D) OX=889517 GN=CENPK1137D_4526 PE=3 SV=1;tr|G2WA49|G2WA49_YEASK K7_Rps14ap OS=Saccharomyces cerevisia	74	8	8	8	6	7	7	7	6	6	6	6	7	6	6	6	6	7	6	6	7	7	7	6	6	6	6	7	6	6	6	6	7	6	6	7	7	7	6	6	6	6
N1NZE5;G2WK26;C8Z608;B3LLM6;A6ZM36;C7GKP2;P0CX56;P0CX55;C7GT56;A0A0L8RPN3;W0TCR0;Q6CWT9;A0A0L8RD72;G8Y0P3;G0VGJ4;S6F4K4;J7S3L4;H2AT50;A0A1S7HUT3;A0A1S7HHP1;G8JT28;G0WEZ5;A0A0X8HUC7;K0KUM7;A0A0H5BYV7;A0A061BDQ2;A0A1E3P1U7;C4Y8B6;A0A1Z8JV35;C5MFP6;A0A0W0D5K2;G1UAL1;A0A512U6S2;A0A1E5RXM1;H8XBG0;G8B8T6;C4YTG2;B9WJJ9;A5E753;A3LWF6;A0A2H0ZM30;A0A202GA20;A0A1D8PQQ5;A0A0L0P430;Q756F0;I2H2P5;G8BZ43;G8BSS8…	N1NZE5;G2WK26;C8Z608;B3LLM6;A6ZM36;C7GKP2;P0CX56;P0CX55;C7GT56;A0A0L8RPN3;W0TCR0;Q6CWT9	5;5;5;5;5;5;5;5;4;4;3;3;2;2;2;2;2;2;2;2;2;2;2;2;2;2;2;1;1;1;1;1;1;1;1;1;1;1;1;1;1;1;1;1;1;1;1;1;1;1;1;1;1;1;1;1;1;1;1;1;1;1;1	5;5;5;5;5;5;5;5;4;4;3;3;2;2;2;2;2;2;2;2;2;2;2;2;2;2;2;1;1;1;1;1;1;1;1;1;1;1;1;1;1;1;1;1;1;1;1;1;1;1;1;1;1;1;1;1;1;1;1;1;1;1;1	4;4;4;4;4;4;4;4;3;3;2;2;2;1;1;1;1;1;1;1;1;1;1;1;1;1;1;0;0;0;0;0;0;0;0;0;0;0;0;0;0;0;0;0;0;0;0;0;0;0;0;0;0;0;0;0;0;0;0;0;0;0;0	40S ribosomal protein S18-B;40S ribosomal protein S18-A	K7_RPS18B;SCRG_01869;RPS18B;RPS18A	tr|N1NZE5|N1NZE5_YEASC Rps18ap OS=Saccharomyces cerevisiae (strain CEN.PK113-7D) OX=889517 GN=CENPK1137D_426 PE=3 SV=1;tr|G2WK26|G2WK26_YEASK K7_Rps18ap OS=Saccharomyces cerevisiae	64	5	5	4	5	5	5	5	5	5	5	5	5	5	5	5	5	5	5	5	5	5	5	5	5	5	5	5	5	5	5	5	5	5	4	4	4	4	4	4	4	4
N1PAC5;G2WAG8;C8Z4Y3;A6ZY29;H0GE24;C7GVS2;B3LGK6;P05756;A0A1B2JHV3;K0K7Y3;A7TN64;A0A099NT48;A0A0W0D770;H2ASB4;A0A2U9R9S0;A0A0L8RP23;G8JWB8;A0A1E5R764;W0TAQ3;S6E4A1;Q750I1;Q6FT65;Q6CJK0;Q6C242;J7S5P6;G8ZPL6;G8BRQ9;G0V9N8;F2QZ60;C5E2U9;C4R7Y4;A0A4T0X056;A0A1S7HGW0;A0A1E4RXS8;A0A1E3P5P3;A0A0X8HVJ2;A0A061B8H9;A0A0H5C6C6;A0A4P6XQ57;A0A512UM29;A0A1V2L8T3	N1PAC5;G2WAG8;C8Z4Y3;A6ZY29;H0GE24;C7GVS2;B3LGK6;P05756;A0A1B2JHV3;K0K7Y3;A7TN64;A0A099NT48;A0A0W0D770;H2ASB4;A0A2U9R9S0;A0A0L8RP23;G8JWB8;A0A1E5R764;W0TAQ3;S6E4A1;Q750I1;Q6FT65;Q6CJK0;Q6C242;J7S5P6;G8ZPL6;G8BRQ9;G0V9N8;F2QZ60;C5E2U9;C4R7Y4;A0A4T0X056;A0A1S7HGW0;A0A1E4RXS8;A0A1E3P5P3;A0A0X8HVJ2;A0A061B8H9;A0A0H5C6C6;A0A4P6XQ57;A0A512UM29;A0A1V2L8T3	2;2;2;2;2;2;2;2;1;1;1;1;1;1;1;1;1;1;1;1;1;1;1;1;1;1;1;1;1;1;1;1;1;1;1;1;1;1;1;1;1	2;2;2;2;2;2;2;2;1;1;1;1;1;1;1;1;1;1;1;1;1;1;1;1;1;1;1;1;1;1;1;1;1;1;1;1;1;1;1;1;1	2;2;2;2;2;2;2;2;1;1;1;1;1;1;1;1;1;1;1;1;1;1;1;1;1;1;1;1;1;1;1;1;1;1;1;1;1;1;1;1;1	40S ribosomal protein S13	CENPK1137D_3883;K7_RPS13;EC1118_1D0_3103g;RPS13;VIN7_0791;SCRG_00451	tr|N1PAC5|N1PAC5_YEASC Rps13p OS=Saccharomyces cerevisiae (strain CEN.PK113-7D) OX=889517 GN=CENPK1137D_3883 PE=3 SV=1;tr|G2WAG8|G2WAG8_YEASK K7_Rps13p OS=Saccharomyces cerevisiae	42	2	2	2	2	2	2	2	2	2	2	2	2	2	2	2	2	2	2	2	2	2	2	2	2	2	2	2	2	2	2	2	2	2	2	2	2	2	2	2	2	2
N1NYE0;G2WKG6;C8ZEW9;B3LM07;A6ZMH3;A0A0L8RDD4;P38011;C7GW94;H0GZC8;H0GL34;B5VPP1;G0VGP8;G0WF84;G8ZLP5;G0V693;J7RZ78;A7TSL1;H2AM89;Q6FW89;A0A0W0DFA2;I2H023;G8JV15;C5DGD7;W0T7M7;Q6CNI7	N1NYE0;G2WKG6;C8ZEW9;B3LM07;A6ZMH3;A0A0L8RDD4;P38011;C7GW94	13;13;13;13;13;13;13;12;5;5;5;5;4;4;3;3;2;2;1;1;1;1;1;1;1	13;13;13;13;13;13;13;12;5;5;5;5;4;4;3;3;2;2;1;1;1;1;1;1;1	13;13;13;13;13;13;13;12;5;5;5;5;4;4;3;3;2;2;1;1;1;1;1;1;1	Guanine nucleotide-binding protein subunit beta-like protein	CENPK1137D_148;K7_ASC1;EC1118_1M3_2894g;SCRG_02006;ASC1	tr|N1NYE0|N1NYE0_YEASC Asc1p OS=Saccharomyces cerevisiae (strain CEN.PK113-7D) OX=889517 GN=CENPK1137D_148 PE=4 SV=1;tr|G2WKG6|G2WKG6_YEASK K7_Asc1p OS=Saccharomyces cerevisiae (s	26	13	13	13	13	13	13	13	13	13	13	13	13	12	13	12	12	13	12	13	13	13	13	13	13	13	13	13	12	13	12	12	13	12	13	13	13	13	13	13	13	13
N1NWC7;H0GN81;G2WMJ3;C8ZHS4;C7GK09;B3LJ18;A6ZNG9;Q01855;A0A0L8RHV6;J8Q2F9;J6EJ41;H0H0V0;G0WF54;J7SB26;Q6FUS5;A0A0W0CBJ6	N1NWC7;H0GN81;G2WMJ3;C8ZHS4;C7GK09;B3LJ18;A6ZNG9;Q01855;A0A0L8RHV6	5;5;5;5;5;5;5;5;3;2;2;2;1;1;1;1	5;5;5;5;5;5;5;5;3;2;2;2;1;1;1;1	5;5;5;5;5;5;5;5;3;2;2;2;1;1;1;1	40S ribosomal protein S15	CENPK1137D_1980;VIN7_4408;K7_RPS15;EC1118_1O4_1398g;RPS15;SCRG_01362	tr|N1NWC7|N1NWC7_YEASC Rps15p OS=Saccharomyces cerevisiae (strain CEN.PK113-7D) OX=889517 GN=CENPK1137D_1980 PE=3 SV=1;tr|H0GN81|H0GN81_SACCK Rps15p OS=Saccharomyces cerevisiae x S	17	5	5	5	3	4	4	4	3	4	3	4	3	3	3	3	4	3	4	3	4	4	4	3	4	3	4	3	3	3	3	4	3	4	3	4	4	4	3	4	3	4
N1P719;H0GF83;G2WD21;G2W8T8;C8Z3S1;B5VHM8;B3LRM0;B3LNK6;A6ZR58;A6ZKM8;P0CX40;P0CX39;H0GC32;J8PPC7;J6EMD1;H0GTZ8;A0A0L8RNP4;A0A0L8RL24;J6EB77;H0GR00;G3B2I0;J7S4U1;J7R1I2;R9X997;H2B1N8;I2H8K2;Q6FXS5;Q6CMG3;G8ZR99;G0WBW3;G0W3D2;G8JSH9;S6E5W4;A3LT20;A0A1S7HP73;A0A1S7HCP9;A0A0W0CNK5;W0TIL9	N1P719;H0GF83;G2WD21;G2W8T8;C8Z3S1;B5VHM8;B3LRM0;B3LNK6;A6ZR58;A6ZKM8;P0CX40;P0CX39;H0GC32;J8PPC7;J6EMD1;H0GTZ8;A0A0L8RNP4;A0A0L8RL24;J6EB77;H0GR00	4;4;4;4;4;4;4;4;4;4;4;4;3;3;3;3;3;3;2;2;1;1;1;1;1;1;1;1;1;1;1;1;1;1;1;1;1;1	4;4;4;4;4;4;4;4;4;4;4;4;3;3;3;3;3;3;2;2;1;1;1;1;1;1;1;1;1;1;1;1;1;1;1;1;1;1	4;4;4;4;4;4;4;4;4;4;4;4;3;3;3;3;3;3;2;2;1;1;1;1;1;1;1;1;1;1;1;1;1;1;1;1;1;1	40S ribosomal protein S8;40S ribosomal protein S8-B;40S ribosomal protein S8-A	CENPK1137D_4777;VIN7_1387;K7_RPS8B;K7_RPS8A;AWRI1631_51670;SCRG_04579;SCRG_03033;RPS8B;RPS8A;VIN7_0113;VIN7_6746;VIN7_5466	tr|N1P719|N1P719_YEASC 40S ribosomal protein S8 OS=Saccharomyces cerevisiae (strain CEN.PK113-7D) OX=889517 GN=CENPK1137D_4777 PE=3 SV=1;tr|H0GF83|H0GF83_SACCK	39	4	4	4	4	4	4	4	4	4	4	4	4	4	4	4	4	4	4	4	4	4	4	4	4	4	4	4	4	4	4	4	4	4	4	4	4	4	4	4	4	4
N1NYU7;N1NY24;G2WMB6;G2WLG6;D3UFA5;C8ZHJ5;C7GUZ8;B3LIU5;A6ZSH7;A6ZN90;H0GN14;P07281;P07280;S6DYT0;Q6FVG8;I2GWR9;H2APH3;G8ZUL0;G0WEG5;G0W4N3;G0VD91;G0V7W0;A0A1S7HEG4;A0A1S7H8K0;A0A0W0D3N0;I2JWR0	N1NYU7;N1NY24;G2WMB6;G2WLG6;D3UFA5;C8ZHJ5;C7GUZ8;B3LIU5;A6ZSH7;A6ZN90;H0GN14;P07281;P07280;S6DYT0;Q6FVG8;I2GWR9;H2APH3;G8ZUL0;G0WEG5;G0W4N3;G0VD91;G0V7W0;A0A1S7HEG4;A0A1S7H8K0;A0A0W0D3N0;I2JWR0	2;2;2;2;2;2;2;2;2;2;2;2;2;1;1;1;1;1;1;1;1;1;1;1;1;1	2;2;2;2;2;2;2;2;2;2;2;2;2;1;1;1;1;1;1;1;1;1;1;1;1;1	2;2;2;2;2;2;2;2;2;2;2;2;2;1;1;1;1;1;1;1;1;1;1;1;1;1	40S ribosomal protein S19-B;40S ribosomal protein S19-A	CENPK1137D_2304;CENPK1137D_2648;K7_RPS19A;K7_RPS19B;EC1118_1N9_0331g;EC1118_1O4_0452g;RPS19A;SCRG_01285;RPS19B;VIN7_4334	tr|N1NYU7|N1NYU7_YEASC Rps19ap OS=Saccharomyces cerevisiae (strain CEN.PK113-7D) OX=889517 GN=CENPK1137D_2304 PE=4 SV=1;tr|N1NY24|N1NY24_YEASC Rps19bp OS=Saccharomyces cerevisiae (	27	2	2	2	2	2	2	2	2	2	2	2	2	2	2	2	2	2	2	2	2	2	2	2	2	2	2	2	2	2	2	2	2	2	2	2	2	2	2	2	2	2
N1P4X8;G2WFS7;C8ZA04;B3LQM5;A6ZQA2;P0CX36;P0CX35;J6EAN4;H0GX75;H0GHN3;B5VKD2;A0A0L8RH17;I2H592;A7TLV8;H2AW47;H2ARJ3;G8BQZ8;G0WHB1;G0WA43;G0VL15;G0V6V3;J7SAM5;G8ZSM5;Q6FTT4;A0A0W0CEK0;A0A1E5S0J7;Q75BG3;C5DFR3;A0A109UZT8;A0A202FU39;J7S5F5;H8X235;C4XXS9;A0A167E7H2;A0A512ULF1;A0A4P6XLD5;A0A099P399;A0A1V2LAN0;A0A061AZJ9;A0A061BFD1;A0A1E4S0U0;A0A060T8X7;S6ECP0;A0A1S7HDB3;A0A1S7HAK7;W0TCH3;Q6CWJ2;K0KBW0…	N1P4X8;G2WFS7;C8ZA04;B3LQM5;A6ZQA2;P0CX36;P0CX35;J6EAN4;H0GX75;H0GHN3;B5VKD2;A0A0L8RH17;I2H592;A7TLV8;H2AW47;H2ARJ3;G8BQZ8;G0WHB1;G0WA43;G0VL15;G0V6V3;J7SAM5;G8ZSM5;Q6FTT4;A0A0W0CEK0;A0A1E5S0J7	8;8;8;8;8;8;8;6;6;6;6;6;6;5;5;5;5;5;5;5;5;4;4;4;4;4;3;3;3;2;2;2;2;2;2;2;2;2;2;2;2;2;2;2;2;2;2;2;2;2;2;2;2;2;2;2;2;2;2;2;2;2;2;2;2;2;2;1;1;1;1;1;1;1;1;1	8;8;8;8;8;8;8;6;6;6;6;6;6;5;5;5;5;5;5;5;5;4;4;4;4;4;3;3;3;2;2;2;2;2;2;2;2;2;2;2;2;2;2;2;2;2;2;2;2;2;2;2;2;2;2;2;2;2;2;2;2;2;2;2;2;2;2;1;1;1;1;1;1;1;1;1	8;8;8;8;8;8;8;6;6;6;6;6;6;5;5;5;5;5;5;5;5;4;4;4;4;4;3;3;3;2;2;2;2;2;2;2;2;2;2;2;2;2;2;2;2;2;2;2;2;2;2;2;2;2;2;2;2;2;2;2;2;2;2;2;2;2;2;1;1;1;1;1;1;1;1;1	40S ribosomal protein S4;40S ribosomal protein S4-B;40S ribosomal protein S4-A	CENPK1137D_5357;K7_RPS4B;RPS4A;RPS4B;AWRI1631_82560	tr|N1P4X8|N1P4X8_YEASC 40S ribosomal protein S4 OS=Saccharomyces cerevisiae (strain CEN.PK113-7D) OX=889517 GN=CENPK1137D_5357 PE=3 SV=1;tr|G2WFS7|G2WFS7_YEASK	77	8	8	8	8	8	8	8	8	8	8	8	8	7	8	8	8	7	8	8	8	8	8	8	8	8	8	8	7	8	8	8	7	8	8	8	8	8	8	8	8	8
G2WP91;G2W9I2;D3UES5;C8ZIU0;A6ZLC2;P0CX38;P0CX37;C7GJ44;C5DIK2;J4TYD5;H0H232;H0GRG7;H0GPM2;B5VT73;B3LKY3;A0A0L8R9V4;P41798;W0T5T9;G8JVP9;A7TGK9;A0A0X8HSR4;G0W8W4;G0VBG0;S6E687;Q74ZK3;Q6FJH3;Q6CM04;I2GYT3;H2AZQ3;H2AV33;G8ZMJ8;G8BXQ4;G8BMT8;G0WBG6;G0VCH7;A0A1S7HDG0;A0A1S7HA47;A0A0W0D3T5	G2WP91;G2W9I2;D3UES5;C8ZIU0;A6ZLC2;P0CX38;P0CX37;C7GJ44;C5DIK2;J4TYD5;H0H232;H0GRG7;H0GPM2;B5VT73;B3LKY3;A0A0L8R9V4;P41798;W0T5T9;G8JVP9;A7TGK9;A0A0X8HSR4	4;4;4;4;4;4;4;3;3;2;2;2;2;2;2;2;2;2;2;2;2;1;1;1;1;1;1;1;1;1;1;1;1;1;1;1;1;1	4;4;4;4;4;4;4;3;3;2;2;2;2;2;2;2;2;2;2;2;2;1;1;1;1;1;1;1;1;1;1;1;1;1;1;1;1;1	4;4;4;4;4;4;4;3;3;2;2;2;2;2;2;2;2;2;2;2;2;1;1;1;1;1;1;1;1;1;1;1;1;1;1;1;1;1	40S ribosomal protein S6;40S ribosomal protein S6-B;40S ribosomal protein S6-A	K7_RPS6A;K7_RPS6B;EC1118_1B15_3433g;EC1118_1P2_2113g;RPS6B;RPS6A;VIN7_10367;VIN7_5687;AWRI1631_161730	tr|G2WP91|G2WP91_YEASK 40S ribosomal protein S6 OS=Saccharomyces cerevisiae (strain Kyokai no. 7 / NBRC 101557) OX=721032 GN=K7_RPS6A PE=3 SV=1;tr|G2W9I2|G2W9I2	39	4	4	4	4	4	4	4	4	4	4	3	4	4	4	3	3	3	4	4	4	4	4	4	4	4	3	4	4	4	3	3	3	4	4	4	4	4	4	4	4	3
N1P8C7;D3UEH2;B5VE43;A0A0J9X229;P38249;A6ZL23;H0GCE4;G2W985;C7GQJ2;J5PCX9;J8Q868;B3LN73;A0A0L8RML3	N1P8C7;D3UEH2;B5VE43;A0A0J9X229;P38249;A6ZL23;H0GCE4;G2W985;C7GQJ2;J5PCX9	7;7;7;7;7;6;6;5;5;4;3;2;2	7;7;7;7;7;6;6;5;5;4;3;2;2	7;7;7;7;7;6;6;5;5;4;3;2;2	Eukaryotic translation initiation factor 3 subunit A	RPG1;K7_RPG1	tr|N1P8C7|N1P8C7_YEASC Eukaryotic translation initiation factor 3 subunit A OS=Saccharomyces cerevisiae (strain CEN.PK113-7D) OX=889517 GN=RPG1 PE=3 SV=1;tr|D3UEH2|D3UEH2_YEAS8 Eukaryotic translation initiation factor 3 subunit A OS=Saccharomyces cerevisia	13	7	7	7	6	6	6	5	5	5	5	5	5	5	5	5	4	5	5	6	6	6	5	5	5	5	5	5	5	5	5	4	5	5	6	6	6	5	5	5	5	5
N1P3W6;H0GP48;A0A0J9X230;C8ZHA9;C7GNQ7;B5VSN9;B3LK18;P06103;A6ZPJ1;G2WNM2;A0A0L8RBM5;H0H1M3	N1P3W6;H0GP48;A0A0J9X230;C8ZHA9;C7GNQ7;B5VSN9;B3LK18;P06103;A6ZPJ1;G2WNM2	5;5;5;5;5;5;5;5;5;4;2;1	5;5;5;5;5;5;5;5;5;4;2;1	5;5;5;5;5;5;5;5;5;4;2;1	Eukaryotic translation initiation factor 3 subunit B	PRT1;K7_PRT1	tr|N1P3W6|N1P3W6_YEASC Eukaryotic translation initiation factor 3 subunit B OS=Saccharomyces cerevisiae (strain CEN.PK113-7D) OX=889517 GN=PRT1 PE=3 SV=1;tr|H0GP48|H0GP48_SACCK Eukaryotic translation initiation factor 3 subunit B OS=Saccharomyces cerevisia	12	5	5	5	5	5	5	5	5	5	5	5	5	5	5	4	5	5	5	5	5	5	5	5	5	5	5	5	5	5	4	5	5	5	5	5	5	5	5	5	5	5
N1NXU3;B3LMJ7;A0A0J9X231;P32497;A6ZN26;G2WL18;C7GPV4;H0GLK0;C8ZFI0;B5VQ74;B5VQ75;J8Q684;J4TUQ3;H0GZS0;A0A0L8RDY2;H2ATE8	N1NXU3;B3LMJ7;A0A0J9X231;P32497;A6ZN26;G2WL18;C7GPV4;H0GLK0;C8ZFI0;B5VQ74	6;6;6;6;6;5;5;5;5;4;2;2;2;2;2;1	6;6;6;6;6;5;5;5;5;4;2;2;2;2;2;1	6;6;6;6;6;5;5;5;5;4;2;2;2;2;2;1	Eukaryotic translation initiation factor 3 subunit C	NIP1;K7_NIP1;AWRI1631_134470	tr|N1NXU3|N1NXU3_YEASC Eukaryotic translation initiation factor 3 subunit C OS=Saccharomyces cerevisiae (strain CEN.PK113-7D) OX=889517 GN=NIP1 PE=3 SV=1;tr|B3LMJ7|B3LMJ7_YEAS1 Eukaryotic translation initiation factor 3 subunit C OS=Saccharomyces cerevisia	16	6	6	6	5	5	6	5	6	6	6	6	6	4	5	5	6	6	6	5	5	6	5	6	6	6	6	6	4	5	5	6	6	6	5	5	6	5	6	6	6	6
B3LM81;A0A0L8R9G5;N1P5S3;N1NXC9;I2GV83;G8ZN33;G2WNT5;G2WKP9;G0WFS8;C8ZIC9;C8ZF58;B3LKI2;A6ZW06;A6ZMQ5;A0A0X8HTY6;C7GTQ7;P05745;O14455	B3LM81;A0A0L8R9G5;N1P5S3;N1NXC9;I2GV83;G8ZN33;G2WNT5;G2WKP9;G0WFS8;C8ZIC9;C8ZF58;B3LKI2;A6ZW06;A6ZMQ5;A0A0X8HTY6;C7GTQ7;P05745;O14455	2;2;2;2;2;2;2;2;2;2;2;2;2;2;2;2;2;2	2;2;2;2;2;2;2;2;2;2;2;2;2;2;2;2;2;2	2;2;2;2;2;2;2;2;2;2;2;2;2;2;2;2;2;2	60S ribosomal protein L36;60S ribosomal protein L36-A;60S ribosomal protein L36-B	SCRG_02087;CENPK1137D_230;CENPK1137D_1679;K7_RPL36B;K7_RPL36A;EC1118_1P2_0265g;EC1118_1M3_3884g;SCRG_02250;RPL36B;RPL36A	tr|B3LM81|B3LM81_YEAS1 60S ribosomal protein L36 OS=Saccharomyces cerevisiae (strain RM11-1a) OX=285006 GN=SCRG_02087 PE=3 SV=1;tr|A0A0L8R9G5|A0A0L8R9G5_SACEU 60S ribosomal protein L36 OS=Saccharomyces eubayanus OX=1080349 GN=DI49_5219 PE=3 SV=1;tr|N1P5S3|	18	2	2	2	2	2	2	2	2	2	2	2	2	2	2	2	2	2	2	2	2	2	2	2	2	2	2	2	2	2	2	2	2	2	2	2	2	2	2	2	2	2
N1NW25;H0GPJ9;G2WP65;C8ZIR3;C7GJ70;B5VT49;A6ZWD5;A0A0L8R9S9;P15496	N1NW25;H0GPJ9;G2WP65;C8ZIR3;C7GJ70;B5VT49;A6ZWD5;A0A0L8R9S9;P15496	3;3;3;3;3;3;3;3;3	3;3;3;3;3;3;3;3;3	3;3;3;3;3;3;3;3;3	Isopentenyl-diphosphate Delta-isomerase	CENPK1137D_1583;VIN7_4923;K7_IDI1;EC1118_1P2_1805g;IDI1;AWRI1631_161480	tr|N1NW25|N1NW25_YEASC Idi1p OS=Saccharomyces cerevisiae (strain CEN.PK113-7D) OX=889517 GN=CENPK1137D_1583 PE=4 SV=1;tr|H0GPJ9|H0GPJ9_SACCK Idi1p OS=Saccharomyces cerevisiae x Saccharomyces kudriavzevii (strain VIN7) OX=1095631 GN=VIN7_4923 PE=4 SV=1;tr|G	9	3	3	3	2	3	3	3	3	3	3	3	2	3	3	3	3	3	3	2	3	3	3	3	3	3	3	2	3	3	3	3	3	3	2	3	3	3	3	3	3	3
N1NW46;H0GPP4;G2WPB7;C8ZIW7;C7GTZ4;B5VT99;B3LL06;A6ZWI6;J8TQV6;A0A0L8R9Y0;Q02776	N1NW46;H0GPP4;G2WPB7;C8ZIW7;C7GTZ4;B5VT99;B3LL06;A6ZWI6;J8TQV6;A0A0L8R9Y0;Q02776	2;2;2;2;2;2;2;2;2;2;2	2;2;2;2;2;2;2;2;2;2;2	2;2;2;2;2;2;2;2;2;2;2	Mitochondrial import inner membrane translocase subunit TIM50	VIN7_10392;CENPK1137D_1638;VIN7_4972;K7_TIM50;EC1118_1P2_2410g;TIM50;AWRI1631_162040;SCRG_02430	tr|N1NW46|N1NW46_YEASC Mitochondrial import inner membrane transl	12	2	2	2	1	2	2	2	2	2	2	2	2	2	2	2	2	2	2	1	2	2	2	2	2	2	2	2	2	2	2	2	2	2	1	2	2	2	2	2	2	2
N1P200;J8PVD1;J6EB88;H0H2A8;H0GPV0;G2WPJ4;G0VAM3;C8ZJ40;C7GQC2;B5VTH5;B3LL77;A6ZWQ9;A0A0L8RA83;Q12522;J7RY07;H2AQ49;G8BSA8;G0W619;A7TT82;Q6CSD0;I2H0I1;A0A1E5R7B8;Q6FN60;A0A0W0DCP1;W0T3N3;S6E8W4;R9XGZ3;Q75AE7;G8ZWD3;G8JXR3;A0A1S7I0F9;A0A0X8HW40;A3LYX3;A0A0H5C496	N1P200;J8PVD1;J6EB88;H0H2A8;H0GPV0;G2WPJ4;G0VAM3;C8ZJ40;C7GQC2;B5VTH5;B3LL77;A6ZWQ9;A0A0L8RA83;Q12522;J7RY07;H2AQ49;G8BSA8;G0W619;A7TT82;Q6CSD0;I2H0I1;A0A1E5R7B8;Q6FN60;A0A0W0DCP1	4;4;4;4;4;4;4;4;4;4;4;4;4;4;3;3;3;3;2;2;2;2;2;2;1;1;1;1;1;1;1;1;1;1	4;4;4;4;4;4;4;4;4;4;4;4;4;4;3;3;3;3;2;2;2;2;2;2;1;1;1;1;1;1;1;1;1;1	4;4;4;4;4;4;4;4;4;4;4;4;4;4;3;3;3;3;2;2;2;2;2;2;1;1;1;1;1;1;1;1;1;1	Eukaryotic translation initiation factor 6	TIF6;K7_TIF6	tr|N1P200|N1P200_YEASC Eukaryotic translation initiation factor 6 OS=Saccharomyces cerevisiae (strain CEN.PK113-7D) OX=889517 GN=TIF6 PE=3 SV=1;tr|J8PVD1|J8PVD1_SACAR Eukaryotic translation initiation factor 6 OS=Saccharomyces arboricola (strain H-6 / AS 2	34	4	4	4	4	4	4	4	4	4	4	4	3	4	4	4	4	3	3	4	4	4	4	4	4	4	4	3	4	4	4	4	3	3	4	4	4	4	4	4	4	4
N1NWB4;J8PGT5;J5RQQ2;G2WPM7;C8ZJ77;C7GY40;B3LLA8;A6ZWU2;A0A0L8RA84;P11632;J7SAN3;W0TFM6;Q6CVH3;G8ZS72;C5DIS7;B4UN11;A0A0W0DVB9;H2AXU6;A0A1S7HMH8;S6ERL7;A0A1S7HBK8	N1NWB4;J8PGT5;J5RQQ2;G2WPM7;C8ZJ77;C7GY40;B3LLA8;A6ZWU2;A0A0L8RA84;P11632;J7SAN3;W0TFM6;Q6CVH3;G8ZS72;C5DIS7;B4UN11;A0A0W0DVB9;H2AXU6;A0A1S7HMH8;S6ERL7;A0A1S7HBK8	2;2;2;2;2;2;2;2;2;2;1;1;1;1;1;1;1;1;1;1;1	2;2;2;2;2;2;2;2;2;2;1;1;1;1;1;1;1;1;1;1;1	2;2;2;2;2;2;2;2;2;2;1;1;1;1;1;1;1;1;1;1;1	Non-histone chromosomal protein 6A	CENPK1137D_1753;K7_NHP6A;EC1118_1P2_3719g;NHP6A;SCRG_02539	tr|N1NWB4|N1NWB4_YEASC Nhp6ap OS=Saccharomyces cerevisiae (strain CEN.PK113-7D) OX=889517 GN=CENPK1137D_1753 PE=4 SV=1;tr|J8PGT5|J8PGT5_SACAR Nhp6ap OS=Saccharomyces arboricola (strain H-6 / AS 2.3317 / CBS 10644) OX=1160507 GN=SU7_3651 PE=4 SV=1;tr|J5RQQ2	21	2	2	2	2	2	2	1	2	2	2	2	2	2	2	1	2	2	2	2	2	2	1	2	2	2	2	2	2	2	1	2	2	2	2	2	2	1	2	2	2	2
N1NVK9;J8PXT9;J5S0T4;I2H5R6;H0H2G5;H0GQ19;G2WPR9;G0W4A3;G0V8A4;C8ZJC5;C7GXR4;B5VTP4;B3LK67;A6ZWY3;A0A0L8RAF4;A7TDY6;P30656;A5DL38;H8WZS5;G8B7G8;C4Y076;A5DX28;A0A202G3X6;W0T6Y8;R9XCK7;Q758S8;Q6CKT6;K0K8R7;A0A1E3NVY7;A0A061B104;Q6FTK5;A0A0W0C6Q3;S6E3E0;C5DG79;A0A1S7HM97;A0A1S7HC84;A0A1E4S7Y0;J7R0R4;H2AUL9;A0A0H5CDU9	N1NVK9;J8PXT9;J5S0T4;I2H5R6;H0H2G5;H0GQ19;G2WPR9;G0W4A3;G0V8A4;C8ZJC5;C7GXR4;B5VTP4;B3LK67;A6ZWY3;A0A0L8RAF4;A7TDY6;P30656;A5DL38;H8WZS5;G8B7G8;C4Y076;A5DX28;A0A202G3X6;W0T6Y8;R9XCK7;Q758S8;Q6CKT6;K0K8R7;A0A1E3NVY7;A0A061B104;Q6FTK5;A0A0W0C6Q3;S6E3E0;C5DG79;A0A1S7HM97;A0A1S7HC84;A0A1E4S7Y0;J7R0R4;H2AUL9;A0A0H5CDU9	2;2;2;2;2;2;2;2;2;2;2;2;2;2;2;2;2;1;1;1;1;1;1;1;1;1;1;1;1;1;1;1;1;1;1;1;1;1;1;1	2;2;2;2;2;2;2;2;2;2;2;2;2;2;2;2;2;1;1;1;1;1;1;1;1;1;1;1;1;1;1;1;1;1;1;1;1;1;1;1	2;2;2;2;2;2;2;2;2;2;2;2;2;2;2;2;2;1;1;1;1;1;1;1;1;1;1;1;1;1;1;1;1;1;1;1;1;1;1;1	Proteasome subunit beta type-5	CENPK1137D_1796;VIN7_10530;VIN7_5112;K7_PRE2;EC1118_1P2_4280g;PRE2;AWRI1631_163560;SCRG_02580	tr|N1NVK9|N1NVK9_YEASC Pre2p OS=Saccharomyces cerevisiae (strain CEN.PK113-7D) OX=889517 GN=CENPK1137D_1796 PE=4 SV=1;tr|J8PXT9|J8PXT9_SACAR Pre2p OS=Saccharomyces arboricola (strain H-6 / AS 2.3317 / CBS 10644) OX=1160507 GN=SU7_3679 PE=4 SV=1;tr|J5S0T4|J	40	2	2	2	2	2	2	2	2	2	2	2	2	2	2	2	2	2	2	2	2	2	2	2	2	2	2	2	2	2	2	2	2	2	2	2	2	2	2	2	2	2
N1NWK6;H0GQ83;G2WPZ2;C8ZJL0;C7GP63;B5VTW2;B3LKE0;A6ZX55;A0A0L8RAM2;J7S8R8;P15303;H0H2M5;Q6FSK3;A0A0W0C9E8;R9XCZ0;Q758M7;A0A0X8HR03;S6E9E6;G8ZZ49;A0A1U7EPZ2;A0A1S7HG39;I2H9G2;A7TH82;A7TF01;I2GYX3;H2APN4;A0A1E5R0A6;C5DB99;G8BY49	N1NWK6;H0GQ83;G2WPZ2;C8ZJL0;C7GP63;B5VTW2;B3LKE0;A6ZX55;A0A0L8RAM2;J7S8R8;P15303;H0H2M5;Q6FSK3;A0A0W0C9E8;R9XCZ0;Q758M7;A0A0X8HR03;S6E9E6;G8ZZ49;A0A1U7EPZ2;A0A1S7HG39;I2H9G2;A7TH82;A7TF01;I2GYX3;H2APN4;A0A1E5R0A6;C5DB99;G8BY49	2;2;2;2;2;2;2;2;2;2;2;1;1;1;1;1;1;1;1;1;1;1;1;1;1;1;1;1;1	2;2;2;2;2;2;2;2;2;2;2;1;1;1;1;1;1;1;1;1;1;1;1;1;1;1;1;1;1	2;2;2;2;2;2;2;2;2;2;2;1;1;1;1;1;1;1;1;1;1;1;1;1;1;1;1;1;1	Protein transport protein SEC23	CENPK1137D_1873;VIN7_5179;K7_SEC23;EC1118_1P2_5270g;SEC23;AWRI1631_164260;SCRG_02654;VIN7_10601	tr|N1NWK6|N1NWK6_YEASC Protein transport protein SEC23 OS=Saccharomyces cerevisiae (strain CEN.PK113-7D	30	2	2	2	1	1	0	2	2	2	2	2	2	2	2	1	2	2	2	1	1	0	2	2	2	2	2	2	2	2	1	2	2	2	1	1	0	2	2	2	2	2
N1NXB6;J8Q168;H0GPR5;G2WPE2;C8ZIZ2;C7GU17;B3LL28;A0A0L8RAQ4;Q02642;A6ZWL1;J6EHB9;Q6FKD1;A0A0W0DAN8;H0H268;G0VBK7;H2AVP1	N1NXB6;J8Q168;H0GPR5;G2WPE2;C8ZIZ2;C7GU17;B3LL28;A0A0L8RAQ4;Q02642;A6ZWL1;J6EHB9	5;5;5;5;5;5;5;5;5;5;3;2;2;1;1;1	5;5;5;5;5;5;5;5;5;5;3;2;2;1;1;1	5;5;5;5;5;5;5;5;5;5;3;2;2;1;1;1	Nascent polypeptide-associated complex subunit beta;Nascent polypeptide-associated complex subunit beta-1	CENPK1137D_1664;VIN7_4994;K7_EGD1;EC1118_1P2_2707g;EGD1;SCRG_02455	tr|N1NXB6|N1NXB6_YEASC Nascent polypeptide-associated complex subunit beta OS=Saccharomyces cerevisiae (strain CEN.PK113-7D) OX=889517 GN=CENPK1137D_1664 PE=3 SV=1;tr|J8Q168|J8Q168_SACAR Nascent polypeptide-associated complex subunit beta OS=Saccharomyces	16	5	5	5	5	5	5	5	5	5	5	5	5	4	5	5	5	5	4	5	5	5	5	5	5	5	5	5	4	5	5	5	5	4	5	5	5	5	5	5	5	5
N1NWL4;J8PHZ0;H0GNN5;G2WMZ3;C8ZI79;C7GML9;B3LJG0;A6ZNW5;A0A0L8RB06;P33297;J4TYK4;H0H154;B5VS09;J7RX29;Q6FY57;A0A0W0DPU3;H2AVZ0;G0VH45;S6EA77;A0A1S7HCZ1;A7TK90;B5VS08;W0TGE1;R9XEI7;Q6CMD0;A0A0X8HWZ7;C5DJG4;I2GVM0;G8ZUZ6;G8BX79;Q756K0;G0W734;Q6C9Q7;F2QZM7;C4R7G3;A0A1B2JCA1;A0A4P6XN84;C4Y382;A0A512UJG6;A0A510NY07;A0A2H0ZTX7;A0A202G232;A0A0L0P7G3;M5E8U9;G3B9E6;A5DM44;A0A448YGE8;A0A1Z8JNS4;A0A1E4RU03;…	N1NWL4;J8PHZ0;H0GNN5;G2WMZ3;C8ZI79;C7GML9;B3LJG0;A6ZNW5;A0A0L8RB06;P33297;J4TYK4;H0H154;B5VS09	7;7;7;7;7;7;7;7;7;7;6;6;5;3;3;3;3;3;3;3;3;2;2;2;2;2;2;2;2;2;2;2;1;1;1;1;1;1;1;1;1;1;1;1;1;1;1;1;1;1;1;1;1;1;1;1;1;1;1;1;1;1;1;1;1;1;1;1;1;1;1;1;1;1;1;1;1;1;1	7;7;7;7;7;7;7;7;7;7;6;6;5;3;3;3;3;3;3;3;3;2;2;2;2;2;2;2;2;2;2;2;1;1;1;1;1;1;1;1;1;1;1;1;1;1;1;1;1;1;1;1;1;1;1;1;1;1;1;1;1;1;1;1;1;1;1;1;1;1;1;1;1;1;1;1;1;1;1	6;6;6;6;6;6;6;6;6;6;5;5;4;2;3;3;2;2;2;2;2;2;1;1;1;1;1;1;1;1;1;1;0;0;0;0;0;0;0;0;0;0;0;1;0;0;0;0;0;0;1;0;0;0;0;0;0;0;0;0;0;0;0;0;0;0;0;1;1;1;0;1;1;1;1;1;0;0;1	26S protease regulatory subunit 6A	CENPK1137D_2135;VIN7_4543;K7_RPT5;EC1118_1O4_3268g;RPT5;SCRG_01513;VIN7_9962;AWRI1631_152740	tr|N1NWL4|N1NWL4_YEASC Rpt5p OS=Saccharomyces cerevisiae (strain CEN.PK113-7D) OX=889517 GN=CENPK1137D_2135 PE=3 SV=1;tr|J8PHZ0|J8PHZ0_SACAR Rpt5p OS=Saccharomyces arboricola (strain H-6 / AS 2.3317 / CBS 10644) OX=1160507 GN=SU7_3261 PE=3 SV=1;tr|H0GNN5|H	79	7	7	6	5	5	5	6	6	4	6	6	5	6	5	5	7	5	5	5	5	5	6	6	4	6	6	5	6	5	5	7	5	5	4	4	4	5	5	4	5	5
N1NX24;J8PZ13;J5PT07;H0GNJ1;G2WN37;C8ZGS5;C7GN60;B3LJJ7;A6ZP09;A0A0L8RB81;Q12125;H2AY38;G0VG93;G0WI62	N1NX24;J8PZ13;J5PT07;H0GNJ1;G2WN37;C8ZGS5;C7GN60;B3LJJ7;A6ZP09;A0A0L8RB81;Q12125;H2AY38;G0VG93;G0WI62	2;2;2;2;2;2;2;2;2;2;2;1;1;1	2;2;2;2;2;2;2;2;2;2;2;1;1;1	2;2;2;2;2;2;2;2;2;2;2;1;1;1	Golgi to ER traffic protein 4	VIN7_10003;CENPK1137D_2183;VIN7_4584;K7_YOR164C;EC1118_1O4_3829g;C1Q_01728;SCRG_01557;SCY_5227;GET4	tr|N1NX24|N1NX24_YEASC Get4p OS=Saccharomyces cerevisiae (strain CEN.PK113-7D) OX=889517 GN=CENPK1137D_218	15	2	2	2	1	1	1	1	0	1	1	0	1	1	0	1	0	2	0	1	1	1	1	0	1	1	0	1	1	0	1	0	2	0	1	1	1	1	0	1	1	0
N1P9K9;J8Q4D8;G2WF81;C8ZA80;C7GMP8;B5VJT8;B3LSD4;A6ZSR7;A0A0L8RBE4;P07347;H0GVM5;J6EHW3;Q6FV63;A0A0W0CW45	N1P9K9;J8Q4D8;G2WF81;C8ZA80;C7GMP8;B5VJT8;B3LSD4;A6ZSR7;A0A0L8RBE4;P07347;H0GVM5;J6EHW3	3;3;3;3;3;3;3;3;3;3;2;2;1;1	3;3;3;3;3;3;3;3;3;3;2;2;1;1	3;3;3;3;3;3;3;3;3;3;2;2;1;1	N-terminal acetyltransferase A complex catalytic subunit ARD1	VIN7_2111;CENPK1137D_5405;K7_ARD1;EC1118_1H21_0771g;ARD1;AWRI1631_80590;SCRG_04719;VIN7_7481	tr|N1P9K9|N1P9K9_YEASC Ard1p OS=Saccharomyces cerevisiae (strain CEN.PK113-7D) OX=889517 GN=CENPK1137D_5405 PE=4 SV=1;tr|J	15	3	3	3	2	3	2	2	2	1	1	2	1	2	2	1	2	2	1	2	3	2	2	2	1	1	2	1	2	2	1	2	2	1	2	3	2	2	2	1	1	2
N1NXJ2;J8PVY2;H0GP49;G2WNM3;C8ZHB0;C7GNQ6;B3LK19;A6ZPJ2;A0A0L8RBL9;P21242;A5DR45;A0A060TC35;A0A510NZ95;A0A2H0ZMI7;Q6BLY7;C5MGB3;G3B1G7;A0A4T0X302;H8XB53;B9WK33;A0A2U9R3W8;G8BAD9;Q3MPJ3;A0A1D8PQW1;A5E5W4;G9A096;A7TKF3;Q6CY36;A0A0X8HSD4;G8C0X7;C5DFY3;I2H428;Q758X7;H2ASZ1;S6EJH3;A0A1S7H7Y3;I6NCM8;A0A3M7G1F4;A0A4T0B159;A0A4S8UMX7;A0A1A7MMQ7;J5PW25;H0H1M4;A0A3M7ILR5;A0A3M7GBQ5;Q6FRT4;A0A0W0EA65;R7YT30…	N1NXJ2;J8PVY2;H0GP49;G2WNM3;C8ZHB0;C7GNQ6;B3LK19;A6ZPJ2;A0A0L8RBL9;P21242;A5DR45;A0A060TC35;A0A510NZ95;A0A2H0ZMI7;Q6BLY7;C5MGB3;G3B1G7;A0A4T0X302;H8XB53;B9WK33;A0A2U9R3W8;G8BAD9;Q3MPJ3;A0A1D8PQW1;A5E5W4;G9A096;A7TKF3;Q6CY36;A0A0X8HSD4;G8C0X7;C5DFY3;I2H428;Q758X7;H2ASZ1;S6EJH3;A0A1S7H7Y3;I6NCM8;A0A3M7G1F4;A0A4T0B159;A0A4S8UMX7;A0A1A7MMQ7;J5PW25;H0H1M4;A0A3M7ILR5;A0A3M7GBQ5;Q6FRT4;A0A0W0EA65;R7YT30…	2;2;2;2;2;2;2;2;2;2;1;1;1;1;1;1;1;1;1;1;1;1;1;1;1;1;1;1;1;1;1;1;1;1;1;1;1;1;1;1;1;1;1;1;1;1;1;1;1;1;1;1;1;1;1;1;1;1;1;1	2;2;2;2;2;2;2;2;2;2;1;1;1;1;1;1;1;1;1;1;1;1;1;1;1;1;1;1;1;1;1;1;1;1;1;1;1;1;1;1;1;1;1;1;1;1;1;1;1;1;1;1;1;1;1;1;1;1;1;1	2;2;2;2;2;2;2;2;2;2;1;1;1;1;1;1;1;1;1;1;1;1;1;1;1;1;1;1;1;1;1;1;1;1;1;1;1;1;1;1;1;1;1;1;1;1;1;1;1;1;1;1;1;1;1;1;1;1;1;1	Probable proteasome subunit alpha type-7	CENPK1137D_2378;VIN7_4756;K7_PRE10;EC1118_1O4_6095g;PRE10;SCRG_01737;VIN7_10175	tr|N1NXJ2|N1NXJ2_YEASC Proteasome endopeptidase complex OS=Saccharomyces cerevisiae (strain CEN.PK113-7D) OX=889517 GN=CENPK1137D_2378 PE=3 SV=1;tr|J8PVY2|J8PVY2_SACAR Proteasome endopeptidase complex OS=Saccharomyces arboricola (strain H-6 / AS 2.3317 / C	60	2	2	2	2	2	2	2	2	2	2	2	2	2	2	2	2	2	2	2	2	2	2	2	2	2	2	2	2	2	2	2	2	2	2	2	2	2	2	2	2	2
N1NZH1;J8Q0C2;J6ECB0;H0GZV1;H0GM33;G2WLG2;C8ZGL7;C7GWQ4;B5VQB3;B3LPE1;A6ZSH3;A0A0L8RBQ1;P21965;G0VD82;J7RT04	N1NZH1;J8Q0C2;J6ECB0;H0GZV1;H0GM33;G2WLG2;C8ZGL7;C7GWQ4;B5VQB3;B3LPE1;A6ZSH3;A0A0L8RBQ1;P21965	3;3;3;3;3;3;3;3;3;3;3;3;3;1;1	3;3;3;3;3;3;3;3;3;3;3;3;3;1;1	3;3;3;3;3;3;3;3;3;3;3;3;3;1;1	Protein kinase MCK1	CENPK1137D_2604;VIN7_9394;VIN7_3977;K7_MCK1;EC1118_1N9_0276g;MCK1;AWRI1631_140280;SCRG_03431	tr|N1NZH1|N1NZH1_YEASC Mck1p OS=Saccharomyces cerevisiae (strain CEN.PK113-7D) OX=889517 GN=CENPK1137D_2604 PE=3 SV=1;tr|J8Q0C2|J8Q0C2_SACAR Mck1p OS=Saccharomyces arboricola (strain H-6 / AS 2.3317 / CBS 10644) OX=1160507 GN=SU7_2837 PE=3 SV=1;tr|J6ECB0|J	15	3	3	3	2	3	2	2	3	3	3	3	3	3	3	2	3	2	2	2	3	2	2	3	3	3	3	3	3	3	2	3	2	2	2	3	2	2	3	3	3	3
N1NWX8;H0GM60;G2WLJ2;C8ZGP8;C7GP89;B5VQE0;B3LPB3;A6ZRH0;A0A0L8RBT8;P53839	N1NWX8;H0GM60;G2WLJ2;C8ZGP8;C7GP89;B5VQE0;B3LPB3;A6ZRH0;A0A0L8RBT8;P53839	2;2;2;2;2;2;2;2;2;2	2;2;2;2;2;2;2;2;2;2	2;2;2;2;2;2;2;2;2;2	Glyoxylate reductase 1	CENPK1137D_2766;VIN7_4005;K7_YNL274C;EC1118_1N9_0650g;GOR1;AWRI1631_140550;SCRG_03401;SCY_4531	tr|N1NWX8|N1NWX8_YEASC Gor1p OS=Saccharomyces cerevisiae (strain CEN.PK113-7D) OX=889517 GN=CENPK1137D_2766 PE=3 SV=1;tr|H0GM60|H0GM60_SACCK Gor1p OS=Saccharomyces cerevisiae x Saccharomyces kudriavzevii (strain VIN7) OX=1095631 GN=VIN7_4005 PE=3 SV=1;tr|G	10	2	2	2	2	2	2	2	2	2	2	2	2	2	2	2	2	2	2	2	2	2	2	2	2	2	2	2	2	2	2	2	2	2	2	2	2	2	2	2	2	2
N1NZB8;J8PXA8;H0GMI2;G2WLX1;C8ZG95;C7GKB2;B3LNZ2;A6ZRU8;A0A0L8RC65;P20081;I2GXV8;H0H064;C5DCT4;R9XH64;Q754K8;J7S9C7;H2B0Y9;G8BV92;G0WCV4;A7TNB8;S6EXL2;A0A1S7HLI9;W0TH33;Q6FMA3;Q6CX30;G8ZPT0;A0A120K1G8;A0A0W0DDU3	N1NZB8;J8PXA8;H0GMI2;G2WLX1;C8ZG95;C7GKB2;B3LNZ2;A6ZRU8;A0A0L8RC65;P20081;I2GXV8;H0H064;C5DCT4	3;3;3;3;3;3;3;3;3;3;2;2;2;1;1;1;1;1;1;1;1;1;1;1;1;1;1;1	3;3;3;3;3;3;3;3;3;3;2;2;2;1;1;1;1;1;1;1;1;1;1;1;1;1;1;1	3;3;3;3;3;3;3;3;3;3;2;2;2;1;1;1;1;1;1;1;1;1;1;1;1;1;1;1	Peptidyl-prolyl cis-trans isomerase;FK506-binding protein 1	CENPK1137D_2544;VIN7_4120;K7_FPR1;EC1118_1N9_2223g;FPR1;SCRG_03269;VIN7_9538	tr|N1NZB8|N1NZB8_YEASC Peptidylprolyl isomerase OS=Saccharomyces cerevisiae (strain CEN.PK113-7D) OX=889517 GN=CENPK1137D_2544 PE=4 SV=1;tr|J8PXA8|J8PXA8_SACAR Peptidylprolyl isomerase OS=Saccharomyces arboricola (strain H-6 / AS 2.3317 / CBS 10644) OX=116	28	3	3	3	3	3	3	3	3	3	3	3	3	3	3	3	3	3	3	3	3	3	3	3	3	3	3	3	3	3	3	3	3	3	3	3	3	3	3	3	3	3
N1NWZ6;H0GP13;C8ZFA7;G2WNH8;B3LJX6;A6ZPE7;G2WKV0;B3LMD0;A6ZMV5;N1NYP8;H0GLE5;B5VQ11;A0A0L8RC72;P0CX24;P0CX23;G0VC57;A7TIF3;A0A0L8RDW4;I2GYC1;G0WHK9;Q6FMK1;A0A0W0DNF5;H0H1J1;J8TWY3;H0GZL6	N1NWZ6;H0GP13;C8ZFA7;G2WNH8;B3LJX6;A6ZPE7;G2WKV0;B3LMD0;A6ZMV5;N1NYP8;H0GLE5;B5VQ11;A0A0L8RC72;P0CX24;P0CX23	3;3;3;3;3;3;3;3;3;3;3;3;3;3;3;1;1;1;1;1;1;1;1;1;1	3;3;3;3;3;3;3;3;3;3;3;3;3;3;3;1;1;1;1;1;1;1;1;1;1	3;3;3;3;3;3;3;3;3;3;3;3;3;3;3;1;1;1;1;1;1;1;1;1;1	60S ribosomal protein L20;60S ribosomal protein L20-B;60S ribosomal protein L20-A	CENPK1137D_2330;VIN7_4713;K7_RPL20B;SCRG_01693;RPL20B;K7_RPL20A;SCRG_02137;RPL20A;CENPK1137D_283;VIN7_3881;AWRI1631_133820	tr|N1NWZ6|N1NWZ6_YEASC 60S ribosomal protein L20 OS=Saccharomyces cerevisiae (strain CEN.PK113-7D) OX=889517 GN=CENPK1137D_2330 PE=3 SV=1;tr|H0GP13|H0GP13_SACCK 60S ribosomal protein L20 OS=Saccharomyces cerevisiae x Saccharomyces kudriavzevii (strain VIN7	25	3	3	3	3	3	3	3	3	3	3	3	3	3	3	3	3	3	3	3	3	3	3	3	3	3	3	3	3	3	3	3	3	3	3	3	3	3	3	3	3	3
N1NXG7;J8PV41;H0GMJ8;G2WM06;C8ZGD1;C7GR80;B5VQU4;B3LNV7;A6ZRY2;A0A0L8RC77;J4TT84;P01120;J7RQD6	N1NXG7;J8PV41;H0GMJ8;G2WM06;C8ZGD1;C7GR80;B5VQU4;B3LNV7;A6ZRY2;A0A0L8RC77;J4TT84;P01120	5;5;5;5;5;5;5;5;5;5;5;5;2	5;5;5;5;5;5;5;5;5;5;5;5;2	5;5;5;5;5;5;5;5;5;5;5;5;2	Ras-like protein 2	VIN7_9569;CENPK1137D_2580;VIN7_4151;K7_RAS2;EC1118_1N9_2652g;RAS2;AWRI1631_142200;SCRG_03234	tr|N1NXG7|N1NXG7_YEASC Ras2p OS=Saccharomyces cerevisiae (strain CEN.PK113-7D) OX=889517 GN=CENPK1137D_2580 PE=4 SV=1;tr|J	14	5	5	5	4	4	4	4	4	4	4	4	4	4	5	4	4	4	4	4	4	4	4	4	4	4	4	4	4	5	4	4	4	4	4	4	4	4	4	4	4	4
N1NXQ0;J8Q3D2;H0GZY2;H0GMB9;G2WLP7;C8ZG17;C7GPE1;B3LP60;A6ZRM4;A0A0L8RCL2;P11938	N1NXQ0;J8Q3D2;H0GZY2;H0GMB9;G2WLP7;C8ZG17;C7GPE1;B3LP60;A6ZRM4;A0A0L8RCL2;P11938	2;2;2;2;2;2;2;2;2;2;2	2;2;2;2;2;2;2;2;2;2;2	2;2;2;2;2;2;2;2;2;2;2	DNA-binding protein RAP1	CENPK1137D_2468;VIN7_9472;VIN7_4055;K7_RAP1;EC1118_1N9_1288g;RAP1;SCRG_03342	tr|N1NXQ0|N1NXQ0_YEASC Rap1p OS=Saccharomyces cerevisiae (strain CEN.PK113-7D) OX=889517 GN=CENPK1137D_2468 PE=4 SV=1;tr|J8Q3D2|J8Q3D2_SACAR Rap1p OS=Saccharomyces arboricola (strain H-6 / AS 2.3317 / CBS 10644) OX=1160507 GN=SU7_2890 PE=4 SV=1;tr|H0GZY2|H	11	2	2	2	2	2	2	2	2	2	2	2	2	2	2	2	2	2	2	2	2	2	2	2	2	2	2	2	2	2	2	2	2	2	2	2	2	2	2	2	2	2
N1P675;H0GLS3;G2WJZ2;C8ZEE2;A0A0L8RCX6;P23248;B5VP69;B3LLJ2;A6ZM02;C7GVZ9;J8PYS0;W0TFG0;Q6CWD0;H2AZM1;H2AW18;G8ZST3;J7S826;J7S5D8;G0WH87;C5DFM0;G8JMQ2;G8BQC4;R9XFZ0;Q756Y3;S6EW98;A0A1S7HRJ3;A0A0X8HVB6;Q6FK63;A0A0W0D935;A0A1E3PA25;Q6C2R9;A0A1E5RQ05;H6BYE0;A0A167F938;A0A060TDQ9;A0A0N0NNN5	N1P675;H0GLS3;G2WJZ2;C8ZEE2;A0A0L8RCX6;P23248;B5VP69;B3LLJ2;A6ZM02;C7GVZ9;J8PYS0;W0TFG0;Q6CWD0;H2AZM1;H2AW18;G8ZST3;J7S826;J7S5D8;G0WH87;C5DFM0	7;7;7;7;7;7;7;7;7;6;5;5;5;5;5;5;4;4;4;4;3;3;3;3;2;2;2;2;2;2;1;1;1;1;1;1	7;7;7;7;7;7;7;7;7;6;5;5;5;5;5;5;4;4;4;4;3;3;3;3;2;2;2;2;2;2;1;1;1;1;1;1	0;0;0;0;0;0;0;0;0;0;0;0;0;0;0;0;0;0;0;0;0;0;0;0;0;0;0;0;0;0;0;0;0;0;0;0	40S ribosomal protein S1;40S ribosomal protein S1-B	RPS1;K7_RPS1B;RPS1B	tr|N1P675|N1P675_YEASC 40S ribosomal protein S1 OS=Saccharomyces cerevisiae (strain CEN.PK113-7D) OX=889517 GN=RPS1 PE=3 SV=1;tr|H0GLS3|H0GLS3_SACCK 40S ribosomal protein S1 OS=Saccharomyces cerevisiae x Saccharomyces kudriavzevii (strain VIN7) OX=1095631	36	7	7	0	7	7	6	7	6	6	7	7	7	7	6	7	7	7	6	7	7	6	7	6	6	7	7	7	7	6	7	7	7	6	0	0	0	0	0	0	0	0
G2WK28;G2WBH8;G0VJA5;C8ZEI0;C8Z605;A6ZZ38;A6ZM38;A0A0L8RCZ2;N1NY37;N1P5M7;P14127;P02407;G0W7I8;G0VGJ1;B5VPA2;B5VGX8;B3LLM8;A0A0J9X224;W0TB05;Q756E6;Q6CWU3;J7S4T6;J7RIN3;I2H2P6;H2AZV2;G8ZMB5;G8JT24;G8BZ46;G8BSS6;A7TFV5;A0A0X8HUF9;S6ES33;Q6FMQ4;A0A1S7HHH2;A0A0W0C5P6	G2WK28;G2WBH8;G0VJA5;C8ZEI0;C8Z605;A6ZZ38;A6ZM38;A0A0L8RCZ2;N1NY37;N1P5M7;P14127;P02407;G0W7I8;G0VGJ1;B5VPA2;B5VGX8;B3LLM8;A0A0J9X224;W0TB05;Q756E6;Q6CWU3;J7S4T6;J7RIN3;I2H2P6;H2AZV2;G8ZMB5;G8JT24;G8BZ46;G8BSS6;A7TFV5;A0A0X8HUF9	6;6;6;6;6;6;6;6;6;6;6;6;4;4;3;3;3;3;3;3;3;3;3;3;3;3;3;3;3;3;3;2;2;2;2	6;6;6;6;6;6;6;6;6;6;6;6;4;4;3;3;3;3;3;3;3;3;3;3;3;3;3;3;3;3;3;2;2;2;2	5;5;5;5;5;5;5;5;5;5;5;5;3;3;3;3;3;2;2;2;2;2;2;2;2;2;2;2;2;2;2;2;2;2;2	40S ribosomal protein S17-B;40S ribosomal protein S17-A	K7_RPS17A;K7_RPS17B;EC1118_1M3_1266g;EC1118_1D0_7558g;RPS17B;RPS17A;CENPK1137D_3;CENPK1137D_4272;AWRI1631_131130;AWRI1631_46650;SCRG_01871	tr|G2WK28|G2WK28_YEASK K7_Rps17ap OS=Saccharomyces cerevisiae (strain Kyokai no. 7 / NBRC 101557) OX=721032 GN=K7_RPS17A PE=3 SV=1;tr|G2WBH8|G2W	36	6	6	5	6	5	6	6	6	5	6	5	6	5	6	4	5	5	5	6	5	6	6	6	5	6	5	6	5	6	4	5	5	5	5	5	5	5	5	5	5	5
B5VMW7;N1P248;J8Q6I5;J8LL33;J6EJP1;J6EIW4;H0GY30;H0GL39;H0GK03;G2WKH2;G2WIM3;C8ZEX5;C8ZD01;C7GXH5;C7GU97;B3LT02;B3LM12;A7A0T5;A6ZMI1;A0A0L8RDE0;P54780;P05748;A0A0H5C9R6;H2AU80;G3B3L5;A5E165;A0A061AUN6;S6ENP6;Q6FY78;J7RFD4;H0GZD3;G8ZLM9;G0WB82;A0A1S7HJ12;A0A1S7H832;A0A0W0DST9;G0V680;H6C6Z5;A0A0D1ZNR4;A0A060TA69;Q6C7Y3;W0TDA4;Q5A6R1;M3J989;G8YEU6;G8YCE5;G8BFE7;F2QSD2;C5M2T5;C5DI19;C4YLM8;C4Y6C0;C4R…	B5VMW7;N1P248;J8Q6I5;J8LL33;J6EJP1;J6EIW4;H0GY30;H0GL39;H0GK03;G2WKH2;G2WIM3;C8ZEX5;C8ZD01;C7GXH5;C7GU97;B3LT02;B3LM12;A7A0T5;A6ZMI1;A0A0L8RDE0;P54780;P05748;A0A0H5C9R6;H2AU80;G3B3L5;A5E165;A0A061AUN6;S6ENP6;Q6FY78;J7RFD4;H0GZD3;G8ZLM9;G0WB82;A0A1S7HJ12;A0A1S7H832;A0A0W0DST9;G0V680	3;3;3;3;3;3;3;3;3;3;3;3;3;3;3;3;3;3;3;3;3;3;2;2;2;2;2;2;2;2;2;2;2;2;2;2;2;1;1;1;1;1;1;1;1;1;1;1;1;1;1;1;1;1;1;1;1;1;1;1;1;1;1;1;1	3;3;3;3;3;3;3;3;3;3;3;3;3;3;3;3;3;3;3;3;3;3;2;2;2;2;2;2;2;2;2;2;2;2;2;2;2;1;1;1;1;1;1;1;1;1;1;1;1;1;1;1;1;1;1;1;1;1;1;1;1;1;1;1;1	2;2;2;2;2;2;2;2;2;2;2;2;2;2;2;2;2;2;2;2;2;2;1;1;1;1;1;1;1;1;1;1;1;1;1;1;1;1;1;1;0;0;0;0;0;0;0;0;0;0;0;0;0;0;0;0;0;0;0;0;1;0;0;1;1	Ribosomal protein L15;60S ribosomal protein L15-B;60S ribosomal protein L15-A	AWRI1631_120770;CENPK1137D_877;VIN7_8586;VIN7_3768;VIN7_3182;K7_RPL15B;K7_RPL15A;EC1118_1M3_2960g;EC1118_1L10_1013g;RPL15A;RPL15B;SCRG_05017;SCRG_02011;VIN7_9181	tr|B5VMW7|B5VMW7_YEAS6 Ribosomal protein L15 OS=Saccharomyces cerevisiae (strain AWRI1631) OX=545124 GN=AWRI1631_120770 PE=3 SV=1;tr|N1P248|N1P248_YEASC Ribosomal protein L15 OS=Saccharomyces cerevisiae (strain CEN.PK113-7D) OX=889517 GN=CENPK1137D_877 PE=	65	3	3	2	3	3	3	3	3	3	3	3	3	3	3	3	3	3	3	3	3	3	3	3	3	3	3	3	3	3	3	3	3	3	2	2	2	2	2	2	2	2
N1NY56;A0A0L8RDR4;J8PJX5;J5S561;H0GZ43;H0GLW6;G2WK51;C8ZEK6;C7GLB9;B3LLQ0;A6ZM61;P32939;W0TG78;S6EGK8;Q6CSG4;J7RDR6;A0A1S7HN29;A0A1S7HBF0;R9XCM0;Q75CA9;G8ZY45;G8JQX4;C5DEQ1;A0A0X8HRJ2	N1NY56;A0A0L8RDR4;J8PJX5;J5S561;H0GZ43;H0GLW6;G2WK51;C8ZEK6;C7GLB9;B3LLQ0;A6ZM61;P32939	3;3;3;3;3;3;3;3;3;3;3;3;1;1;1;1;1;1;1;1;1;1;1;1	3;3;3;3;3;3;3;3;3;3;3;3;1;1;1;1;1;1;1;1;1;1;1;1	3;3;3;3;3;3;3;3;3;3;3;3;1;1;1;1;1;1;1;1;1;1;1;1	GTP-binding protein YPT7	CENPK1137D_28;VIN7_9070;VIN7_3654;K7_YPT7;EC1118_1M3_1563g;YPT7;SCRG_01894	tr|N1NY56|N1NY56_YEASC Ypt7p OS=Saccharomyces cerevisiae (strain CEN.PK113-7D) OX=889517 GN=CENPK1137D_28 PE=4 SV=1;tr|A0A0L8RDR4|A0A0L8RDR4_SACEU YPT7-like protein OS=Saccharomyces eubayanus OX=1080349 GN=DI49_4088 PE=4 SV=1;tr|J8PJX5|J8PJX5_SACAR Ypt7p O	24	3	3	3	2	1	2	2	3	3	3	3	3	3	3	2	2	3	3	2	1	2	2	3	3	3	3	3	3	3	2	2	3	3	2	1	2	2	3	3	3	3
N1P5H0;J8Q145;H0GL03;G2WKC8;C8ZET3;C7GL44;B5VPK6;B3LLX3;A6ZMD9;H0GZ61;P30771;A0A2T0A6R8;A0A5C1DWE7;A0A510P2Q5;A0A2H1A7X8;A0A0L0NNR0;G8ZLV4;W1Q6Y2;A0A4S9S6W3;S9R8Q8;S9W8D5;S6ECV8;A0A1S7HD29;A0A1S7HAD4;A0A512U611;A5DR11;W0TCX9;M5E6X4;G8Y294;G8XZA4;Q6FVZ1;A0A0W0E2M4;Q6CW68;A5E297;C5DGJ4;B5RTZ7;G8BQN3;G0V783;G0WF25;C5MGS2;H2AMN3;A0A3M6YR11;A0A0H5C6W2;Q75DS7;A7TT23;R9X8P1;K1WB38;J7R497;G8JP99;A0A060T9…	N1P5H0;J8Q145;H0GL03;G2WKC8;C8ZET3;C7GL44;B5VPK6;B3LLX3;A6ZMD9;H0GZ61;P30771;A0A2T0A6R8;A0A5C1DWE7;A0A510P2Q5;A0A2H1A7X8;A0A0L0NNR0;G8ZLV4;W1Q6Y2;A0A4S9S6W3;S9R8Q8;S9W8D5;S6ECV8;A0A1S7HD29;A0A1S7HAD4;A0A512U611;A5DR11;W0TCX9;M5E6X4;G8Y294;G8XZA4;Q6FVZ1;A0A0W0E2M4;Q6CW68;A5E297;C5DGJ4;B5RTZ7;G8BQN3;G0V783;G0WF25;C5MGS2;H2AMN3;A0A3M6YR11;A0A0H5C6W2;Q75DS7;A7TT23;R9X8P1;K1WB38;J7R497;G8JP99;A0A060T9…	2;2;2;2;2;2;2;2;2;2;2;1;1;1;1;1;1;1;1;1;1;1;1;1;1;1;1;1;1;1;1;1;1;1;1;1;1;1;1;1;1;1;1;1;1;1;1;1;1;1;1;1;1;1;1;1;1;1;1;1;1;1;1;1;1;1;1;1;1;1;1;1;1;1;1;1;1;1;1;1;1;1;1;1;1;1;1;1;1;1;1;1;1;1;1;1;1;1;1;1;1;1;1;1;1;1;1;1;1;1;1;1;1;1;1;1;1	2;2;2;2;2;2;2;2;2;2;2;1;1;1;1;1;1;1;1;1;1;1;1;1;1;1;1;1;1;1;1;1;1;1;1;1;1;1;1;1;1;1;1;1;1;1;1;1;1;1;1;1;1;1;1;1;1;1;1;1;1;1;1;1;1;1;1;1;1;1;1;1;1;1;1;1;1;1;1;1;1;1;1;1;1;1;1;1;1;1;1;1;1;1;1;1;1;1;1;1;1;1;1;1;1;1;1;1;1;1;1;1;1;1;1;1;1	2;2;2;2;2;2;2;2;2;2;2;1;1;1;1;1;1;1;1;1;1;1;1;1;1;1;1;1;1;1;1;1;1;1;1;1;1;1;1;1;1;1;1;1;1;1;1;1;1;1;1;1;1;1;1;1;1;1;1;1;1;1;1;1;1;1;1;1;1;1;1;1;1;1;1;1;1;1;1;1;1;1;1;1;1;1;1;1;1;1;1;1;1;1;1;1;1;1;1;1;1;1;1;1;1;1;1;1;1;1;1;1;1;1;1;1;1	ATP-dependent helicase NAM7;ATP-dependent helicase upf1;Regulator of nonsense transcripts 1;Regulator of nonsense transcripts 1 homolog	CENPK1137D_110;VIN7_3730;K7_NAM7;EC1118_1M3_2476g;NAM7;AWRI1631_132210;SCRG_01972;VIN7_9142;upf1;UPF1;smg-2;Upf1	tr|N1P5H0|N1P5H0_YEASC Nam7p OS=Saccharomyces cerevisiae (strain CEN.PK113-7D) OX=889517 GN=CENPK1137D_110 PE=4 SV=1;tr|J8Q145|J8Q145_SACAR Nam7p	118	2	2	2	0	1	1	1	2	2	2	2	1	0	1	1	2	1	1	0	1	1	1	2	2	2	2	1	0	1	1	2	1	1	0	1	1	1	2	2	2	2
B5VQ73;N1NYW3;J8PPT4;H0GZR9;H0GLJ9;G2WL17;C7GPV5;B3LMJ6;A6ZN25;A0A0L8RDY5;P32337;C8ZFH9	B5VQ73;N1NYW3;J8PPT4;H0GZR9;H0GLJ9;G2WL17;C7GPV5;B3LMJ6;A6ZN25;A0A0L8RDY5;P32337;C8ZFH9	3;3;3;3;3;3;3;3;3;3;3;2	3;3;3;3;3;3;3;3;3;3;3;2	3;3;3;3;3;3;3;3;3;3;3;2	Importin subunit beta-3	AWRI1631_134460;CENPK1137D_353;VIN7_9353;VIN7_3942;K7_PSE1;PSE1;SCRG_02205;EC1118_1M3_5270g	tr|B5VQ73|B5VQ73_YEAS6 YMR308Cp-like protein OS=Saccharomyces cerevisiae (strain AWRI1631) OX=545124 GN=AWRI1631_134460 PE=4 SV=1;tr|N1NYW3|N1NYW3_YEASC Pse1p OS=Saccharomyces cerevisiae (strain CEN.PK113-7D) OX=889517 GN=CENPK1137D_353 PE=4 SV=1;tr|J8PPT4	12	3	3	3	2	2	2	2	2	2	2	3	2	2	2	2	2	3	2	2	2	2	2	2	2	2	3	2	2	2	2	2	3	2	2	2	2	2	2	2	2	3
N1NYY6;J8PKW4;J6ED02;H0GY07;G2WIJ4;C8ZCX2;C7GPF8;B5VMU1;B3LTG5;A7A0Q5;A0A0L8RE54;P54861;G0V5E2;G0W7X6;I2H867;W0T677;Q6FVT2;A0A0W0CIB6;G8ZVL0;S6F0X3;A0A1S7HJ19;A0A1S7H9B8;A7TFM3	N1NYY6;J8PKW4;J6ED02;H0GY07;G2WIJ4;C8ZCX2;C7GPF8;B5VMU1;B3LTG5;A7A0Q5;A0A0L8RE54;P54861;G0V5E2;G0W7X6;I2H867;W0T677;Q6FVT2;A0A0W0CIB6;G8ZVL0;S6F0X3;A0A1S7HJ19;A0A1S7H9B8;A7TFM3	2;2;2;2;2;2;2;2;2;2;2;2;1;1;1;1;1;1;1;1;1;1;1	2;2;2;2;2;2;2;2;2;2;2;2;1;1;1;1;1;1;1;1;1;1;1	2;2;2;2;2;2;2;2;2;2;2;2;1;1;1;1;1;1;1;1;1;1;1	Dynamin-related protein DNM1	VIN7_3154;CENPK1137D_844;VIN7_8559;K7_DNM1;EC1118_1L10_0694g;DNM1;AWRI1631_120510;SCRG_04988	tr|N1NYY6|N1NYY6_YEASC Dnm1p OS=Saccharomyces cerevisiae (strain CEN.PK113-7D) OX=889517 GN=CENPK1137D_844 PE=3 SV=1;tr|J8	24	2	2	2	2	1	2	2	2	2	2	2	1	1	2	1	2	1	2	2	1	2	2	2	2	2	2	1	1	2	1	2	1	2	2	1	2	2	2	2	2	2
N1P103;G2WIQ4;C8ZD33;B3LT32;A7A0W7;A0A0L8REA4;P05749;Q75BQ0;C5DNP0;W0T7C8;J7S3I9;G0W945;Q6CRZ8;G0VKI5	N1P103;G2WIQ4;C8ZD33;B3LT32;A7A0W7;A0A0L8REA4;P05749;Q75BQ0;C5DNP0;W0T7C8;J7S3I9;G0W945;Q6CRZ8;G0VKI5	2;2;2;2;2;2;2;1;1;1;1;1;1;1	2;2;2;2;2;2;2;1;1;1;1;1;1;1	2;2;2;2;2;2;2;1;1;1;1;1;1;1	60S ribosomal protein L22-A	CENPK1137D_447;K7_RPL22A;EC1118_1L10_1365g;SCRG_05047;RPL22A	tr|N1P103|N1P103_YEASC Rpl22ap OS=Saccharomyces cerevisiae (strain CEN.PK113-7D) OX=889517 GN=CENPK1137D_447 PE=4 SV=1;tr|G2WIQ4|G2WIQ4_YEASK K7_Rpl22ap OS=Saccharomyces cerevisiae (strain Kyokai no. 7 / NBRC 101557) OX=721032 GN=K7_RPL22A PE=4 SV=1;tr|C8Z	14	2	2	2	2	2	2	2	2	2	2	2	2	2	2	2	2	2	2	2	2	2	2	2	2	2	2	2	2	2	2	2	2	2	2	2	2	2	2	2	2	2
B5VMZ5;H0GK31;G2WIQ3;C8ZD32;C7GQN7;B3LT31;A7A0W6;A0A0L8REB0;P15624;N1NZH0;J6EH87;H0GY42;J8PZJ4;G0VD05;R9XBC5;Q75BQ2;J7RM10;G8ZR05;G8BS58;G0WE76	B5VMZ5;H0GK31;G2WIQ3;C8ZD32;C7GQN7;B3LT31;A7A0W6;A0A0L8REB0;P15624;N1NZH0;J6EH87;H0GY42;J8PZJ4	6;6;6;6;6;6;6;6;6;5;4;4;3;1;1;1;1;1;1;1	6;6;6;6;6;6;6;6;6;5;4;4;3;1;1;1;1;1;1;1	6;6;6;6;6;6;6;6;6;5;4;4;3;1;1;1;1;1;1;1	Phenylalanine--tRNA ligase beta subunit	AWRI1631_121070;VIN7_3211;K7_FRS1;EC1118_1L10_1354g;FRS1;SCRG_05046;CENPK1137D_446;VIN7_8610	tr|B5VMZ5|B5VMZ5_YEAS6 YLR060Wp-like protein (Fragment) OS=Saccharomyces cerevisiae (strain AWRI1631) OX=545124 GN=AWRI1631_121070 PE=4 SV=1;tr|H0GK31|H0GK31_SACCK Frs1p OS=Saccharomyces cerevisiae x Saccharomyces kudriavzevii (strain VIN7) OX=1095631 GN=V	20	6	6	6	5	5	5	4	5	6	5	6	5	5	5	4	5	5	5	5	5	5	4	5	6	5	6	5	5	5	4	5	5	5	5	5	5	4	5	6	5	6
N1P1B4;H0GKD0;G2WJ29;C8ZDG3;C7GIS9;B5VNB7;B3RH88;A7A187;A0A0L8REM8;Q12460;J6EFK9;H0GYC7;G0W3F8;G8ZRE1;G0V925;A0A0H5C7F7;J7S4P2;H2B2B1;A0A1E3P041;C5E205;A0A0W0E3X3;A7TL01;G8BUJ6;A0A1V2L2M7;A0A061B2Y9;A0A1E4RX17;I2H4F9;G8JSL7;S6E727;A0A1S7HZI5;A0A1S7HS03;K0KEJ5;R9XIX4;A0A109V0K8;Q75CR3;M3K1U3;W1QDX4;A3GGX7;G8BEX9;A0A4P6XQC2;A0A512UHH4;A5E6Q5;A0A5C1DRT8;A0A510P428;A0A2H0ZLF2;A0A0L0NRB0;Q6BIZ9;G3AWT8…	N1P1B4;H0GKD0;G2WJ29;C8ZDG3;C7GIS9;B5VNB7;B3RH88;A7A187;A0A0L8REM8;Q12460;J6EFK9;H0GYC7;G0W3F8;G8ZRE1;G0V925;A0A0H5C7F7;J7S4P2;H2B2B1;A0A1E3P041;C5E205;A0A0W0E3X3;A7TL01;G8BUJ6;A0A1V2L2M7;A0A061B2Y9;A0A1E4RX17;I2H4F9;G8JSL7;S6E727;A0A1S7HZI5;A0A1S7HS03;K0KEJ5;R9XIX4;A0A109V0K8;Q75CR3	6;6;6;6;6;6;6;6;6;6;5;5;4;4;4;3;3;3;3;3;3;3;3;3;3;3;3;3;3;3;3;3;3;3;3;2;2;2;2;2;2;2;2;2;2;2;2;2;2;2;2;2;2;2;2;2;2;2;2;2;2;2;1;1;1;1;1;1;1;1;1;1;1;1;1;1;1;1;1;1;1;1;1;1;1;1;1;1;1;1;1;1;1;1;1;1;1;1;1;1;1;1;1;1;1;1;1;1;1;1	5;5;5;5;5;5;5;5;5;5;4;4;3;3;3;2;2;2;2;2;2;2;2;2;2;2;2;2;2;2;2;2;2;2;2;1;1;1;1;1;1;1;1;1;1;1;1;1;1;1;1;1;1;1;1;1;1;1;1;1;1;1;0;0;1;1;1;0;0;1;0;1;1;1;0;1;1;1;1;0;0;0;0;0;0;1;0;0;0;0;1;0;0;0;0;0;0;0;1;1;1;0;0;0;1;0;0;1;0;1	5;5;5;5;5;5;5;5;5;5;4;4;3;3;3;2;2;2;2;2;2;2;2;2;2;2;2;2;2;2;2;2;2;2;2;1;1;1;1;1;1;1;1;1;1;1;1;1;1;1;1;1;1;1;1;1;1;1;1;1;1;1;0;0;1;1;1;0;0;1;0;1;1;1;0;1;1;1;1;0;0;0;0;0;0;1;0;0;0;0;1;0;0;0;0;0;0;0;1;1;1;0;0;0;1;0;0;1;0;1	Nucleolar protein 56	CENPK1137D_577;VIN7_3326;K7_SIK1;EC1118_1L7_0397g;SIK1;AWRI1631_122390;SCRG_04156;NOP56;VIN7_8723	tr|N1P1B4|N1P1B4_YEASC Nop56p OS=Saccharomyces cerevisiae (strain CEN.PK113-7D) OX=889517 GN=CENPK1137D_577 PE=4 SV=1;tr|H0GKD0|H	111	6	5	5	6	6	6	6	6	6	6	6	6	5	6	5	6	6	6	5	5	5	5	5	5	5	5	5	5	5	5	5	5	5	5	5	5	5	5	5	5	5
B5VNC3;H0GYD4;J5RUA0;H0GKD7;G2WJ36;N1NZE3;B3RH95;C7GIT6;C8ZDH0;A7A194;A0A0L8REU3;Q05785;A0A0L8RL36;H2B2A5	B5VNC3;H0GYD4;J5RUA0;H0GKD7;G2WJ36;N1NZE3;B3RH95;C7GIT6;C8ZDH0;A7A194;A0A0L8REU3;Q05785;A0A0L8RL36;H2B2A5	2;2;2;2;2;2;2;2;2;2;2;2;1;1	2;2;2;2;2;2;2;2;2;2;2;2;1;1	2;2;2;2;2;2;2;2;2;2;2;2;1;1	Epsin-2	AWRI1631_122450;VIN7_8730;VIN7_3333;K7_ENT2;CENPK1137D_583;SCRG_04163;ENT2;EC1118_1L7_0496g	tr|B5VNC3|B5VNC3_YEAS6 YLR206Wp-like protein (Fragment) OS=Saccharomyces cerevisiae (strain AWRI1631) OX=545124 GN=AWRI1631_122450 PE=4 SV=1;tr|H0GYD4|H0GYD4_SACCK Ent2p OS=Saccharomyces cerevisiae x Saccharomyces kudriavzevii (strain VIN7) OX=1095631 GN=V	14	2	2	2	2	1	2	1	1	2	2	1	1	2	2	2	2	2	2	2	1	2	1	1	2	2	1	1	2	2	2	2	2	2	2	1	2	1	1	2	2	1
N1NZK2;J8LKG5;J5PMK5;H0GYJ7;H0GKK1;G2WJB7;C8ZDQ7;C7GVU4;B5VNJ9;B3RHH3;A7A1H6;A0A0L8REW2;P32835;S6E7T3;A0A1S7HHS6;H2ANG6;N1NVU4;J8TH06;J8PWA2;H0H1A4;H0GNR0;G2WN58;C8ZGU4;C7GLQ9;B5VS69;B3LJL5;A6ZP30;A0A0L8RB76;I2H456;G8ZXY1;J7R812;P32836;A0A3M7A9U3;A0A167DVB4;A0A3M6Y4J1;G8BZB2;A7TPD5;W0T2P8;R9XDD6;R7YZ10;Q9P4E9;Q8TFK3;Q74ZA9;Q6FR65;Q6CUG0;Q6BMX0;Q59P43;M3K658;K0KI59;H8WZV3;G8YSI1;G8JR37;G8B7J8;G3B2…	N1NZK2;J8LKG5;J5PMK5;H0GYJ7;H0GKK1;G2WJB7;C8ZDQ7;C7GVU4;B5VNJ9;B3RHH3;A7A1H6;A0A0L8REW2;P32835;S6E7T3;A0A1S7HHS6;H2ANG6;N1NVU4;J8TH06;J8PWA2;H0H1A4;H0GNR0;G2WN58;C8ZGU4;C7GLQ9;B5VS69;B3LJL5;A6ZP30;A0A0L8RB76;I2H456;G8ZXY1;J7R812;P32836;A0A3M7A9U3;A0A167DVB4;A0A3M6Y4J1;G8BZB2;A7TPD5;W0T2P8;R9XDD6;R7YZ10;Q9P4E9;Q8TFK3;Q74ZA9;Q6FR65;Q6CUG0;Q6BMX0;Q59P43;M3K658;K0KI59;H8WZV3;G8YSI1;G8JR37;G8B7J8;G3B2…	4;4;4;4;4;4;4;4;4;4;4;4;4;3;3;3;3;3;3;3;3;3;3;3;3;3;3;3;3;3;3;3;2;2;2;2;2;2;2;2;2;2;2;2;2;2;2;2;2;2;2;2;2;2;2;2;2;2;2;2;2;2;2;2;2;2;2;2;2;2;2;2;2;2;2;2;2;2;2;2;2;2;2;2;2;2;2;2;2;2;2;2;2;2;2;2;2;2;2;1;1;1;1;1;1;1;1;1;1;1;1;1;1;1;1;1;1;1;1;1;1	4;4;4;4;4;4;4;4;4;4;4;4;4;3;3;3;3;3;3;3;3;3;3;3;3;3;3;3;3;3;3;3;2;2;2;2;2;2;2;2;2;2;2;2;2;2;2;2;2;2;2;2;2;2;2;2;2;2;2;2;2;2;2;2;2;2;2;2;2;2;2;2;2;2;2;2;2;2;2;2;2;2;2;2;2;2;2;2;2;2;2;2;2;2;2;2;2;2;2;1;1;1;1;1;1;1;1;1;1;1;1;1;1;1;1;1;1;1;1;1;1	4;4;4;4;4;4;4;4;4;4;4;4;4;3;3;3;3;3;3;3;3;3;3;3;3;3;3;3;3;3;3;3;2;2;2;2;2;2;2;2;2;2;2;2;2;2;2;2;2;2;2;2;2;2;2;2;2;2;2;2;2;2;2;2;2;2;2;2;2;2;2;2;2;2;2;2;2;2;2;2;2;2;2;2;2;2;2;2;2;2;2;2;2;2;2;2;2;2;2;1;1;1;1;1;1;1;1;1;1;1;1;1;1;1;1;1;1;1;1;1;1	GTP-binding nuclear protein GSP1/CNR1;GTP-binding nuclear protein GSP2/CNR2;GTP-binding nuclear protein Ran;GTP-binding nuclear protein spi1	CENPK1137D_668;VIN7_8801;VIN7_3403;K7_GSP1;EC1118_1L7_1508g;GSP1;AWRI1631_123310;SCRG_04243;CENPK1137D_2201;VIN7_10021;VIN7_4600;K7_GSP2;EC1118_1O4_4060g;GSP2;AWRI1631_153380;SCRG_01577;RAN;spi1	tr|N1NZK2|N1NZK2_YEASC GTP-binding nuclear protein OS=Saccharomyces cerevisiae (strain CEN.PK113-7D) OX=889517 GN=CENPK1137D_668 PE=3 SV=1;tr|J8LKG5|J8LKG5_SACAR GTP-binding nuclear protein OS=Saccharomyces arboricola (strain H-6 / AS 2.3317 / CBS 10644) O	121	4	4	4	3	4	2	3	3	3	3	3	3	4	3	3	2	3	3	3	4	2	3	3	3	3	3	3	4	3	3	2	3	3	3	4	2	3	3	3	3	3
N1P1L9;G2WJE6;C8ZDT6;C7GUB0;B3RHK0;A7A1K8;A0A0L8REY9;P49167;W1Q9B0;Q6FXW9;J8PZ04;H2AP01;G8JMF4;G8BZF1;G0WI45;C5DI03;A7TK99;A0A0W0CD94	N1P1L9;G2WJE6;C8ZDT6;C7GUB0;B3RHK0;A7A1K8;A0A0L8REY9;P49167;W1Q9B0;Q6FXW9;J8PZ04;H2AP01;G8JMF4;G8BZF1;G0WI45;C5DI03;A7TK99;A0A0W0CD94	2;2;2;2;2;2;2;2;1;1;1;1;1;1;1;1;1;1	2;2;2;2;2;2;2;2;1;1;1;1;1;1;1;1;1;1	2;2;2;2;2;2;2;2;1;1;1;1;1;1;1;1;1;1	60S ribosomal protein L38	CENPK1137D_697;K7_RPL38;EC1118_1L7_1893g;RPL38;SCRG_04272	tr|N1P1L9|N1P1L9_YEASC Rpl38p OS=Saccharomyces cerevisiae (strain CEN.PK113-7D) OX=889517 GN=CENPK1137D_697 PE=3 SV=1;tr|G2WJE6|G2WJE6_YEASK K7_Rpl38p OS=Saccharomyces cerevisiae (strain Kyokai no. 7 / NBRC 101557) OX=721032 GN=K7_RPL38 PE=3 SV=1;tr|C8ZDT6	18	2	2	2	2	2	2	2	2	2	2	2	2	2	2	2	2	2	2	2	2	2	2	2	2	2	2	2	2	2	2	2	2	2	2	2	2	2	2	2	2	2
N1NZB9;H0GXL3;H0GJB5;G2WI18;C8ZCF4;C7GRH2;B3LR71;A6ZZV2;A0A0L8RFV2;P33204;G8ZQI0;Q6FL85;J8LLF8;A0A0W0CZ50	N1NZB9;H0GXL3;H0GJB5;G2WI18;C8ZCF4;C7GRH2;B3LR71;A6ZZV2;A0A0L8RFV2;P33204;G8ZQI0;Q6FL85;J8LLF8;A0A0W0CZ50	2;2;2;2;2;2;2;2;2;2;1;1;1;1	2;2;2;2;2;2;2;2;2;2;1;1;1;1	2;2;2;2;2;2;2;2;2;2;1;1;1;1	Actin-related protein 2/3 complex subunit 4	CENPK1137D_994;VIN7_8395;VIN7_2992;K7_ARC19;EC1118_1K5_2421g;ARC19;SCRG_04006	tr|N1NZB9|N1NZB9_YEASC Actin-related protein 2/3 complex subunit 4 OS=Saccharomyces cerevisiae (strain CEN.PK113-7D) OX=889517 GN=CENPK1137D_994 PE=3 SV=1;tr|H0GXL3|H0GXL3_SACCK Actin-related protein 2/3 complex subunit 4 OS=Saccharomyces cerevisiae x Sacc	14	2	2	2	2	2	2	2	2	2	2	2	2	2	2	2	2	2	2	2	2	2	2	2	2	2	2	2	2	2	2	2	2	2	2	2	2	2	2	2	2	2
N1P152;J8PLD9;H0GJ07;G2WHP3;C8ZC29;C7GSN8;B3LQV5;A6ZZH6;A0A0L8RG72;G0VGU3;P33299;B5VM17;G0W8C7;I2JU91;M3IN09;A5DWN2;Q6C9G4;A0A060TBW7;S9XFU4;B6JY30;A0A161HKU4;C4Y5E3;A0A202GF33;F2QYC2;C4R8S3;A0A1B2JHP3;W1Q8U7;A0A099P9A5;A0A4T0X322;Q5A2A0;C5MEM3;C4YEC0;B9W7U4;C5DMB7;A5DQH3;A0A4P6XFI1;Q6BQ86;G3BDR5;A3GFY8;A0A512UF40;A0A2H1A2Q1;A0A0L0NNR5;H8X097;G8YB40;G8B8G6;H2AYJ6;S9PY66;A0A0X8HWK6;R9XAV1;G8JXF9;G…	N1P152;J8PLD9;H0GJ07;G2WHP3;C8ZC29;C7GSN8;B3LQV5;A6ZZH6;A0A0L8RG72;G0VGU3;P33299;B5VM17;G0W8C7;I2JU91;M3IN09;A5DWN2;Q6C9G4;A0A060TBW7;S9XFU4;B6JY30;A0A161HKU4;C4Y5E3;A0A202GF33;F2QYC2;C4R8S3;A0A1B2JHP3;W1Q8U7;A0A099P9A5;A0A4T0X322;Q5A2A0;C5MEM3;C4YEC0;B9W7U4;C5DMB7;A5DQH3;A0A4P6XFI1;Q6BQ86;G3BDR5;A3GFY8;A0A512UF40;A0A2H1A2Q1;A0A0L0NNR5;H8X097;G8YB40;G8B8G6;H2AYJ6;S9PY66;A0A0X8HWK6;R9XAV1;G8JXF9;G…	3;3;3;3;3;3;3;3;3;3;3;2;2;2;2;2;2;2;2;2;2;2;2;2;2;2;2;2;2;2;2;2;2;2;2;2;2;2;2;2;2;2;2;2;2;2;2;2;2;2;2;2;2;2;2;2;2;2;2;2;2;2;2;2;2;1;1;1;1;1;1;1;1;1;1;1;1;1;1;1;1;1;1;1;1;1;1;1;1;1;1;1;1;1;1;1;1;1;1;1;1;1;1;1;1;1;1	3;3;3;3;3;3;3;3;3;3;3;2;2;2;2;2;2;2;2;2;2;2;2;2;2;2;2;2;2;2;2;2;2;2;2;2;2;2;2;2;2;2;2;2;2;2;2;2;2;2;2;2;2;2;2;2;2;2;2;2;2;2;2;2;2;1;1;1;1;1;1;1;1;1;1;1;1;1;1;1;1;1;1;1;1;1;1;1;1;1;1;1;1;1;1;1;1;1;1;1;1;1;1;1;1;1;1	3;3;3;3;3;3;3;3;3;3;3;2;2;2;2;2;2;2;2;2;2;2;2;2;2;2;2;2;2;2;2;2;2;2;2;2;2;2;2;2;2;2;2;2;2;2;2;2;2;2;2;2;2;2;2;2;2;2;2;2;2;2;2;2;2;1;1;1;1;1;1;1;1;1;1;1;1;1;1;1;1;1;1;1;1;1;1;1;1;1;1;1;1;1;1;1;1;1;1;1;1;1;1;1;1;1;1	26S protease regulatory subunit 7 homolog	CENPK1137D_1161;VIN7_2875;K7_RPT1;EC1118_1K5_0837g;RPT1;SCRG_03880;AWRI1631_110810;rpt1	tr|N1P152|N1P152_YEASC Rpt1p OS=Saccharomyces cerevisiae (strain CEN.PK113-7D) OX=889517 GN=CENPK1137D_1161 PE=3 SV=1;tr|J8PLD9|J8PLD9_SACAR Rpt1p OS=Saccharomyces arboricola (strain H-6 / AS 2.3317 / CBS 10644) OX=1160507 GN=SU7_1943 PE=3 SV=1;tr|H0GJ07|H	107	3	3	3	2	2	3	2	2	2	2	1	2	2	1	2	2	2	2	2	2	3	2	2	2	2	1	2	2	1	2	2	2	2	2	2	3	2	2	2	2	1
N1P0G3;J5S9E6;H0GXM9;H0GJD6;G2WI45;C8ZCH9;C7GNP4;B5VMG1;B3LR98;A6ZZX8;J8Q2P6;A0A0L8RGJ9;P36018;A0A1B2J5N9;Q5KAE3;K1V9R6;A0A0J0XSU3;A0A1E4S882;A0A1E3NVU7;C5E344;Q55L37;A0A4P6XQT7;A0A0H5CCN1;R9XBF9;Q75F92;G8JUC4;A0A109UVJ3;F2QNB1;C4QXL9;A0A061AR63;A0A060TBQ5;W0T5Z4;R9XIS8;Q75CK3;Q6CSB5;Q6C077;H2AN41;C5MC93;A0A448YEI3;A0A0F7STW0;A0A061B7E6;W0THH7;Q6FNW1;Q6CTC6;K0KNA2;I2JU87;G8BY01;A0A0W0E7U3;A0A0H5C…	N1P0G3;J5S9E6;H0GXM9;H0GJD6;G2WI45;C8ZCH9;C7GNP4;B5VMG1;B3LR98;A6ZZX8;J8Q2P6;A0A0L8RGJ9;P36018	3;3;3;3;3;3;3;3;3;3;3;3;3;1;1;1;1;1;1;1;1;1;1;1;1;1;1;1;1;1;1;1;1;1;1;1;1;1;1;1;1;1;1;1;1;1;1;1;1;1;1;1;1;1;1;1;1;1;1;1;1;1;1;1;1;1;1;1;1;1;1;1;1;1;1;1;1;1;1;1;1;1;1;1;1;1;1;1;1;1;1;1;1;1;1;1;1;1;1;1;1;1;1;1;1;1;1;1;1;1;1;1;1;1;1;1;1;1;1;1;1;1;1;1;1;1;1;1;1;1;1;1;1;1;1;1;1;1;1;1;1;1;1;1;1;1;1;1;1;1;1;1;1;1;1;1;1;1;1;1;1;1;1;1;1;1;1;1;1;1;1;1;1;1;1;1;1;1;1;1;1;1;1;1;1;1;1;1;1;1;1;1;1;1;1;1;1;1;1;1…	3;3;3;3;3;3;3;3;3;3;3;3;3;1;1;1;1;1;1;1;1;1;1;1;1;1;1;1;1;1;1;1;1;1;1;1;1;1;1;1;1;1;1;1;1;1;1;1;1;1;1;1;1;1;1;1;1;1;1;1;1;1;1;1;1;1;1;1;1;1;1;1;1;1;1;1;1;1;1;1;1;1;1;1;1;1;1;1;1;1;1;1;1;1;1;1;1;1;1;1;1;1;1;1;1;1;1;1;1;1;1;1;1;1;1;1;1;1;1;1;1;1;1;1;1;1;1;1;1;1;1;1;1;1;1;1;1;1;1;1;1;1;1;1;1;1;1;1;1;1;1;1;1;1;1;1;1;1;1;1;1;1;1;1;1;1;1;1;1;1;1;1;1;1;1;1;1;1;1;1;1;1;1;1;1;1;1;1;1;1;1;1;1;1;1;1;1;1;1;1…	3;3;3;3;3;3;3;3;3;3;3;3;3;1;1;1;1;1;1;1;1;1;1;1;1;1;1;1;1;1;1;1;1;1;1;1;1;1;1;1;1;1;1;1;1;1;1;1;1;1;1;1;1;1;1;1;1;1;1;1;1;1;1;1;1;1;1;1;1;1;1;1;1;1;1;1;1;1;1;1;1;1;1;1;1;1;1;1;1;1;1;1;1;1;1;1;1;1;1;1;1;1;1;1;1;1;1;1;1;1;1;1;1;1;1;1;1;1;1;1;1;1;1;1;1;1;1;1;1;1;1;1;1;1;1;1;1;1;1;1;1;1;1;1;1;1;1;1;1;1;1;1;1;1;1;1;1;1;1;1;1;1;1;1;1;1;1;1;1;1;1;1;1;1;1;1;1;1;1;1;1;1;1;1;1;1;1;1;1;1;1;1;1;1;1;1;1;1;1;1…	GTP-binding protein YPT52	CENPK1137D_1023;VIN7_8417;VIN7_3016;K7_YPT52;EC1118_1K5_2718g;YPT52;AWRI1631_112360;SCRG_04033	tr|N1P0G3|N1P0G3_YEASC Ypt52p OS=Saccharomyces cerevisiae (strain CEN.PK113-7D) OX=889517 GN=CENPK1137D_1023 PE=4 SV=1;tr|J5S9E6|J5S9E6_SACK1 YPT52-like protein OS=Saccharomyces kudriavzevii (strain ATCC MYA-4449 / AS 2.2408 / CBS 8840 / NBRC 1802 / NCYC 2	239	3	3	3	2	2	2	2	2	2	2	3	3	3	3	2	3	3	3	2	2	2	2	2	2	2	3	3	3	3	2	3	3	3	2	2	2	2	2	2	2	3
N1P145;J8PLR8;H0GIS0;G2WH70;C8ZBL3;C7GMD8;B3LQF3;A6ZQ24;A0A0L8RGV9;J7S4C0;P47117;H2AUG8;A7TLM3;G0W416	N1P145;J8PLR8;H0GIS0;G2WH70;C8ZBL3;C7GMD8;B3LQF3;A6ZQ24;A0A0L8RGV9;J7S4C0;P47117;H2AUG8;A7TLM3;G0W416	2;2;2;2;2;2;2;2;2;2;2;1;1;1	2;2;2;2;2;2;2;2;2;2;2;1;1;1	2;2;2;2;2;2;2;2;2;2;2;1;1;1	Actin-related protein 3	CENPK1137D_1358;VIN7_2724;K7_ARP3;EC1118_1J19_0089g;ARP3;SCRG_03717	tr|N1P145|N1P145_YEASC Arp3p OS=Saccharomyces cerevisiae (strain CEN.PK113-7D) OX=889517 GN=CENPK1137D_1358 PE=3 SV=1;tr|J8PLR8|J8PLR8_SACAR Arp3p OS=Saccharomyces arboricola (strain H-6 / AS 2.3317 / CBS 10644) OX=1160507 GN=SU7_1855 PE=3 SV=1;tr|H0GIS0|H	14	2	2	2	2	2	1	2	2	1	2	2	2	1	1	1	2	2	1	2	2	1	2	2	1	2	2	2	1	1	1	2	2	1	2	2	1	2	2	1	2	2
N1P463;H0GWD3;G2WGC2;C7GPX0;B5VKR9;B3LTN0;A6ZVP5;Q01852;Q6FPN3;A0A0W0D2F8;G8BQU2;A7TQQ4;H0GI04;C8ZAM6;G0V8L1;J8Q6U0;G0W601	N1P463;H0GWD3;G2WGC2;C7GPX0;B5VKR9;B3LTN0;A6ZVP5;Q01852;Q6FPN3;A0A0W0D2F8;G8BQU2;A7TQQ4;H0GI04;C8ZAM6;G0V8L1;J8Q6U0;G0W601	2;2;2;2;2;2;2;2;1;1;1;1;1;1;1;1;1	2;2;2;2;2;2;2;2;1;1;1;1;1;1;1;1;1	2;2;2;2;2;2;2;2;1;1;1;1;1;1;1;1;1	Mitochondrial import inner membrane translocase subunit TIM44	CENPK1137D_5037;VIN7_7796;K7_TIM44;TIM44;AWRI1631_91320;SCRG_05201;VIN7_2430;EC1118_1I12_1772g	tr|N1P463|N1P463_YEASC Mitochondrial import inner membrane translocase subunit TIM44 OS=Saccharomyces	18	2	2	2	2	2	2	2	2	2	2	2	2	2	2	2	2	2	2	2	2	2	2	2	2	2	2	2	2	2	2	2	2	2	2	2	2	2	2	2	2	2
N1P987;J8LMD8;H0GI46;G2WFW2;C7GLS2;B5VKX1;B3LTH6;A6ZVV4;A0A0L8RIA8;P38998;H0GWI0;W1QKJ3;S6F5Z4;A0A1S7I0N5;A0A1S7HFZ4;G0V7H5;C5DDF5;C8ZAT6;R9XB76;Q75BV4;Q6FU27;J7RTD7;G8ZQJ4;A0A0W0CT96;I2H0L3;A0A1Z8JU01;A0A1V2LMD6;A0A1E5RU80;A0A099NVR9;K0KU67;A0A1E4RY07;A0A0H5C2J7	N1P987;J8LMD8;H0GI46;G2WFW2;C7GLS2;B5VKX1;B3LTH6;A6ZVV4;A0A0L8RIA8;P38998;H0GWI0;W1QKJ3;S6F5Z4;A0A1S7I0N5;A0A1S7HFZ4;G0V7H5;C5DDF5;C8ZAT6	3;3;3;3;3;3;3;3;3;3;2;2;2;2;2;2;2;2;1;1;1;1;1;1;1;1;1;1;1;1;1;1	3;3;3;3;3;3;3;3;3;3;2;2;2;2;2;2;2;2;1;1;1;1;1;1;1;1;1;1;1;1;1;1	3;3;3;3;3;3;3;3;3;3;2;2;2;2;2;2;2;2;1;1;1;1;1;1;1;1;1;1;1;1;1;1	Saccharopine dehydrogenase [NAD(+), L-lysine-forming]	CENPK1137D_5100;VIN7_2479;K7_LYS1;LYS1;AWRI1631_91860;SCRG_05144;VIN7_7850;EC1118_1I12_2498g	tr|N1P987|N1P987_YEASC Saccharopine dehydrogenase [NAD(+), L-lysine-forming] OS=Saccharomyces cerevisiae (strain CEN.PK113-7D) OX=889517 GN=CENPK1137D_5100 PE=3 SV=1;tr|J8LMD8|J8LMD8_SACAR Saccharopine dehydrogenase [NAD(+), L-lysine-forming] OS=Saccharomy	32	3	3	3	3	3	3	3	3	3	3	3	3	3	3	3	3	3	3	3	3	3	3	3	3	3	3	3	3	3	3	3	3	3	3	3	3	3	3	3	3	3
N1PA03;J5RSA9;H0GUK4;G2WDR6;C8Z861;C7GX04;B5VIE4;B3LHN9;A6ZTZ8;J8Q891;A0A0L8RIL3;Q00362;C5DHR5;J7R8J3;H2ASD8;Q6FL50;A0A0W0EGM5;G0VAK5;G0W615;S6ETC6;A0A1S7I0L1;A0A1S7HRF1;G8ZPP6;A7TT71;I2H2W9	N1PA03;J5RSA9;H0GUK4;G2WDR6;C8Z861;C7GX04;B5VIE4;B3LHN9;A6ZTZ8;J8Q891;A0A0L8RIL3;Q00362;C5DHR5;J7R8J3;H2ASD8;Q6FL50;A0A0W0EGM5;G0VAK5;G0W615;S6ETC6;A0A1S7I0L1;A0A1S7HRF1;G8ZPP6;A7TT71;I2H2W9	2;2;2;2;2;2;2;2;2;2;2;2;1;1;1;1;1;1;1;1;1;1;1;1;1	2;2;2;2;2;2;2;2;2;2;2;2;1;1;1;1;1;1;1;1;1;1;1;1;1	2;2;2;2;2;2;2;2;2;2;2;2;1;1;1;1;1;1;1;1;1;1;1;1;1	Protein phosphatase PP2A regulatory subunit B	VIN7_1641;CENPK1137D_3273;VIN7_7004;K7_CDC55;EC1118_1G1_0859g;CDC55;AWRI1631_70660;SCRG_01179	tr|N1PA03|N1PA03_YEASC Protein phosphatase PP2A regulatory subunit B OS=Saccharomyces cerevisiae (strain CEN.PK113-7D) OX	26	2	2	2	2	0	1	1	1	1	1	1	1	2	1	1	2	2	2	2	0	1	1	1	1	1	1	1	2	1	1	2	2	2	2	0	1	1	1	1	1	1
N1PA01;J8PNT5;H0GG21;G2WDQ7;C7GWZ5;B5VID3;B3LHP8;A6ZTY9;A0A0L8RIS4;P32803;H2ASD0	N1PA01;J8PNT5;H0GG21;G2WDQ7;C7GWZ5;B5VID3;B3LHP8;A6ZTY9;A0A0L8RIS4;P32803	3;3;3;3;3;3;3;3;3;3;1	3;3;3;3;3;3;3;3;3;3;1	3;3;3;3;3;3;3;3;3;3;1	Endosomal protein P24B	CENPK1137D_3263;VIN7_1633;K7_EMP24;EMP24;AWRI1631_70550;SCRG_01188	tr|N1PA01|N1PA01_YEASC Emp24p OS=Saccharomyces cerevisiae (strain CEN.PK113-7D) OX=889517 GN=CENPK1137D_3263 PE=3 SV=1;tr|J8PNT5|J8PNT5_SACAR Emp24p OS=Saccharomyces arboricola (strain H-6 / AS 2.3317 / CBS 10644) OX=1160507 GN=SU7_1075 PE=3 SV=1;tr|H0GG21	11	3	3	3	3	3	3	3	3	3	3	3	3	3	3	3	3	3	3	3	3	3	3	3	3	3	3	3	3	3	3	3	3	3	3	3	3	3	3	3	3	3
N1P9W9;J8Q7U2;H0GGP6;G2WEL7;C8Z928;C7GUG0;B5VJ80;B3LI93;A6ZUE9;A0A0L8RJK0;A7TP72;P23638;Q6FQ02;A0A0W0CIM5;J7RG62;G0VF81;C5DLP4;G0WDK4;G8BP16;H2AS45	N1P9W9;J8Q7U2;H0GGP6;G2WEL7;C8Z928;C7GUG0;B5VJ80;B3LI93;A6ZUE9;A0A0L8RJK0;A7TP72;P23638;Q6FQ02;A0A0W0CIM5;J7RG62;G0VF81	3;3;3;3;3;3;3;3;3;3;3;3;2;2;2;2;1;1;1;1	3;3;3;3;3;3;3;3;3;3;3;3;2;2;2;2;1;1;1;1	3;3;3;3;3;3;3;3;3;3;3;3;2;2;2;2;1;1;1;1	Proteasome subunit alpha type-3	VIN7_7281;CENPK1137D_3103;VIN7_1921;K7_PRE9;EC1118_1G1_4533g;PRE9;AWRI1631_73590;SCRG_00883	tr|N1P9W9|N1P9W9_YEASC Proteasome endopeptidase complex OS=Saccharomyces cerevisiae (strain CEN	21	3	3	3	2	3	3	3	3	3	3	3	3	2	3	3	3	3	3	2	3	3	3	3	3	3	3	3	2	3	3	3	3	3	2	3	3	3	3	3	3	3
N1P648;J8PNC0;G2WEU7;C8Z9B0;C7GNK8;B5VJF8;B3LI19;A6ZUM9;A0A0L8RJN0;P30822;A7TEU6;J7QZF8;H2AQR3;G8BNU4;Q6FXG2;A0A0W0DET9	N1P648;J8PNC0;G2WEU7;C8Z9B0;C7GNK8;B5VJF8;B3LI19;A6ZUM9;A0A0L8RJN0;P30822;A7TEU6;J7QZF8;H2AQR3;G8BNU4;Q6FXG2;A0A0W0DET9	2;2;2;2;2;2;2;2;2;2;1;1;1;1;1;1	2;2;2;2;2;2;2;2;2;2;1;1;1;1;1;1	2;2;2;2;2;2;2;2;2;2;1;1;1;1;1;1	Exportin-1	CENPK1137D_3185;K7_CRM1;EC1118_1G1_5501g;CRM1;AWRI1631_74390;SCRG_00803	tr|N1P648|N1P648_YEASC Crm1p OS=Saccharomyces cerevisiae (strain CEN.PK113-7D) OX=889517 GN=CENPK1137D_3185 PE=4 SV=1;tr|J8PNC0|J8PNC0_SACAR Crm1p OS=Saccharomyces arboricola (strain H-6 / AS 2.3317 / CBS 10644) OX=1160507 GN=SU7_1337 PE=4 SV=1;tr|G2WEU7|G	16	2	2	2	2	2	2	2	2	2	2	2	2	2	2	2	2	2	2	2	2	2	2	2	2	2	2	2	2	2	2	2	2	2	2	2	2	2	2	2	2	2
N1P4U5;J8Q2N4;J4TZA1;H0GFK6;G2WDA3;C8Z7P4;C7GY75;B5VHY9;B3LUH3;A7A201;A0A0L8RJW1;P01123	N1P4U5;J8Q2N4;J4TZA1;H0GFK6;G2WDA3;C8Z7P4;C7GY75;B5VHY9;B3LUH3;A7A201;A0A0L8RJW1;P01123	2;2;2;2;2;2;2;2;2;2;2;2	2;2;2;2;2;2;2;2;2;2;2;2	2;2;2;2;2;2;2;2;2;2;2;2	GTP-binding protein YPT1	CENPK1137D_3344;K7_YPT1;EC1118_1F14_0408g;YPT1;AWRI1631_60210;SCRG_05509	tr|N1P4U5|N1P4U5_YEASC Ypt1p OS=Saccharomyces cerevisiae (strain CEN.PK113-7D) OX=889517 GN=CENPK1137D_3344 PE=4 SV=1;tr|J8Q2N4|J8Q2N4_SACAR Ypt1p OS=Sac	13	2	2	2	2	2	2	2	2	2	2	2	2	2	2	2	2	2	2	2	2	2	2	2	2	2	2	2	2	2	2	2	2	2	2	2	2	2	2	2	2	2
N1PA74;J6EC23;H0GTN7;H0GFE1;G2WCK5;G0V7E5;C8Z6X1;C7GX16;B3LRY9;A6ZQS2;A0A0L8RK95;P39990;W0T5N0;Q6FQV5;Q6CM69;J8Q965;J7RED5;J7RAC4;H2AWH8;A0A4T0X467;A0A0W0E8A1;A0A099P109;W1Q720;R9XDN2;Q757T2;I2H2V4;C5E3K9;A0A0X8HSI7	N1PA74;J6EC23;H0GTN7;H0GFE1;G2WCK5;G0V7E5;C8Z6X1;C7GX16;B3LRY9;A6ZQS2;A0A0L8RK95;P39990;W0T5N0;Q6FQV5;Q6CM69;J8Q965;J7RED5;J7RAC4;H2AWH8;A0A4T0X467;A0A0W0E8A1;A0A099P109;W1Q720;R9XDN2;Q757T2;I2H2V4;C5E3K9;A0A0X8HSI7	2;2;2;2;2;2;2;2;2;2;2;2;1;1;1;1;1;1;1;1;1;1;1;1;1;1;1;1	2;2;2;2;2;2;2;2;2;2;2;2;1;1;1;1;1;1;1;1;1;1;1;1;1;1;1;1	2;2;2;2;2;2;2;2;2;2;2;2;1;1;1;1;1;1;1;1;1;1;1;1;1;1;1;1	13 kDa ribonucleoprotein-associated protein	CENPK1137D_3628;VIN7_6626;VIN7_1264;K7_SNU13;EC1118_1E8_0584g;SNU13;SCRG_04442	tr|N1PA74|N1PA74_YEASC Ribonucloprotein OS=Saccharomyces cerevisiae (strain CEN.PK113-7D) OX=889517 GN=CENPK1137D_3628 PE=3 SV=1;tr|J6EC23|J6EC23_SACK1 Ribonucloprotein OS=Saccharomyces kudriavzevii (strain ATCC MYA-4449 / AS 2.2408 / CBS 8840 / NBRC 1802	28	2	2	2	2	2	2	2	2	2	2	2	2	2	2	2	1	2	2	2	2	2	2	2	2	2	2	2	2	2	2	1	2	2	2	2	2	2	2	2	2	2
N1PAM8;J6EP43;H0GS97;G2WC26;C8Z6G7;C7GST0;B5VFD5;B3LH27;A6ZXJ2;A0A0L8RLC9;Q12434;J8Q714;A7TF16;C5E257;Q6FNT7;A0A0W0DB28;G8ZRJ0;S6E6J5;J7S639;G0V8Z5;A0A1S7HPY4;A0A1S7HCB2;I2H5U7	N1PAM8;J6EP43;H0GS97;G2WC26;C8Z6G7;C7GST0;B5VFD5;B3LH27;A6ZXJ2;A0A0L8RLC9;Q12434;J8Q714	3;3;3;3;3;3;3;3;3;3;3;2;1;1;1;1;1;1;1;1;1;1;1	3;3;3;3;3;3;3;3;3;3;3;2;1;1;1;1;1;1;1;1;1;1;1	3;3;3;3;3;3;3;3;3;3;3;2;1;1;1;1;1;1;1;1;1;1;1	Rho GDP-dissociation inhibitor	CENPK1137D_4398;VIN7_6020;K7_RDI1;EC1118_1D0_0815g;RDI1;AWRI1631_41040;SCRG_00631	tr|N1PAM8|N1PAM8_YEASC Rdi1p OS=Saccharomyces cerevisiae (strain CEN.PK113-7D) OX=889517 GN=CENPK1137D_4398 PE=4 SV=1;tr|J6EP43|J6EP43_SACK1 RDI1-like protein OS=Saccharomyces kudriavzevii (strain ATCC MYA-4449 / AS 2.2408 / CBS 8840 / NBRC 1802 / NCYC 288	23	3	3	3	2	3	3	3	3	2	3	2	3	3	3	3	3	3	3	2	3	3	3	3	2	3	2	3	3	3	3	3	3	3	2	3	3	3	3	2	3	2
N1P462;N1P066;G2WJL9;G2WC88;C8ZE15;C8Z4J5;C7GXK8;B3RHR8;B3LGX0;A7A1S9;A6ZXQ3;A0A0L8RLD1;P0C2H9;P0C2H8;C7GJN7;E9P9U8;H2AYB4;G0V5S3;G0WAD2;G3K1W6;Q6FWF4;J7S795;I2GWC0;G8ZUP9;G8BQE2;B6JYL5;A0A1E5S164;A0A0W0CQ39;W0TCE9;Q6CWM6;C5DFG2;A0A0X8HR68;A0A1E3PB55;Q2MHI2;A0A1E4S295;A0A061B6E2;B6K133	N1P462;N1P066;G2WJL9;G2WC88;C8ZE15;C8Z4J5;C7GXK8;B3RHR8;B3LGX0;A7A1S9;A6ZXQ3;A0A0L8RLD1;P0C2H9;P0C2H8;C7GJN7	5;5;5;5;5;5;5;5;5;5;5;5;5;5;4;2;2;2;1;1;1;1;1;1;1;1;1;1;1;1;1;1;1;1;1;1;1	5;5;5;5;5;5;5;5;5;5;5;5;5;5;4;2;2;2;1;1;1;1;1;1;1;1;1;1;1;1;1;1;1;1;1;1;1	5;5;5;5;5;5;5;5;5;5;5;5;5;5;4;2;2;2;1;1;1;1;1;1;1;1;1;1;1;1;1;1;1;1;1;1;1	60S ribosomal protein L31-B;60S ribosomal protein L31-A	CENPK1137D_3752;CENPK1137D_776;K7_RPL31B;K7_RPL31A;EC1118_1L7_2850g;EC1118_1D0_1530g;RPL31B;SCRG_04344;SCRG_00571;RPL31A	tr|N1P462|N1P462_YEASC Rpl31ap OS=Saccharomyces cerevisiae (strain CEN.PK113-7D) OX=889517 GN=CENPK1137D_3752 PE=4 SV=1;tr|N1P066|N1P066_YEASC Rpl31bp OS=Saccharomyces cerevisiae (strain CEN.PK113-7D) OX=889517 GN=CENPK1137D_776 PE=4 SV=1;tr|G2WJL9|G2WJL9_	37	5	5	5	4	4	4	4	4	4	4	4	4	4	4	5	3	4	4	4	4	4	4	4	4	4	4	4	4	4	5	3	4	4	4	4	4	4	4	4	4	4
N1P6V2;H0GS61;G2WBX4;C8Z6B1;C7GV54;B3LH74;A6ZXE0;A0A0L8RLJ0;P11076;J6EIY5;J8Q750;H0H2P2;S6EKE6;Q6FQS5;Q6FNU1;J7R1N0;I2H5V1;I2GW81;H2B288;H2APV7;G8ZRI6;G8C270;G8BNB2;G0W3R0;G0VG23;G0V8Z6;A7TPC4;A7TF27;A0A1S7HC21;A0A0L8RL80;J7S4W8;G0W3I6;J8TR21;R9XEB7;Q75A26;N1P7N1;J8PQI2;H0GS96;H0GDD7;G8JWX9;G2WC24;C8Z6G5;C7GKY9;C5E253;C5E252;B5VFD4;B3LH28;A6ZXJ0;P19146	N1P6V2;H0GS61;G2WBX4;C8Z6B1;C7GV54;B3LH74;A6ZXE0;A0A0L8RLJ0;P11076;J6EIY5;J8Q750;H0H2P2;S6EKE6;Q6FQS5;Q6FNU1;J7R1N0;I2H5V1;I2GW81;H2B288;H2APV7;G8ZRI6;G8C270;G8BNB2;G0W3R0;G0VG23;G0V8Z6;A7TPC4;A7TF27;A0A1S7HC21;A0A0L8RL80;J7S4W8;G0W3I6	3;3;3;3;3;3;3;3;3;2;2;2;2;2;2;2;2;2;2;2;2;2;2;2;2;2;2;2;2;2;2;2;1;1;1;1;1;1;1;1;1;1;1;1;1;1;1;1;1	3;3;3;3;3;3;3;3;3;2;2;2;2;2;2;2;2;2;2;2;2;2;2;2;2;2;2;2;2;2;2;2;1;1;1;1;1;1;1;1;1;1;1;1;1;1;1;1;1	3;3;3;3;3;3;3;3;3;2;2;2;2;2;2;2;2;2;2;2;2;2;2;2;2;2;2;2;2;2;2;2;1;1;1;1;1;1;1;1;1;1;1;1;1;1;1;1;1	ADP-ribosylation factor 1	CENPK1137D_4131;VIN7_5974;K7_ARF1;EC1118_1D0_0144g;ARF1;SCRG_00683;VIN7_10620	tr|N1P6V2|N1P6V2_YEASC Arf1p OS=Saccharomyces cerevisiae (strain CEN.PK113-7D) OX=889517 GN=CENPK1137D_4131 PE=3 SV=1;tr|H0GS61|H0GS61_SACCK Arf1p OS=Saccharomyces cerevisiae x Saccharomyces kudriavzevii (strain VIN7) OX=1095631 GN=VIN7_5974 PE=3 SV=1;tr|G	49	3	3	3	3	3	3	3	3	3	3	3	3	3	3	3	3	3	3	3	3	3	3	3	3	3	3	3	3	3	3	3	3	3	3	3	3	3	3	3	3	3
N1P4Y2;J6EIU6;H0GTY2;G2WCX2;C8Z793;C7GRR4;B3LRJ9;A6ZR37;A0A0L8RLJ9;P40054;Q5A3K7;C4YGB8;G3BCI5;C4Y6R5;A0A202GDN9;A0A2H1A8Q9;A0A0L0P227;J8LPD6;A0A1E3P1C2;A0A1E4S3Z3;B9W9J7;A5DEL5;Q6BWI7;G8YJX1;A3LPQ2;A0A0L8RH70;G0VFZ9;F2QSD3;C4R1C8;A0A448YMA7;A0A1B2JDR1;W0T830;R9XAM1;Q75CF2;Q6CTX5;K0KPM9;H2DR66;A0A061AZW7	N1P4Y2;J6EIU6;H0GTY2;G2WCX2;C8Z793;C7GRR4;B3LRJ9;A6ZR37;A0A0L8RLJ9;P40054;Q5A3K7;C4YGB8;G3BCI5;C4Y6R5;A0A202GDN9;A0A2H1A8Q9;A0A0L0P227;J8LPD6;A0A1E3P1C2;A0A1E4S3Z3	4;4;4;4;4;4;4;4;4;4;2;2;2;2;2;2;2;2;2;2;1;1;1;1;1;1;1;1;1;1;1;1;1;1;1;1;1;1	4;4;4;4;4;4;4;4;4;4;2;2;2;2;2;2;2;2;2;2;1;1;1;1;1;1;1;1;1;1;1;1;1;1;1;1;1;1	3;3;3;3;3;3;3;3;3;3;1;1;1;1;1;1;1;1;1;1;1;1;1;1;1;1;1;1;1;1;1;1;1;1;1;1;1;1	D-3-phosphoglycerate dehydrogenase 1	VIN7_1367;CENPK1137D_3491;VIN7_6727;K7_SER3;EC1118_1E8_2025g;SER3;SCRG_04558	tr|N1P4Y2|N1P4Y2_YEASC D-3-phosphoglycerate dehydrogenase OS=Saccharomyces cerevisiae (strain	39	4	4	3	3	3	2	3	2	4	4	3	2	2	3	3	3	4	4	3	3	2	3	2	4	4	3	2	2	3	3	3	4	4	2	2	1	2	1	3	3	2
N1P744;G2W8S6;C8Z3V8;B3LNL8;A6ZKL6;A0A0L8RLP1;P0CX42;P0CX41;J5PJ53;H0GQZ2;H0GF95;A0A1E4S7F0;A0A0W0EHK0;A0A0L8RMU9;G8ZRM5;A7TI30;A0A1S7HP77;A0A1S7HCS3;A0A0H5C3T0;A0A061AJS2;W0TG11;Q751J4;Q6FTC5;Q6CP75;J7RWQ6;I2H2F1;H2B1Q3;G8JVX0;G8BTD8;G0WBV0;G0VFP9;C5DE40;A0A120K253;S6F704;A0A1E5RJQ9	N1P744;G2W8S6;C8Z3V8;B3LNL8;A6ZKL6;A0A0L8RLP1;P0CX42;P0CX41;J5PJ53;H0GQZ2;H0GF95;A0A1E4S7F0;A0A0W0EHK0;A0A0L8RMU9;G8ZRM5;A7TI30;A0A1S7HP77;A0A1S7HCS3;A0A0H5C3T0;A0A061AJS2;W0TG11;Q751J4;Q6FTC5;Q6CP75;J7RWQ6;I2H2F1;H2B1Q3;G8JVX0;G8BTD8;G0WBV0;G0VFP9;C5DE40;A0A120K253;S6F704;A0A1E5RJQ9	2;2;2;2;2;2;2;2;1;1;1;1;1;1;1;1;1;1;1;1;1;1;1;1;1;1;1;1;1;1;1;1;1;1;1	2;2;2;2;2;2;2;2;1;1;1;1;1;1;1;1;1;1;1;1;1;1;1;1;1;1;1;1;1;1;1;1;1;1;1	2;2;2;2;2;2;2;2;1;1;1;1;1;1;1;1;1;1;1;1;1;1;1;1;1;1;1;1;1;1;1;1;1;1;1	60S ribosomal protein L23-B;60S ribosomal protein L23-A	K7_RPL23A;RPL23A;RPL23B	tr|N1P744|N1P744_YEASC Rpl23bp OS=Saccharomyces cerevisiae (strain CEN.PK113-7D) OX=889517 GN=CENPK1137D_3530 PE=3 SV=1;tr|G2W8S6|G2W8S6_YEASK K7_Rpl23ap OS=Saccharomyces cerevisiae (strain Kyokai no. 7 / NBRC 101557) OX=721032 GN=K7_RPL23A PE=3 SV=1;tr|C8	35	2	2	2	1	1	2	1	1	2	2	2	1	2	1	1	1	2	2	1	1	2	1	1	2	2	2	1	2	1	1	1	2	2	1	1	2	1	1	2	2	2
N1P843;J8QB43;J5S8I0;H0GCF2;G2W996;D3UEI3;C7GJS1;B3LN62;A6ZL36;A0A0L8RM73;P15873;S6E373;J7RBQ5;A0A1S7HC01;G8C0K7;Q6FWA4;H2AXU5;G8ZS71;G0W540;A0A0W0CQ72;G0VJW3	N1P843;J8QB43;J5S8I0;H0GCF2;G2W996;D3UEI3;C7GJS1;B3LN62;A6ZL36;A0A0L8RM73;P15873;S6E373;J7RBQ5;A0A1S7HC01	3;3;3;3;3;3;3;3;3;3;3;2;2;2;1;1;1;1;1;1;1	3;3;3;3;3;3;3;3;3;3;3;2;2;2;1;1;1;1;1;1;1	3;3;3;3;3;3;3;3;3;3;3;2;2;2;1;1;1;1;1;1;1	Proliferating cell nuclear antigen	VIN7_5604;CENPK1137D_4636;VIN7_0252;K7_POL30;EC1118_1B15_2311g;POL30;SCRG_02876	tr|N1P843|N1P843_YEASC Proliferating cell nuclear antigen OS=Saccharomyces cerevis	22	3	3	3	3	3	3	3	2	3	3	3	3	3	3	3	3	3	3	3	3	3	3	2	3	3	3	3	3	3	3	3	3	3	3	3	3	3	2	3	3	3
N1P905;H0GC64;G2W8Y7;C8Z3X4;C7GX88;B5VDV9;B3LNF9;A6ZKS6;J8Q4N9;A0A0L8RMQ0;P36775;A7TRS8;Q6FPE6;A0A0W0D2G5	N1P905;H0GC64;G2W8Y7;C8Z3X4;C7GX88;B5VDV9;B3LNF9;A6ZKS6;J8Q4N9;A0A0L8RMQ0;P36775;A7TRS8;Q6FPE6;A0A0W0D2G5	2;2;2;2;2;2;2;2;2;2;2;1;1;1	2;2;2;2;2;2;2;2;2;2;2;1;1;1	2;2;2;2;2;2;2;2;2;2;2;1;1;1	Lon protease homolog, mitochondrial	PIM1;K7_PIM1	tr|N1P905|N1P905_YEASC Lon protease homolog, mitochondrial OS=Saccharomyces cerevisiae (strain CEN.PK113-7D) OX=889517 GN=PIM1 PE=3 SV=1;tr|H0GC64|H0GC64_SACCK Lon protease homolog, mitochondrial OS=Saccharomyces cerevisiae x Saccharomyces kudriavzevii (st	14	2	2	2	1	1	1	1	1	0	2	2	1	2	2	1	1	2	1	1	1	1	1	1	0	2	2	1	2	2	1	1	2	1	1	1	1	1	1	0	2	2
N1P6L0;J7RTP3;H0GE58;G2WAV8;G0W8N1;C8Z5C5;C7GMI5;B3LG74;A6ZYG8;A0A0L8RNB3;P12612;W0TBH2;J8LJX7;J6EI52;H0GSX7;C5DKV7;G8ZXL3;B5VGA1;R9XJM3;Q751B1;Q6FTY3;H2ARC9;A7THX8;A0A0W0DXZ0;G0VBP5;A0A0X8HWX6;G8BZY4;I2H7V9;Q9HF55;G3B377;Q6BI13;Q6CY04;S6DYY2;G8JT70;A0A1S7HWA2;A0A1S7HE52;A0A1E5RUT3;R7YGD1	N1P6L0;J7RTP3;H0GE58;G2WAV8;G0W8N1;C8Z5C5;C7GMI5;B3LG74;A6ZYG8;A0A0L8RNB3;P12612;W0TBH2;J8LJX7;J6EI52;H0GSX7;C5DKV7;G8ZXL3;B5VGA1;R9XJM3;Q751B1;Q6FTY3;H2ARC9;A7THX8;A0A0W0DXZ0;G0VBP5;A0A0X8HWX6;G8BZY4;I2H7V9	4;4;4;4;4;4;4;4;4;4;4;3;3;3;3;3;3;2;2;2;2;2;2;2;2;2;2;2;1;1;1;1;1;1;1;1;1;1	4;4;4;4;4;4;4;4;4;4;4;3;3;3;3;3;3;2;2;2;2;2;2;2;2;2;2;2;1;1;1;1;1;1;1;1;1;1	4;4;4;4;4;4;4;4;4;4;4;3;3;3;3;3;3;2;2;2;2;2;2;2;2;2;2;2;1;1;1;1;1;1;1;1;1;1	T-complex protein 1 subunit alpha	CENPK1137D_4036;VIN7_0924;K7_TCP1;EC1118_1D0_4830g;TCP1;SCRG_00311;VIN7_6308;AWRI1631_44320	tr|N1P6L0|N1P6L0_YEASC Tcp1p OS=Saccharomyces cerevisiae (strain CEN.PK113-7D) OX=889517 GN=CENPK1137D_4036 PE=3 SV=1;tr|J7RTP3|J7RTP3_KAZNA Uncharacterized protein OS=Kazachstania naganishii (strain ATCC MYA-139 / BCRC 22969 / CBS 8797 / CCRC 22969 / KCTC	38	4	4	4	3	3	4	4	3	3	4	4	4	4	4	3	3	4	3	3	3	4	4	3	3	4	4	4	4	4	3	3	4	3	3	3	4	4	3	3	4	4
B5VDV6;H0GC62;C8Z3X2;B3LNG1;A6ZKS4;N1P7E7;G2W8Y5;A0A0L8RNT4;P38205;C7GX86;J8Q7R5;J8TWQ1;A7TED8;Q6FN82;A0A0W0DCQ0;G8ZPM4;A0A120K2L3;W0TBH1;S6E8K3;A0A1S7HKQ6;A0A1S7HH07;G0W6C2;J7S6U6;G0W606;I2GX11;H2AQ70;C5E2V8;Q753Z3;R9XIF6;Q6CK91	B5VDV6;H0GC62;C8Z3X2;B3LNG1;A6ZKS4;N1P7E7;G2W8Y5;A0A0L8RNT4;P38205;C7GX86;J8Q7R5;J8TWQ1	5;5;5;5;5;5;5;5;5;4;4;3;2;2;2;2;2;2;2;2;2;1;1;1;1;1;1;1;1;1	5;5;5;5;5;5;5;5;5;4;4;3;2;2;2;2;2;2;2;2;2;1;1;1;1;1;1;1;1;1	5;5;5;5;5;5;5;5;5;4;4;3;2;2;2;2;2;2;2;2;2;1;1;1;1;1;1;1;1;1	Multisite-specific tRNA:(cytosine-C(5))-methyltransferase	AWRI1631_20760;VIN7_0149;EC1118_1B15_1013g;SCRG_02986;NCL1;CENPK1137D_4902;K7_NCL1	tr|B5VDV6|B5VDV6_YEAS6 YBL024Wp-like protein (Fragment) OS=Saccharomyces cerevisiae (strain AWRI1631) OX=545124 GN=AWRI1631_20760 PE=3 SV=1;tr|H0GC62|H0GC62_SACCK Ncl1p OS=Saccharomyces cerevisiae x Saccharomyces kudriavzevii (strain VIN7) OX=1095631 GN=VI	30	5	5	5	4	5	5	5	5	5	5	5	5	5	5	5	5	5	5	4	5	5	5	5	5	5	5	5	5	5	5	5	5	5	4	5	5	5	5	5	5	5
N1PAJ3;H0GEK6;G2WBD4;C8Z5V8;C7GSC8;B5VGS6;B3LFQ6;A6ZYZ5;A0A0L8RNW0;P33298;J8LJH9;J4TX36;H0GTA8;C5DLQ6;G8ZM38;G0W448;G0V8F8;S6F4W2;A0A1S7HUM7;W0T4F3;A7THM2;I2H2U1;G8BZ15;A0A3M7DKF0;K0KVW5;A0A1E3P4F1;A0A061B3P1;A0A3M7HVR0;A0A3M7FD08;A0A3M7DMR6;A0A3M6ZLH8;A0A3M6X7L2;A0A1Z5SM43;H6C295;A0A0N1GWQ1;A0A0D1X346;A0A0H5CA93;A0A0X8HUG9;G8JU80;H2AVV9;Q6CUA1;Q6FMB0;A0A0W0DDW9;A0A3M7HRV9;R9XF45;Q753C2;A0A1Z5TN1…	N1PAJ3;H0GEK6;G2WBD4;C8Z5V8;C7GSC8;B5VGS6;B3LFQ6;A6ZYZ5;A0A0L8RNW0;P33298;J8LJH9;J4TX36;H0GTA8;C5DLQ6;G8ZM38;G0W448;G0V8F8;S6F4W2;A0A1S7HUM7;W0T4F3;A7THM2;I2H2U1;G8BZ15	5;5;5;5;5;5;5;5;5;5;4;4;4;3;3;3;3;3;3;3;3;3;3;2;2;2;2;2;2;2;2;2;2;2;2;2;2;2;2;2;2;2;2;2;2;2;2;2;1;1;1;1;1;1;1;1;1;1;1;1;1;1;1;1;1;1;1;1;1;1;1;1;1;1;1;1;1;1;1;1;1;1;1;1;1;1;1;1;1;1;1;1;1;1;1;1;1;1;1;1	5;5;5;5;5;5;5;5;5;5;4;4;4;3;3;3;3;3;3;3;3;3;3;2;2;2;2;2;2;2;2;2;2;2;2;2;2;2;2;2;2;2;2;2;2;2;2;2;1;1;1;1;1;1;1;1;1;1;1;1;1;1;1;1;1;1;1;1;1;1;1;1;1;1;1;1;1;1;1;1;1;1;1;1;1;1;1;1;1;1;1;1;1;1;1;1;1;1;1;1	2;2;2;2;2;2;2;2;2;2;1;1;1;0;0;0;0;0;0;0;0;0;0;0;0;0;0;0;0;0;0;0;0;0;0;0;0;0;0;0;0;0;0;0;0;0;0;0;0;0;0;0;0;0;0;0;0;0;0;0;0;0;0;0;0;0;0;0;0;0;0;0;0;0;0;0;0;0;0;0;0;0;0;0;0;0;0;0;0;0;0;0;0;0;0;0;0;0;0;0	26S protease regulatory subunit 6B homolog	CENPK1137D_4223;VIN7_1088;K7_RPT3;EC1118_1D0_6964g;RPT3;AWRI1631_46130;SCRG_00136;VIN7_6470	tr|N1PAJ3|N1PAJ3_YEASC Rpt3p OS=Saccharomyces cerevisiae (strain CEN.PK113-7D) OX=889517 GN=CENPK1137D_4223 PE=3 SV=1;tr|H0GEK6|H0GEK6_SACCK Rpt3p OS=Saccharomyces cerevisiae x Saccharomyces kudriavzevii (strain VIN7) OX=1095631 GN=VIN7_1088 PE=3 SV=1;tr|G	100	5	5	2	4	5	4	3	3	3	3	3	4	4	4	3	3	3	4	4	5	4	3	3	3	3	3	4	4	4	3	3	3	4	2	2	2	1	1	1	1	1
N1P8D2;J8LJW4;H0GSW3;G2WAT9;C8Z5A5;C7GN07;B5VG84;B3LG93;A6ZYE9;A0A0L8RNY1;J7QZN1;Q03940;W0TDS6;Q6FU78;A0A0W0CLR3;I2H7M5;A7TMS2;S6ECF7;A0A1S7HWC8;A0A1S7HE90;G8BZX1;G0WDY4;G0VCR7	N1P8D2;J8LJW4;H0GSW3;G2WAT9;C8Z5A5;C7GN07;B5VG84;B3LG93;A6ZYE9;A0A0L8RNY1;J7QZN1;Q03940;W0TDS6;Q6FU78;A0A0W0CLR3;I2H7M5;A7TMS2;S6ECF7;A0A1S7HWC8;A0A1S7HE90;G8BZX1;G0WDY4;G0VCR7	2;2;2;2;2;2;2;2;2;2;2;2;1;1;1;1;1;1;1;1;1;1;1	2;2;2;2;2;2;2;2;2;2;2;2;1;1;1;1;1;1;1;1;1;1;1	2;2;2;2;2;2;2;2;2;2;2;2;1;1;1;1;1;1;1;1;1;1;1	RuvB-like protein 1	VIN7_0906;CENPK1137D_4015;VIN7_6290;K7_RVB1;EC1118_1D0_4577g;RVB1;AWRI1631_44130;SCRG_00330	tr|N1P8D2|N1P8D2_YEASC RuvB-like helicase OS=Saccharomyces cerevisiae (strain CEN.PK113-7D) OX=889517 GN=CENP	24	2	2	2	1	1	1	1	1	1	1	1	1	2	1	1	1	1	1	1	1	1	1	1	1	1	1	1	2	1	1	1	1	1	1	1	1	1	1	1	1	1
B5VGS8;H0GTA9;N1P7C9;J8PXY0;G2WBD5;C8Z5V9;C7GSC7;B3LFQ5;A6ZYZ6;A0A0L8RP18;Q04175;H0GEK7	B5VGS8;H0GTA9;N1P7C9;J8PXY0;G2WBD5;C8Z5V9;C7GSC7;B3LFQ5;A6ZYZ6;A0A0L8RP18;Q04175;H0GEK7	2;2;2;2;2;2;2;2;2;2;2;1	2;2;2;2;2;2;2;2;2;2;2;1	2;2;2;2;2;2;2;2;2;2;2;1	Importin beta SMX1	AWRI1631_46140;VIN7_6471;CENPK1137D_4224;K7_SXM1;EC1118_1D0_6975g;SXM1;SCRG_00135;VIN7_1089	tr|B5VGS8|B5VGS8_YEAS6 YDR395Wp-like protein (Fragment) OS=Saccharomyces cerevisiae (strain AWRI1631) OX=545124 GN=AWRI1631_46140 PE=4 SV=1;tr|H0GTA9|H0GTA9_SACCK Sxm1p OS=Saccharomyces cerevisiae x Saccharomyces kudriavzevii (strain VIN7) OX=1095631 GN=VI	12	2	2	2	2	2	2	2	2	2	2	2	2	2	2	1	2	2	2	2	2	2	2	2	2	2	2	2	2	2	1	2	2	2	2	2	2	2	2	2	2	2
B5VDJ8;N1PAZ0;H0GBX0;G2W8K9;C8Z3K4;C7GPL2;B3LUV7;A7A0E5;A0A0L8RPK0;P31382;H0GQU0	B5VDJ8;N1PAZ0;H0GBX0;G2W8K9;C8Z3K4;C7GPL2;B3LUV7;A7A0E5;A0A0L8RPK0;P31382	3;3;3;3;3;3;3;3;3;3;1	3;3;3;3;3;3;3;3;3;3;1	3;3;3;3;3;3;3;3;3;3;1	Dolichyl-phosphate-mannose--protein mannosyltransferase 2	AWRI1631_10390;CENPK1137D_4958;VIN7_0038;K7_PMT2;EC1118_1A20_0584g;PMT2;SCRG_05657	tr|B5VDJ8|B5VDJ8_YEAS6 YAL023Cp-like protein (Fragment) OS=Saccharomyces cerevisiae (strain AWRI1631) OX=545124 GN=AWRI1631_10390 PE=4 SV=1;tr|N1PAZ0|N1PAZ0_YEASC Pmt2p OS=Saccharomyces cerevisiae (strain CEN.PK113-7D) OX=889517 GN=CENPK1137D_4958 PE=4 SV=	11	3	3	3	3	2	3	3	3	3	3	3	3	3	2	3	3	3	3	3	2	3	3	3	3	3	3	3	3	2	3	3	3	3	3	2	3	3	3	3	3	3
B5VGW4;C7GTN7;N1P7H2;H0GEN4;G2WBG6;C8Z5Z3;B3LFM6;A6ZZ27;J8Q3I2;A0A0L8RPM0;Q01560;H0GTD4;G0VGH8;H2AVS6;C5DLW7;S6F4N4;A0A1S7HHS5;A0A1S7HUU4;I2H2R1;W0TCT7;Q6CWW5;J7S5Y0;Q6FRZ2;A0A0W0CB91;G8ZM93;G0WEY0;G8BZ52;A7TFW1;REV__A0A0F7SEK5	B5VGW4;C7GTN7;N1P7H2;H0GEN4;G2WBG6;C8Z5Z3;B3LFM6;A6ZZ27;J8Q3I2;A0A0L8RPM0;Q01560;H0GTD4	6;6;6;6;6;6;6;6;6;6;6;5;2;2;2;2;2;2;2;1;1;1;1;1;1;1;1;1;1	6;6;6;6;6;6;6;6;6;6;6;5;2;2;2;2;2;2;2;1;1;1;1;1;1;1;1;1;1	6;6;6;6;6;6;6;6;6;6;6;5;2;2;2;2;2;2;2;1;1;1;1;1;1;1;1;1;1	Nucleolar protein 3	AWRI1631_46510;NPL3;CENPK1137D_4259;VIN7_1118;K7_NPL3;EC1118_1D0_7393g;SCRG_00104;VIN7_6501	tr|B5VGW4|B5VGW4_YEAS6 YDR432Wp-like protein (Fragment) OS=Saccharomyces cerevisiae (strain AWRI1631) OX=545124 GN=AWRI1631_46510 PE=4 SV=1;tr|C7GTN7|C7GTN7_YEAS2 Npl3p OS=Saccharomyces cerevisiae (strain JAY291) OX=574961 GN=NPL3 PE=4 SV=1;tr|N1P7H2|N1P7H	29	6	6	6	5	4	6	3	4	5	5	5	5	5	5	4	5	4	5	5	4	6	3	4	5	5	5	5	5	5	4	5	4	5	5	4	6	3	4	5	5	5
N1NVV6;C8ZIQ1;B3LKU6;A0A0L8VFL1;P35189;G2WP52;A6ZWC3;G8BVU1;J7S9P8;I2GYP2;A0A1X7RAA2	N1NVV6;C8ZIQ1;B3LKU6;A0A0L8VFL1;P35189;G2WP52;A6ZWC3	3;3;3;3;3;2;2;1;1;1;1	3;3;3;3;3;2;2;1;1;1;1	3;3;3;3;3;2;2;1;1;1;1	Transcription initiation factor TFIID subunit 14	CENPK1137D_1570;EC1118_1P2_1662g;SCRG_02366;TAF14;K7_TAF14	tr|N1NVV6|N1NVV6_YEASC Taf14p OS=Saccharomyces cerevisiae (strain CEN.PK113-7D) OX=889517 GN=CENPK1137D_1570 PE=4 SV=1;tr|C8ZIQ1|C8ZIQ1_YEAS8 Taf14p OS=Saccharomyces cerevisiae (strain Lalvin EC1118 / Prise de mousse) OX=643680 GN=EC1118_1P2_1662g PE=4 SV=	11	3	3	3	3	3	3	3	2	3	3	3	3	3	3	2	3	3	3	3	3	3	3	2	3	3	3	3	3	3	2	3	3	3	3	3	3	3	2	3	3	3
Q4KPM4;Q4KPK3;G2WMU3;H9TZ81;H9TZ55;H9TZ30;H9TZ10;H9TYY9;N1NWH9;H0H100;H0GNG8;C7GX53;B5VRW3;B3LJB4;A6ZNR7;A0A5B9RJN9;A0A5B9RH60;A0A1L4AA90;A0A1L4AA23;A0A1L4AA22;A0A1L4AA21;A0A1L4AA20;A0A0L8VI97;A0A5B9RH44;C8ZI26;P07143;A0A1L4AA66;A0A1L4AA53;A0A1L4AA36;A0A0L8RAX7;J8Q249;A0A1L4AA95;A0A1L4AA78	Q4KPM4;Q4KPK3;G2WMU3;H9TZ81;H9TZ55;H9TZ30;H9TZ10;H9TYY9;N1NWH9;H0H100;H0GNG8;C7GX53;B5VRW3;B3LJB4;A6ZNR7;A0A5B9RJN9;A0A5B9RH60;A0A1L4AA90;A0A1L4AA23;A0A1L4AA22;A0A1L4AA21;A0A1L4AA20;A0A0L8VI97;A0A5B9RH44;C8ZI26;P07143;A0A1L4AA66;A0A1L4AA53;A0A1L4AA36;A0A0L8RAX7;J8Q249;A0A1L4AA95;A0A1L4AA78	2;2;2;2;2;2;2;2;2;2;2;2;2;2;2;2;2;2;2;2;2;2;2;2;2;2;1;1;1;1;1;1;1	2;2;2;2;2;2;2;2;2;2;2;2;2;2;2;2;2;2;2;2;2;2;2;2;2;2;1;1;1;1;1;1;1	2;2;2;2;2;2;2;2;2;2;2;2;2;2;2;2;2;2;2;2;2;2;2;2;2;2;1;1;1;1;1;1;1	Cytochrome c1, heme protein, mitochondrial	CYT1;K7_CYT1;CENPK1137D_2085;VIN7_9919;VIN7_4499;AWRI1631_152270;SCRG_01464;EC1118_1O4_2663g	tr|Q4KPM4|Q4KPM4_YEASX Cytochrome c1 (Fragment) OS=Saccharomyces cerevisiae OX=4932 GN=CYT1 PE=4 SV=1;tr|Q4KPK3|Q4KPK3_YEASX Cytochrome c1 (Fragment) OS=Saccharomyces cerevisiae OX=4932 GN=CYT1 PE=4 SV=1;tr|G2WMU3|G2WMU3_YEASK K7_Cyt1p (Fragment) OS=Saccha	33	2	2	2	1	1	2	1	2	2	2	1	1	1	0	0	1	1	1	1	1	2	1	2	2	2	1	1	1	0	0	1	1	1	1	1	2	1	2	2	2	1
N1NXG3;H0GMJ2;G2WM00;C8ZGC6;B3LNW3;A6ZRX6;A0A0L8VIW3;P06208;J4TTQ6;H0H083;D5KUG5;M1VD14;A0A0L8RC84;A0A1Q2YDL3;A0A4T0WWH2;A0A2U9R9X3;A0A1Z8JQA9;A0A1E3NNI6;A0A1E3PBN3;A0A1E4TPU4;Q6FT78;J7RAV2;G0VA44;A0A0W0EHA3;C5DGX9;A0A1G4KMQ8;A0A1G4KGU8;A0A1G4J8A2;A0A1G4J0Q7;A0A0P1KLG3;W0TD08;Q6CIW1;S6ELQ1;A0A212MAI2;A0A1S7HYE8;A0A1S7HLG2;C5DRM6;A0A4C2EB76;A0A1Q3A9K0;G8ZWE4;A7TNA0;A0A099P1J4;A0A1V2LQ19;I2JZH3;G2W…	N1NXG3;H0GMJ2;G2WM00;C8ZGC6;B3LNW3;A6ZRX6;A0A0L8VIW3;P06208;J4TTQ6;H0H083;D5KUG5	7;7;7;7;7;7;7;7;6;6;6;3;3;2;2;2;2;2;2;2;2;2;2;2;2;2;2;2;2;2;2;2;2;2;2;2;2;2;2;2;2;2;2;1;1;1;1;1;1;1;1;1;1;1;1;1;1;1;1;1;1;1;1;1;1;1;1;1;1;1;1;1;1;1;1;1;1;1;1;1;1;1;1;1;1;1;1;1;1;1;1;1;1;1;1;1;1;1;1;1;1;1;1;1;1;1;1;1;1;1;1;1;1;1;1;1;1;1;1;1;1;1;1;1;1;1;1;1;1;1;1;1;1;1;1;1;1;1;1;1;1;1;1;1;1;1;1;1;1;1;1;1;1;1;1;1;1;1;1;1;1;1;1;1;1;1;1;1;1;1;1;1;1;1;1;1;1;1;1;1;1;1;1;1;1;1;1;1;1;1;1;1;1;1;1;1;1;1;1;1…	7;7;7;7;7;7;7;7;6;6;6;3;3;2;2;2;2;2;2;2;2;2;2;2;2;2;2;2;2;2;2;2;2;2;2;2;2;2;2;2;2;2;2;1;1;1;1;1;1;1;1;1;1;1;1;1;1;1;1;1;1;1;1;1;1;1;1;1;1;1;1;1;1;1;1;1;1;1;1;1;1;1;1;1;1;1;1;1;1;1;1;1;1;1;1;1;1;1;1;1;1;1;1;1;1;1;1;1;1;1;1;1;1;1;1;1;1;1;1;1;1;1;1;1;1;1;1;1;1;1;1;1;1;1;1;1;1;1;1;1;1;1;1;1;1;1;1;1;1;1;1;1;1;1;1;1;1;1;1;1;1;1;1;1;1;1;1;1;1;1;1;1;1;1;1;1;1;1;1;1;1;1;1;1;1;1;1;1;1;1;1;1;1;1;1;1;1;1;1;1…	5;5;5;5;5;5;5;5;4;4;4;1;1;0;0;0;0;0;0;0;0;0;0;0;0;0;0;0;0;0;0;0;0;0;0;0;0;0;0;0;0;0;0;0;0;0;0;0;0;0;0;0;0;0;0;0;0;0;0;0;0;0;0;0;0;0;0;0;0;0;0;0;0;0;0;0;0;0;0;0;0;0;0;0;0;0;0;0;0;0;0;0;0;0;0;0;0;0;0;0;0;0;0;0;0;0;0;0;0;0;0;0;0;0;0;0;0;0;0;0;0;0;0;0;0;0;0;0;0;0;0;0;0;0;0;0;0;0;0;0;0;0;0;0;0;0;0;0;0;0;0;0;0;0;0;0;0;0;0;0;0;0;0;0;0;0;0;0;0;0;0;0;0;0;0;0;0;0;0;0;0;0;0;0;0;0;0;0;0;0;0;0;0;0;0;0;0;0;0;0…	2-isopropylmalate synthase	CENPK1137D_2575;VIN7_4145;K7_LEU4;EC1118_1N9_2575g;SCRG_03240;LEU4;VIN7_9563	tr|N1NXG3|N1NXG3_YEASC Leu4p OS=Saccharomyces cerevisiae (strain CEN.PK113-7D) OX=889517 GN=CENPK1137D_2575 PE=3 SV=1;tr|H0GMJ2|H0GMJ2_SACCK Leu4p OS=Saccharomyces cerevisiae x Saccharomyces kudriavzevii (strain VIN7) OX=1095631 GN=VIN7_4145 PE=3 SV=1;tr|G	370	7	7	5	7	7	7	7	7	7	7	7	6	6	5	6	6	6	7	7	7	7	7	7	7	7	7	6	6	5	6	6	6	7	5	5	5	5	5	5	5	5
N1P0H8;H0GJ44;C8ZC79;C7GVL4;B5VM62;B3LQZ8;A6ZZM1;A0A0L8VM50;P28319	N1P0H8;H0GJ44;C8ZC79;C7GVL4;B5VM62;B3LQZ8;A6ZZM1;A0A0L8VM50;P28319	4;4;4;4;4;4;4;4;4	4;4;4;4;4;4;4;4;4	4;4;4;4;4;4;4;4;4	Cell wall protein CWP1	CENPK1137D_906;VIN7_2917;EC1118_1K5_1442g;CWP1;AWRI1631_111260;SCRG_03925	tr|N1P0H8|N1P0H8_YEASC Cwp1p OS=Saccharomyces cerevisiae (strain CEN.PK113-7D) OX=889517 GN=CENPK1137D_906 PE=4 SV=1;tr|H0GJ44|H0GJ44_SACCK Cwp1p OS=Saccharomyces cerevisiae x Saccharomyces kudriavzevii (strain VIN7) OX=1095631 GN=VIN7_2917 PE=4 SV=1;tr|C8	9	4	4	4	3	3	3	4	4	4	4	4	4	3	4	4	4	4	4	3	3	3	4	4	4	4	4	4	3	4	4	4	4	4	3	3	3	4	4	4	4	4
B3LTM6;Q6FPN7;N1P6U2;G2WGC6;C8Z7W6;B3LUP0;A6ZVP9;A0A0W0D2G7;P0CX46;P0CX45;G8ZZS5;G0WDX0;G0VFJ5;A7TQR3;S6EDA6;J7RPM8;H2AMV3;G8BRC4;G8BQT3;A0A1S7HP45;A0A0L8RI65;A0A1E3P8I3;K0KMJ3;M3IT53;W0TBV5;Q75AP7;Q6CQM3;Q6BS28;I2H9V2;H8WYD4;G8JTU0;G8BDE6;C5DHJ2;B9W9B1;A3GFN6;A0A1D8PF08;A0A167EUT2;A0A0X8HSI0;A0A060T542;W1QIA9;A5DTT3;C4YCU4;A0A202FU75;A0A3M6YEH0;M9M0P2;A0A1E5RQP3;K1VQS3;J5TLP9;A0A0F7SJP3;B6K247;B…	B3LTM6;Q6FPN7;N1P6U2;G2WGC6;C8Z7W6;B3LUP0;A6ZVP9;A0A0W0D2G7;P0CX46;P0CX45;G8ZZS5;G0WDX0;G0VFJ5;A7TQR3;S6EDA6;J7RPM8;H2AMV3;G8BRC4;G8BQT3;A0A1S7HP45;A0A0L8RI65	7;7;7;7;7;7;7;7;7;7;5;5;5;5;4;4;4;4;4;4;4;3;3;2;2;2;2;2;2;2;2;2;2;2;2;2;2;2;2;2;2;2;1;1;1;1;1;1;1;1;1;1;1;1;1;1;1;1;1;1;1;1;1;1;1;1;1;1;1;1;1;1;1;1;1;1;1;1;1;1;1;1;1;1;1;1;1;1;1;1;1;1;1;1;1;1	7;7;7;7;7;7;7;7;7;7;5;5;5;5;4;4;4;4;4;4;4;3;3;2;2;2;2;2;2;2;2;2;2;2;2;2;2;2;2;2;2;2;1;1;1;1;1;1;1;1;1;1;1;1;1;1;1;1;1;1;1;1;1;1;1;1;1;1;1;1;1;1;1;1;1;1;1;1;1;1;1;1;1;1;1;1;1;1;1;1;1;1;1;1;1;1	7;7;7;7;7;7;7;7;7;7;5;5;5;5;4;4;4;4;4;4;4;3;3;2;2;2;2;2;2;2;2;2;2;2;2;2;2;2;2;2;2;2;1;1;1;1;1;1;1;1;1;1;1;1;1;1;1;1;1;1;1;1;1;1;1;1;1;1;1;1;1;1;1;1;1;1;1;1;1;1;1;1;1;1;1;1;1;1;1;1;1;1;1;1;1;1	60S ribosomal protein L2-B;60S ribosomal protein L2-A	SCRG_05197;K7_RPL2B;SCRG_05579;RPL2B;RPL2A	tr|B3LTM6|B3LTM6_YEAS1 Ribosomal protein L2B (Fragment) OS=Saccharomyces cerevisiae (strain RM11-1a) OX=285006 GN=SCRG_05197 PE=4 SV=1;sp|Q6FPN7|RL2_CANGA 60S ribosomal protein L2 OS=Candida glabrata (strain ATCC 2001 / CBS 138 / JCM 3761 / NBRC 0622 / NRR	96	7	7	7	7	7	7	7	7	7	7	7	7	7	7	7	7	7	7	7	7	7	7	7	7	7	7	7	7	7	7	7	7	7	7	7	7	7	7	7	7	7
N1NWY0;G2WLG7;C8ZGM2;B3LIU6;A6ZN91;A0A0W0DNM8;A7TLD8;P0CX50;P0CX49;G0VD92;H2APH2;J7S1U6;H2AS09;G8BMK5;G0WEG6;G0W4N2;C5DBB3;I2GWS0;J4TTW5	N1NWY0;G2WLG7;C8ZGM2;B3LIU6;A6ZN91;A0A0W0DNM8;A7TLD8;P0CX50;P0CX49;G0VD92;H2APH2;J7S1U6;H2AS09;G8BMK5;G0WEG6;G0W4N2;C5DBB3;I2GWS0;J4TTW5	2;2;2;2;2;2;2;2;2;1;1;1;1;1;1;1;1;1;1	2;2;2;2;2;2;2;2;2;1;1;1;1;1;1;1;1;1;1	2;2;2;2;2;2;2;2;2;1;1;1;1;1;1;1;1;1;1	60S ribosomal protein L18;60S ribosomal protein L18-B;60S ribosomal protein L18-A	K7_RPL18B;RPL18A;RPL18B	tr|N1NWY0|N1NWY0_YEASC Rpl18bp OS=Saccharomyces cerevisiae (strain	20	2	2	2	2	2	2	2	2	2	2	2	2	2	2	2	2	2	2	2	2	2	2	2	2	2	2	2	2	2	2	2	2	2	2	2	2	2	2	2	2	2
G2WKP1;B3LM73;A6ZMP7;A0A140HDC6;P15108;H0GL96;C8ZF50;B5VPV3;A0A0L8RDK0;A0A0L8R9H4;I2H6U9;G0WFW1;H2AP49;A7TE49;W0TD70;Q6CQZ9;G8BWE7	G2WKP1;B3LM73;A6ZMP7;A0A140HDC6;P15108;H0GL96;C8ZF50;B5VPV3;A0A0L8RDK0;A0A0L8R9H4	30;30;30;30;30;29;29;28;16;16;10;9;8;7;6;5;4	30;30;30;30;30;29;29;28;16;16;10;9;8;7;6;5;4	4;4;4;4;4;3;3;4;0;0;0;2;0;0;0;0;0	ATP-dependent molecular chaperone HSC82	K7_HSC82;SCRG_02079;HSC82;VIN7_3828;EC1118_1M3_3785g;AWRI1631_133220	tr|G2WKP1|G2WKP1_YEASK K7_Hsc82p OS=Saccharomyces cerevisiae (strain Kyokai no. 7 / NBRC 101557) OX=721032 GN=K7_HSC82 PE=3 SV=1;tr|B3LM73|B3LM73_YEAS1 Chaperonin OS=Saccharomyces cerevisiae (strain RM11-1a) OX=285006 GN=SCRG_02079 PE=3 SV=1;tr|A6ZMP7|A6ZM	17	30	30	4	26	26	27	25	24	28	28	27	27	28	26	27	25	29	28	26	26	27	25	24	28	28	27	27	28	26	27	25	29	28	3	3	3	3	2	4	4	4
N1P482;M4WKD8;M4WH72;G2WDQ5;C8Z853;C7GWZ3;B3LHQ0;A6ZTY7;A0A166MTI9;P53090;B5VID1;A7TT91;J7S363;G0VF72;J8PNW6;A0A0L8RIQ0	N1P482;M4WKD8;M4WH72;G2WDQ5;C8Z853;C7GWZ3;B3LHQ0;A6ZTY7;A0A166MTI9;P53090;B5VID1	6;6;6;6;6;6;6;6;6;6;3;2;1;1;1;1	6;6;6;6;6;6;6;6;6;6;3;2;1;1;1;1	4;4;4;4;4;4;4;4;4;4;2;0;0;0;0;0	Aromatic/aminoadipate aminotransferase 1	CENPK1137D_3261;K7_ARO8;EC1118_1G1_0716g;ARO8;SCRG_01190;AWRI1631_70530	tr|N1P482|N1P482_YEASC Aro8p OS=Saccharomyces cerevisiae (strain CEN.PK113-7D) OX=889517 GN=CENPK1137D_3261 PE=4 SV=1;tr|M4WKD8|M4WKD8_YEASX L-phenylalanine transaminase OS=Saccharomyces cerevisiae OX=4932 PE=4 SV=1;tr|M4WH72|M4WH72_YEASX L-phenylalanine t	16	6	6	4	5	5	5	5	5	5	5	6	5	5	5	5	5	5	5	5	5	5	5	5	5	5	6	5	5	5	5	5	5	5	4	4	4	4	4	4	4	4
B5VRJ3;N1P2Q7;H0GN64;G2WMH6;C8ZHQ5;C7GK25;B3LJ01;A6ZNF2;A0A182B5T6;P22768;J5PK55;H0H0U2;G8ZTU3;C5DKQ5;J8Q2M5;A0A0L8RIK0;A0A4T0X3E9;A0A120K181;W1QEE9;A0A1Z8JI93;A0A099P4Q2;A0A512UAU2;K0KX90;H2ARU4;G0WE64;I2H1W7;G8BWY5;A7TJU5;A0A4V1ADI8	B5VRJ3;N1P2Q7;H0GN64;G2WMH6;C8ZHQ5;C7GK25;B3LJ01;A6ZNF2;A0A182B5T6;P22768	8;8;8;8;8;8;8;8;8;8;3;3;2;2;2;2;1;1;1;1;1;1;1;1;1;1;1;1;1	8;8;8;8;8;8;8;8;8;8;3;3;2;2;2;2;1;1;1;1;1;1;1;1;1;1;1;1;1	8;8;8;8;8;8;8;8;8;8;3;3;2;2;2;2;1;1;1;1;1;1;1;1;1;1;1;1;1	Argininosuccinate synthase	AWRI1631_151010;CENPK1137D_1962;VIN7_4391;K7_ARG1;EC1118_1O4_1189g;ARG1;SCRG_01345	tr|B5VRJ3|B5VRJ3_YEAS6 YOL058Wp-like protein OS=Saccharomyces cerevisiae (strain AWRI1631) OX=545124 GN=AWRI1631_151010 PE=4 SV=1;tr|N1P2Q7|N1P2Q7_YEASC Arg1p OS=Saccharomyces cerevisiae (strain CEN.PK113-7D) OX=889517 GN=CENPK1137D_1962 PE=3 SV=1;tr|H0GN6	29	8	8	8	5	5	6	7	7	4	5	4	6	5	5	8	8	5	5	5	5	6	7	7	4	5	4	6	5	5	8	8	5	5	5	5	6	7	7	4	5	4
A0A182B5T8;N1P375;H0GH42;G2WF86;C8ZA85;C7GXA8;B5VJU5;A6ZSS2;P04076;F8KAB4;J8LN04;F8KAB2;F8KAB0;A0A0L8RIS7;P41906;J6EHV5;H0GVM9;S6E855;A0A1S7HDF2;A0A1S7HAR1;P04424	A0A182B5T8;N1P375;H0GH42;G2WF86;C8ZA85;C7GXA8;B5VJU5;A6ZSS2;P04076;F8KAB4;J8LN04;F8KAB2;F8KAB0;A0A0L8RIS7	5;5;5;5;5;5;5;5;5;3;3;3;3;3;2;2;2;1;1;1;1	5;5;5;5;5;5;5;5;5;3;3;3;3;3;2;2;2;1;1;1;1	5;5;5;5;5;5;5;5;5;3;3;3;3;3;2;2;2;1;1;1;1	Argininosuccinate lyase	CENPK1137D_5411;VIN7_2116;K7_ARG4;EC1118_1H21_0826g;ARG4;AWRI1631_80660	tr|A0A182B5T8|A0A182B5T8_YEASX Ornnithine carbamoyltransferase (Fragment) OS=Saccharomyces cerevisiae OX=4932 GN=arg4 PE=2 SV=1;tr|N1P375|N1P375_YEASC Arg4p OS=Saccharomyces cerevisiae (strain CEN.PK113-7D) OX=889517 GN=CENPK1137D_5411 PE=3 SV=1;tr|H0GH42|	21	5	5	5	5	3	3	3	3	4	4	3	3	4	4	4	4	3	4	5	3	3	3	3	4	4	3	3	4	4	4	4	3	4	5	3	3	3	3	4	4	3
N1NW27;H0GPK4;G2WP70;C8ZIR9;C7GJ65;B5VT53;B3LKW2;A6ZWE0;A0A182B5T9;P00812;J4U446;H0H216;A0A0L8R9T4	N1NW27;H0GPK4;G2WP70;C8ZIR9;C7GJ65;B5VT53;B3LKW2;A6ZWE0;A0A182B5T9;P00812;J4U446;H0H216	3;3;3;3;3;3;3;3;3;3;2;2;1	3;3;3;3;3;3;3;3;3;3;2;2;1	3;3;3;3;3;3;3;3;3;3;2;2;1	Arginase	CENPK1137D_1588;VIN7_4928;K7_CAR1;EC1118_1P2_1871g;CAR1;AWRI1631_161520;SCRG_02384;VIN7_10347	tr|N1NW27|N1NW27_YEASC Arginase OS=Saccharomyces cerevisiae (strain CEN.PK113-7D) OX=889517 GN=CENPK1137D_1588 PE=3 SV=1;tr|H0GPK4|H0GPK4_SACCK Arginase OS=Saccharomyces cerevisiae x Saccharomyces kudriavzevii (strain VIN7) OX=1095631 GN=VIN7_4928 PE=3 SV=	13	3	3	3	3	1	3	3	3	3	2	2	3	2	3	2	2	3	3	3	1	3	3	3	3	2	2	3	2	3	2	2	3	3	3	1	3	3	3	3	2	2
N1P141;H0GHF1;G2WFH8;C8Z9P7;C7GLZ0;B5VK39;B3LSL9;A6ZT12;A0A2S0UVX7;P38715;J8Q772;J4U249;A0A0L8RIB1;G0V6X6;G0W9L3	N1P141;H0GHF1;G2WFH8;C8Z9P7;C7GLZ0;B5VK39;B3LSL9;A6ZT12;A0A2S0UVX7;P38715;J8Q772	7;7;7;7;7;7;7;7;7;7;4;2;2;1;1	7;7;7;7;7;7;7;7;7;7;4;2;2;1;1	7;7;7;7;7;7;7;7;7;7;4;2;2;1;1	NADPH-dependent aldose reductase GRE3	CENPK1137D_5249;VIN7_2200;K7_GRE3;EC1118_1H13_0694g;GRE3;AWRI1631_81610;SCRG_04817	tr|N1P141|N1P141_YEASC Gre3p OS=Saccharomyces cerevisiae (strain CEN.PK113-7D) OX=889517 GN=CENPK1137D_5249 PE=4 SV=1;tr|H0GHF1|H0GHF1_SACCK Gre3p OS=Saccharomyces cerevisiae x Saccharomyces kudriavzevii (strain VIN7) OX=1095631 GN=VIN7_2200 PE=4 SV=1;tr|G	15	7	7	7	7	6	5	7	6	6	6	6	6	6	6	5	6	6	6	7	6	5	7	6	6	6	6	6	6	6	5	6	6	6	7	6	5	7	6	6	6	6
A0A346QRX9;X4R9X6;X4R738;X4QRW4;X4QLP8;X4QLP2;Q6H960;Q65C73;N1P2F8;I6VAV9;G5EKG9;G5EKG8;G2WFY9;F4NA38;E9P8L9;D5MS36;D5MS33;D5MS32;D5MS31;D5MS28;D5MS23;D5MS22;D5MS21;D5MS20;D5MS19;D5MS18;D5MS17;D5MS16;D5MS15;D5MS13;D5MS12;C9K4V1;C9K4V0;C7GUS8;B3LU10;A6ZVB4;A6ZVA8;H0GHP6;F2Q9E6;C8ZAV0;Q6C4H7;P10596;P00724;F4N9Y2;Q3KUR7;J8LMK8;P10594	A0A346QRX9;X4R9X6;X4R738;X4QRW4;X4QLP8;X4QLP2;Q6H960;Q65C73;N1P2F8;I6VAV9;G5EKG9;G5EKG8;G2WFY9;F4NA38;E9P8L9;D5MS36;D5MS33;D5MS32;D5MS31;D5MS28;D5MS23;D5MS22;D5MS21;D5MS20;D5MS19;D5MS18;D5MS17;D5MS16;D5MS15;D5MS13;D5MS12;C9K4V1;C9K4V0;C7GUS8;B3LU10;A6ZVB4;A6ZVA8;H0GHP6;F2Q9E6;C8ZAV0;Q6C4H7;P10596;P00724;F4N9Y2;Q3KUR7;J8LMK8;P10594	3;3;3;3;3;3;3;3;3;3;3;3;3;3;3;3;3;3;3;3;3;3;3;3;3;3;3;3;3;3;3;3;3;3;3;3;3;3;3;3;3;3;3;2;2;2;2	3;3;3;3;3;3;3;3;3;3;3;3;3;3;3;3;3;3;3;3;3;3;3;3;3;3;3;3;3;3;3;3;3;3;3;3;3;3;3;3;3;3;3;2;2;2;2	3;3;3;3;3;3;3;3;3;3;3;3;3;3;3;3;3;3;3;3;3;3;3;3;3;3;3;3;3;3;3;3;3;3;3;3;3;3;3;3;3;3;3;2;2;2;2	Invertase 4;Invertase 2;Invertase 1	SUC7;SUC8;SUC9;SUC3;SUC10;CENPK1137D_5141;SUC2;K7_SUC2;SUC4;SUC2B;SUC2A;SCRG_05335;VIN7_2307;EC1118_1I12_0067g;SUC1	tr|A0A346QRX9|A0A346QRX9_YEASX Invertase (Fragment) OS=Saccharomyces cerevisiae OX=4932 GN=SUC2 PE=3 SV=1;tr|X4R9X6|X4R9X6_YEASX Beta-fructosidase (Fragment) OS=Saccharomyces cerevisiae OX=4932 GN=SUC7 PE=3 SV=1;tr|X4R738|X4R738_YEASX Beta-fructosidase (Fr	47	3	3	3	2	1	1	2	2	2	1	0	1	1	2	1	1	1	0	2	1	1	2	2	2	1	0	1	1	2	1	1	1	0	2	1	1	2	2	2	1	0
N1NXM0;G2WPP6;C7GY00;B5VTM0;A6ZWW1;A0A387JUB2;P23254;H0GPZ8;H0H2E7	N1NXM0;G2WPP6;C7GY00;B5VTM0;A6ZWW1;A0A387JUB2;P23254;H0GPZ8;H0H2E7	17;17;17;17;17;17;17;16;10	17;17;17;17;17;17;17;16;10	4;4;4;4;4;4;4;4;0	Transketolase;Transketolase 1	CENPK1137D_1774;K7_TKL1;TKL1;AWRI1631_163320;VIN7_5091;VIN7_10509	tr|N1NXM0|N1NXM0_YEASC Transketolase OS=Saccharomyces cerevisiae (strain CEN.PK113-7D) OX=889517 GN=CENPK1137D_1774 PE=3 SV=1;tr|G2WPP6|G2WPP6_YEASK Transketolase OS=Saccharomyces cerevisiae (strain Kyokai no. 7 / NBRC 101557) OX=721032 GN=K7_TKL1 PE=3 SV=	9	17	17	4	15	15	14	15	15	16	15	15	15	14	15	12	14	15	14	15	15	14	15	15	16	15	15	15	14	15	12	14	15	14	4	4	4	3	4	4	4	4
G8FR13;C8Z5Q4;C8Z5Q3;A0A3G1C686;P39004;A0A3G1CAC8;H0GEG8;P39003;B3LFV6;A6ZYU3;A6ZYU4;G2WB81;J4U468;A0A0L8RPF3;N1PA77;H0GFA7;G2WLC8;G2WCG6;B5VH69;J7R5Y6;H0H0M3;H0GU66;H0GS17;Q6FXX9;A0A0W0CD72;H0GEX0;C8ZFU9;C7GXF4;B3LRV1;B3LPH2;A6ZSE6;A6ZQN4;H2ANP0;N1PAD0;J5RRG3;H0H2X2;H0GWI5;B3LHC0;A6ZX90;G0VH23;Q6FY17;H2ATM1;A0A0W0DYZ4;G0W8K5;G0VH22;J6EAZ6;G0WAK4;G0VJ20;G0WAK3;G0W7S4;P53631;P39924;P54854;P47185	G8FR13;C8Z5Q4;C8Z5Q3;A0A3G1C686;P39004;A0A3G1CAC8;H0GEG8;P39003;B3LFV6;A6ZYU3;A6ZYU4	6;6;6;6;6;5;5;5;4;4;3;2;2;1;1;1;1;1;1;1;1;1;1;1;1;1;1;1;1;1;1;1;1;1;1;1;1;1;1;1;1;1;1;1;1;1;1;1;1;1;1;1;1;1	6;6;6;6;6;5;5;5;4;4;3;2;2;1;1;1;1;1;1;1;1;1;1;1;1;1;1;1;1;1;1;1;1;1;1;1;1;1;1;1;1;1;1;1;1;1;1;1;1;1;1;1;1;1	2;2;2;2;2;1;1;1;1;1;1;0;0;0;0;0;0;0;0;0;0;0;0;0;0;0;0;0;0;0;0;0;0;0;0;0;0;0;0;0;0;0;0;0;0;0;0;0;0;0;0;0;0;0	High-affinity hexose transporter HXT6	HXT7-6P fusion;EC1118_1D0_6337g;EC1118_1D0_6326g;HXT7;VIN7_1043;HXT6;SCRG_00188	tr|G8FR13|G8FR13_YEASX Hexose transporter OS=Saccharomyces cerevisiae OX=4932 GN=HXT7-6P fusion PE=3 SV=1;tr|C8Z5Q4|C8Z5Q4_YEAS8 Hxt6p OS=Saccharomyces cerevisiae (strain Lalvin EC1118 / Prise de mousse) OX=643680 GN=EC1118_1D0_6337g PE=3 SV=1;tr|C8Z5Q3|C8	54	6	6	2	6	6	6	6	6	6	6	5	6	6	6	4	4	6	5	6	6	6	6	6	6	6	5	6	6	6	4	4	6	5	2	2	2	2	2	2	2	2
N1P9R2;H0GC16;G2W8R5;F2Z6M8;E9P981;C8Z3U3;C7GSE6;B5VDP5;B3LNM9;A6ZKK5;P07251;J8Q4K4;A0A0L8RMS1;H0GQY1;G8ZRP2;Q751H8;R9XJ70;C5DE23;G0VFP2;A0A099P366;A0A1V2LMP9;Q6FJ33;A0A0W0CXF2;A0A4T0X385;A0A2U9R260;A7TI18;G0WBU2;A7TDW2;G8JVV6;W0TG03;P49375;A0A0H5C9W2;C0HK51;Q6BRW3;G3BAI9;G8BZ65;F2QW09;C4R4Y8;A0A1E5RIJ4;A0A1B2J9B0;W1Q6W1;A0A448YT18;A0A109UWX7;K0KR41;A0A1E3P9Z2;J7RJ49;A0A4T0F4Q2;A0A0L0NT50;C5MF55;…	N1P9R2;H0GC16;G2W8R5;F2Z6M8;E9P981;C8Z3U3;C7GSE6;B5VDP5;B3LNM9;A6ZKK5;P07251;J8Q4K4;A0A0L8RMS1;H0GQY1;G8ZRP2;Q751H8;R9XJ70;C5DE23;G0VFP2;A0A099P366;A0A1V2LMP9;Q6FJ33;A0A0W0CXF2;A0A4T0X385;A0A2U9R260;A7TI18;G0WBU2;A7TDW2;G8JVV6;W0TG03;P49375;A0A0H5C9W2	6;6;6;6;6;6;6;6;6;6;6;5;5;4;4;4;4;4;3;3;3;3;3;3;3;3;3;3;3;3;3;3;2;2;2;2;2;2;2;2;2;2;2;2;2;2;1;1;1;1;1;1;1;1;1;1;1;1;1;1;1;1;1;1;1;1;1;1;1;1;1;1;1;1;1;1;1;1;1;1;1;1;1;1;1;1;1;1;1;1;1;1;1;1;1;1;1;1;1;1;1;1;1;1;1;1;1;1;1;1;1	6;6;6;6;6;6;6;6;6;6;6;5;5;4;4;4;4;4;3;3;3;3;3;3;3;3;3;3;3;3;3;3;2;2;2;2;2;2;2;2;2;2;2;2;2;2;1;1;1;1;1;1;1;1;1;1;1;1;1;1;1;1;1;1;1;1;1;1;1;1;1;1;1;1;1;1;1;1;1;1;1;1;1;1;1;1;1;1;1;1;1;1;1;1;1;1;1;1;1;1;1;1;1;1;1;1;1;1;1;1;1	6;6;6;6;6;6;6;6;6;6;6;5;5;4;4;4;4;4;3;3;3;3;3;3;3;3;3;3;3;3;3;3;2;2;2;2;2;2;2;2;2;2;2;2;2;2;1;1;1;1;1;1;1;1;1;1;1;1;1;1;1;1;1;1;1;1;1;1;1;1;1;1;1;1;1;1;1;1;1;1;1;1;1;1;1;1;1;1;1;1;1;1;1;1;1;1;1;1;1;1;1;1;1;1;1;1;1;1;1;1;1	ATP synthase subunit alpha;ATP synthase subunit alpha, mitochondrial	CENPK1137D_4905;VIN7_0091;K7_ATP1;ATP1a;EC1118_1B15_0100g;ATP1;AWRI1631_20080;SCRG_03056;VIN7_5442	tr|N1P9R2|N1P9R2_YEASC ATP synthase subunit alpha OS=Saccharomyces cerevisiae (strain CEN.PK113-7D) OX=889517 GN=CENPK1137D_4905 PE=3 SV=1;tr|H0GC16|H0GC16_SACCK ATP synthase subunit alpha OS=Saccharomyces cerevisiae x Saccharomyces kudriavzevii (strain VI	111	6	6	6	6	6	5	5	5	6	6	5	6	6	6	6	6	5	4	6	6	5	5	5	6	6	5	6	6	6	6	6	5	4	6	6	5	5	5	6	6	5
N1P6F4;H0GC20;G2W8S0;C8Z3V2;C7GSF1;B3LNM4;A6ZKL0;P38061;J8LR47;J6ECK3;H0GQY7;G0V969;C5DE33;Q6FS03;I2H8Q9;A0A0W0E0K9;A3LV31;A5E564;A0A0L8RMS7	N1P6F4;H0GC20;G2W8S0;C8Z3V2;C7GSF1;B3LNM4;A6ZKL0;P38061;J8LR47;J6ECK3;H0GQY7	3;3;3;3;3;3;3;3;2;2;2;1;1;1;1;1;1;1;1	3;3;3;3;3;3;3;3;2;2;2;1;1;1;1;1;1;1;1	3;3;3;3;3;3;3;3;2;2;2;1;1;1;1;1;1;1;1	60S ribosomal protein L32	CENPK1137D_4577;VIN7_0096;K7_RPL32;EC1118_1B15_0177g;RPL32;SCRG_03051;VIN7_5448	tr|N1P6F4|N1P6F4_YEASC Rpl32p OS=Saccharomyces cerevisiae (strain CEN.PK113-7D) OX=889517 GN=CENPK1137D_4577 PE=4 SV=1;tr|H0GC20|H0GC20_SACCK Rpl32p OS=Saccharomyces cerevisiae x Saccharomyces kudriavzevii (strain VIN7) OX=1095631 GN=VIN7_0096 PE=4 SV=1;tr	19	3	3	3	2	2	2	2	2	2	3	3	3	3	2	3	2	3	2	2	2	2	2	2	2	3	3	3	3	2	3	2	3	2	2	2	2	2	2	2	3	3
N1P8A6;H0GC21;G2W8S2;P38174;C8Z3V4;C7GSF3;B5VDQ0;B3LNM2;A6ZKL2;J8Q4K7	N1P8A6;H0GC21;G2W8S2;P38174;C8Z3V4;C7GSF3;B5VDQ0;B3LNM2;A6ZKL2	4;4;4;4;4;4;4;4;4;1	4;4;4;4;4;4;4;4;4;1	4;4;4;4;4;4;4;4;4;1	Methionine aminopeptidase 2	MAP2;K7_MAP2	tr|N1P8A6|N1P8A6_YEASC Methionine aminopeptidase 2 OS=Saccharomyces cerevisiae (strain CEN.PK113-7D) OX=889517 GN=MAP2 PE=3 SV=1;tr|H0GC21|H0GC21_SACCK Methionine aminopeptidase 2 OS=Saccharomyces cerevisiae x Saccharomyces kudriavzevii (strain VIN7) OX=10	10	4	4	4	4	4	4	3	4	4	4	3	3	3	3	2	1	3	3	4	4	4	3	4	4	4	3	3	3	3	2	1	3	3	4	4	4	3	4	4	4	3
N1PAU7;G2W8T5;C7GK57;B5VDR4;B3LNK9;A6ZKM5;P09436;J8Q4L5;H0GQZ7;A0A0L8RMU2;Q6FTD7;A0A0W0C712;G0VFR0;H2B2D9;A7TDU5;J7S3E5;G0WBW1;S6EAD5;A0A1S7HPM2;A0A1S7HCX2;Q6CMG0;I2H8K1;A0A060T467;G8BTE9;A0A1E5RJQ4;C5DE61;W0TH20;G8ZR96	N1PAU7;G2W8T5;C7GK57;B5VDR4;B3LNK9;A6ZKM5;P09436;J8Q4L5;H0GQZ7;A0A0L8RMU2	16;16;16;16;16;16;16;9;8;8;6;6;5;4;4;3;2;2;2;2;2;2;1;1;1;1;1;1	16;16;16;16;16;16;16;9;8;8;6;6;5;4;4;3;2;2;2;2;2;2;1;1;1;1;1;1	16;16;16;16;16;16;16;9;8;8;6;6;5;4;4;3;2;2;2;2;2;2;1;1;1;1;1;1	Isoleucine--tRNA ligase, cytoplasmic	CENPK1137D_4743;K7_ILS1;ILS1;AWRI1631_20300;SCRG_03036;VIN7_5463	tr|N1PAU7|N1PAU7_YEASC Ils1p OS=Saccharomyces cerevisiae (strain CEN.PK113-7D) OX=889517 GN=CENPK1137D_4743 PE=3 SV=1;tr|G2W8T5|G2W8T5_YEASK K7_Ils1p OS=Saccharomyces cerevisiae (strain Kyokai no. 7 / NBRC 101557) OX=721032 GN=K7_ILS1 PE=3 SV=1;tr|C7GK57|C	28	16	16	16	16	15	15	14	15	15	15	15	13	15	13	15	14	14	13	16	15	15	14	15	15	15	15	13	15	13	15	14	14	13	16	15	15	14	15	15	15	15
C8Z3P0;C7GNA7;B3LNJ3;A6ZKP1;B5VDS7;P34223;H0GC40;N1P9P7;G2W8V1;A0A0L8RNB4;J5P8B3;J8QAN7	C8Z3P0;C7GNA7;B3LNJ3;A6ZKP1;B5VDS7;P34223;H0GC40;N1P9P7;G2W8V1;A0A0L8RNB4	8;8;8;8;8;8;7;6;5;4;3;2	8;8;8;8;8;8;7;6;5;4;3;2	8;8;8;8;8;8;7;6;5;4;3;2	UBX domain-containing protein 1	EC1118_1B15_0606g;SHP1;SCRG_03020;AWRI1631_20430;VIN7_0122;CENPK1137D_4865;K7_SHP1	tr|C8Z3P0|C8Z3P0_YEAS8 Shp1p OS=Saccharomyces cerevisiae (strain Lalvin EC1118 / Prise de mousse) OX=643680 GN=EC1118_1B15_0606g PE=4 SV=1;tr|C7GNA7|C7GNA7_YEAS2 Shp1p OS=Saccharomyces cerevisiae (strain JAY291) OX=574961 GN=SHP1 PE=4 SV=1;tr|B3LNJ3|B3LNJ3	12	8	8	8	8	7	7	8	7	7	7	7	8	7	8	7	7	7	8	8	7	7	8	7	7	7	7	8	7	8	7	7	7	8	8	7	7	8	7	7	7	7
N1PAX3;G2W8V8;C8Z3P9;B3LNI7;A6ZKP8;C7GNB4;P32602;B5VDT3;J6EJ29;H0GR10;A0A0L8RMM0	N1PAX3;G2W8V8;C8Z3P9;B3LNI7;A6ZKP8;C7GNB4;P32602;B5VDT3;J6EJ29;H0GR10;A0A0L8RMM0	5;5;5;5;5;5;5;4;4;4;3	5;5;5;5;5;5;5;4;4;4;3	5;5;5;5;5;5;5;4;4;4;3	Alpha-soluble NSF attachment protein	VIN7_0129;CENPK1137D_4873;K7_SEC17;EC1118_1B15_0694g;SCRG_03013;SEC17;AWRI1631_20510;VIN7_5482	tr|N1PAX3|N1PAX3_YEASC Sec17p OS=Saccharomyces cerevisiae (strain CEN.PK113-7D) OX=889517 GN=CENPK1137D_4873 PE=4 SV=1;tr	12	5	5	5	5	5	4	4	4	4	4	4	4	4	4	5	4	4	4	5	5	4	4	4	4	4	4	4	4	4	5	4	4	4	5	5	4	4	4	4	4	4
C8Z3Q1;N1P9Q1;G2W8W0;C7GNB6;B3LNI5;A6ZKQ0;P34216;B5VDT4;J8QAP0;B5VDT5;B5VDT6;A0A0L8RMX3	C8Z3Q1;N1P9Q1;G2W8W0;C7GNB6;B3LNI5;A6ZKQ0;P34216;B5VDT4;J8QAP0	7;7;7;7;7;7;7;4;4;2;1;1	7;7;7;7;7;7;7;4;4;2;1;1	7;7;7;7;7;7;7;4;4;2;1;1	EH domain-containing and endocytosis protein 1	VIN7_0130;EC1118_1B15_0727g;CENPK1137D_4875;K7_EDE1;EDE1;SCRG_03011;AWRI1631_20520	tr|C8Z3Q1|C8Z3Q1_YEAS8 Ede1p OS=Saccharomyces cerevisiae (strain Lalvin EC1118 / Prise de mousse) OX=643680 GN=EC1118_1B15	13	7	7	7	5	6	6	7	6	7	6	7	5	6	6	5	4	5	6	5	6	6	7	6	7	6	7	5	6	6	5	4	5	6	5	6	6	7	6	7	6	7
N1P7D3;H0GC48;G2W8W2;C8Z3Q3;C7GNB8;B3LNI3;A6ZKQ2;P07256;B5VDT8;J8Q7Q0;A0A0L8RNC4;H0GR13	N1P7D3;H0GC48;G2W8W2;C8Z3Q3;C7GNB8;B3LNI3;A6ZKQ2;P07256;B5VDT8;J8Q7Q0;A0A0L8RNC4	5;5;5;5;5;5;5;5;3;3;3;2	5;5;5;5;5;5;5;5;3;3;3;2	5;5;5;5;5;5;5;5;3;3;3;2	Cytochrome b-c1 complex subunit 1, mitochondrial	CENPK1137D_4877;VIN7_0132;K7_COR1;EC1118_1B15_0749g;COR1;SCRG_03009;AWRI1631_20560	tr|N1P7D3|N1P7D3_YEASC Cor1p OS=Saccharomyces cerevisiae (strain CEN.PK113-7D) OX=889517 GN=CENPK1137D_4877 PE=4 SV=1;tr|H0GC48|H0GC48_SACCK Cor1p OS=Saccharomyces cerevisiae x Saccharomyces kudriavzevii (strain VIN7) OX=1095631 GN=VIN7_0132 PE=4 SV=1;tr|G	12	5	5	5	4	5	4	5	5	4	5	4	5	5	4	5	5	4	4	4	5	4	5	5	4	5	4	5	5	4	5	5	4	4	4	5	4	5	5	4	5	4
N1P8Z5;G2W8W9;C8Z3Q9;C7GNC4;B3LNH7;A6ZKQ8;P28274;J8PR99;A0A0L8RMX4	N1P8Z5;G2W8W9;C8Z3Q9;C7GNC4;B3LNH7;A6ZKQ8;P28274	5;5;5;5;5;5;5;2;1	5;5;5;5;5;5;5;2;1	5;5;5;5;5;5;5;2;1	CTP synthase;CTP synthase 1	CENPK1137D_4884;K7_URA7;EC1118_1B15_0826g;URA7;SCRG_03002	tr|N1P8Z5|N1P8Z5_YEASC CTP synthase OS=Saccharomyces cerevisiae (strain CEN.PK113-7D) OX=889517 GN=CENPK1137D_4884 PE=3 SV=1;tr|G2W8W9|G2W8W9_YEASK CTP synthase OS=Saccharomyces cerevisiae (strain Kyokai no. 7 / NBRC 101557) OX=721032 GN=K7_URA7 PE=3 SV=1;	9	5	5	5	5	5	5	5	5	5	5	5	5	5	5	5	5	5	5	5	5	5	5	5	5	5	5	5	5	5	5	5	5	5	5	5	5	5	5	5	5	5
N1P8S7;H0GC57;G2W8X6;P38199;C8Z3W4;C7GND0;B3LNH0;A6ZKR5;J5S8V7;H0GR22;A0A0L8RNS6	N1P8S7;H0GC57;G2W8X6;P38199;C8Z3W4;C7GND0;B3LNH0;A6ZKR5;J5S8V7;H0GR22;A0A0L8RNS6	2;2;2;2;2;2;2;2;1;1;1	2;2;2;2;2;2;2;2;1;1;1	2;2;2;2;2;2;2;2;1;1;1	Heterogeneous nuclear rnp K-like protein 2	CENPK1137D_4891;VIN7_0143;K7_HEK2;HEK2;VIN7_5498	tr|N1P8S7|N1P8S7_YEASC Hek2p OS=Saccharomyces cerevisiae (strain CEN.PK113-7D) OX=889517 GN=CENPK1137D_4891 PE=4 SV=1;tr|H0GC57|H0GC57_SACCK Hek2p OS=Saccharomyces cerevisiae x Saccharomyces kudriavzevii (strain VIN7) OX=1095631 GN=VIN7_0143 PE=4 SV=1;tr|G	11	2	2	2	2	2	1	1	1	2	1	2	1	2	2	1	1	2	1	2	2	1	1	1	2	1	2	1	2	2	1	1	2	1	2	2	1	1	1	2	1	2
N1PAX7;G2W8X8;A6ZKR7;P18239;B5VDV4;C7GND2;B3LNG8;Q876G3;J8PRN9;A0A0L8RM63;G0W4F9;C8Z3W6;J8QFI3;H0GR24;A0A0L8RMP0	N1PAX7;G2W8X8;A6ZKR7;P18239;B5VDV4;C7GND2;B3LNG8	3;3;3;3;2;2;2;1;1;1;1;1;1;1;1	3;3;3;3;2;2;2;1;1;1;1;1;1;1;1	3;3;3;3;2;2;2;1;1;1;1;1;1;1;1	ADP,ATP carrier protein 2	CENPK1137D_4893;K7_PET9;PET9;AWRI1631_20740;SCRG_02993	tr|N1PAX7|N1PAX7_YEASC Pet9p OS=Saccharomyces cerevisiae (strain CEN.PK113-7D) OX=889517 GN=CENPK1137D_4893 PE=3 SV=1;tr|G2W8X8|G2W8X8_YEASK K7_Pet9p OS=Saccharomyces cerevisiae (strain Kyokai no. 7 / NBRC 101557) OX=721032 GN=K7_PET9 PE=3 SV=1;tr|A6ZKR7|A	15	3	3	3	2	2	3	3	2	3	1	2	3	3	3	2	3	3	2	2	2	3	3	2	3	1	2	3	3	3	2	3	3	2	2	2	3	3	2	3	1	2
N1P9R4;G2W8Z2;C8Z3X9;C7GX93;B5VDW2;B3LNF5;P32319;A6ZKT1;A0A0L8RNT8;B5VR90;H0GC69;G2WLC2;J8LR89	N1P9R4;G2W8Z2;C8Z3X9;C7GX93;B5VDW2;B3LNF5;P32319;A6ZKT1;A0A0L8RNT8;B5VR90;H0GC69;G2WLC2;J8LR89	2;2;2;2;2;2;2;2;1;1;1;1;1	2;2;2;2;2;2;2;2;1;1;1;1;1	2;2;2;2;2;2;2;2;1;1;1;1;1	Vacuolar protein sorting/targeting protein PEP1;Vacuolar protein sorting/targeting protein VPS10	CENPK1137D_4910;K7_PEP1;PEP1;AWRI1631_143780;VIN7_0156;K7_06155	tr|N1P9R4|N1P9R4_YEASC Sortilin OS=Saccharomyces cerevisiae (strain CEN.PK113-7D) OX=889517 GN=CENPK1137D_4910 PE=4 SV=1;tr|G2W8Z2|G2W8Z2_YEASK Sortilin OS=Saccharomyces cerevisiae (strain Kyokai no. 7 / NBRC 101557) OX=721032 GN=K7_PEP1 PE=4 SV=1;sp|C8Z3X	13	2	2	2	2	2	2	2	2	2	2	2	2	2	2	2	2	2	2	2	2	2	2	2	2	2	2	2	2	2	2	2	2	2	2	2	2	2	2	2	2	2
N1P7Y2;H0GC88;G2W919;C8Z406;C7GM39;B5VDY3;B3LNC9;A6ZKV8;P00817;A0A0L8RNH3;J8Q7K7;Q6FRB7;J6EK61;H0GR46;A0A0W0CCQ4;C5DNE5;A0A109UWD7;G0WDS1;G0VFE3;Q875I2;Q8NJS4;I2H5G9;A7TEJ7;A0A0H5C4F4;W0TCR9;S6EFV2;R9XDY1;Q757J8;P13998;J7S9N2;I6NDD0;G8ZTS1;G8BNN4;A4Z4U8;A0A1V2L0N9;A0A1S7HX85;A0A1S7HSI6;A0A061BCJ3;H2AMG5;K0KSU5;A0A1E3NV50;M5ENH3;A0A5C3FWJ0;A0A1M8A7P1;W3VHU9;M9LZ83;A0A081CL92;V5EXS9;R9NZP2	N1P7Y2;H0GC88;G2W919;C8Z406;C7GM39;B5VDY3;B3LNC9;A6ZKV8;P00817;A0A0L8RNH3;J8Q7K7	9;9;9;9;9;9;9;9;9;8;5;4;4;4;4;3;3;2;2;1;1;1;1;1;1;1;1;1;1;1;1;1;1;1;1;1;1;1;1;1;1;1;1;1;1;1;1;1;1	9;9;9;9;9;9;9;9;9;8;5;4;4;4;4;3;3;2;2;1;1;1;1;1;1;1;1;1;1;1;1;1;1;1;1;1;1;1;1;1;1;1;1;1;1;1;1;1;1	9;9;9;9;9;9;9;9;9;8;5;4;4;4;4;3;3;2;2;1;1;1;1;1;1;1;1;1;1;1;1;1;1;1;1;1;1;1;1;1;1;1;1;1;1;1;1;1;1	Inorganic pyrophosphatase	CENPK1137D_4556;VIN7_0180;K7_IPP1;EC1118_1B15_1409g;IPP1;AWRI1631_21060;SCRG_02952	tr|N1P7Y2|N1P7Y2_YEASC Ipp1p OS=Saccharomyces cerevisiae (strain CEN.PK113-7D) OX=889517 GN=CENPK1137D_4556 PE=4 SV=1;tr|H0GC88|H0GC88_SACCK Ipp1p OS=Saccharomyces cerevisiae x Saccharomyces kudriavzevii (strain VIN7) OX=1095631 GN=VIN7_0180 PE=4 SV=1;tr|G	49	9	9	9	8	9	9	8	8	9	8	9	9	9	9	9	9	9	8	8	9	9	8	8	9	8	9	9	9	9	9	9	9	8	8	9	9	8	8	9	8	9
B5VDY5;H0GC91;C8Z409;C7GM37;B3LNC6;A6ZKW1;P38069;N1P873;G2W922	B5VDY5;H0GC91;C8Z409;C7GM37;B3LNC6;A6ZKW1;P38069;N1P873;G2W922	2;2;2;2;2;2;2;1;1	2;2;2;2;2;2;2;1;1	2;2;2;2;2;2;2;1;1	Alpha-1,2-mannosyltransferase MNN2	AWRI1631_21080;VIN7_0183;EC1118_1B15_1442g;MNN2;SCRG_02949;CENPK1137D_4559;K7_MNN2	tr|B5VDY5|B5VDY5_YEAS6 YBR015Cp-like protein (Fragment) OS=Saccharomyces cerevisiae (strain AWRI1631) OX=545124 GN=AWRI1631_21080 PE=4 SV=1;tr|H0GC91|H0GC91_SACCK Mnn2p OS=Saccharomyces cerevisiae x Saccharomyces kudriavzevii (strain VIN7) OX=1095631 GN=VI	9	2	2	2	1	1	2	2	1	2	2	2	2	2	1	2	1	2	2	1	1	2	2	1	2	2	2	2	2	1	2	1	2	2	1	1	2	2	1	2	2	2
N1P9C5;G2W932;C8Z419;C7GM27;B3LNB8;A6ZKX1;P38219;B5VDZ5;H0GCA0;J5RXD3;H0GR57;R9XD61;Q6CS64;G8C0C0;S6EFP9;G8ZTN8;G0V7Y6;A0A1S7HSQ5;A0A0L8RN27;F2QZV7;C4R780;A0A1B2JAE2;A0A060T4Y3;A0A167CHY4;G0W4Y7;A0A0X8HV49;Q758F4;G8JQT7;W0T651;Q6FXN6;J7S3C6;I2H771;H2AWT4;C5DBD8;A7TEI5;A0A0W0CF91;J8Q4K1;G0V7Y7;A0A4T0WYK9;A0A0H5CAM3;A0A061AJA4;Q6BZ86;G3AYU8	N1P9C5;G2W932;C8Z419;C7GM27;B3LNB8;A6ZKX1;P38219;B5VDZ5;H0GCA0;J5RXD3;H0GR57	6;6;6;6;6;6;6;5;4;3;3;2;2;2;2;2;2;2;2;2;2;2;2;1;1;1;1;1;1;1;1;1;1;1;1;1;1;1;1;1;1;1;1	6;6;6;6;6;6;6;5;4;3;3;2;2;2;2;2;2;2;2;2;2;2;2;1;1;1;1;1;1;1;1;1;1;1;1;1;1;1;1;1;1;1;1	6;6;6;6;6;6;6;5;4;3;3;2;2;2;2;2;2;2;2;2;2;2;2;1;1;1;1;1;1;1;1;1;1;1;1;1;1;1;1;1;1;1;1	Obg-like ATPase 1	OLA1;K7_YBR025C;AWRI1631_21180;VIN7_0193	tr|N1P9C5|N1P9C5_YEASC Obg-like ATPase 1 OS=Saccharomyces cerevisiae (strain CEN.PK113-7D) OX=889517 GN=OLA1 PE=3 SV=1;tr|G2W932|G2W932_YEASK Obg-like ATPase 1 OS=Saccharomyces cerevisiae (strain Kyokai no. 7 / NBRC 101557) OX=721032 GN=K7_YBR025C PE=3 SV=	43	6	6	6	4	5	3	3	3	3	3	4	3	4	3	3	3	4	3	4	5	3	3	3	3	3	4	3	4	3	3	3	4	3	4	5	3	3	3	3	3	4
G2W933;C8Z420;C7GM26;B3LNB7;A6ZKX2;P38071;A0A0L8RN46;N1P6E8;N1P7Z3;J8QAL2	G2W933;C8Z420;C7GM26;B3LNB7;A6ZKX2;P38071;A0A0L8RN46	3;3;3;3;3;3;2;1;1;1	3;3;3;3;3;3;2;1;1;1	3;3;3;3;3;3;2;1;1;1	Enoyl-[acyl-carrier protein] reductase [NADPH, B-specific], mitochondrial	VIN7_0194;K7_ETR1;EC1118_1B15_1563g;ETR1;SCRG_02938	tr|G2W933|G2W933_YEASK K7_Etr1p OS=Saccharomyces cerevisiae (strain Kyokai no. 7 / NBRC 101557) OX=721032 GN=K7_ETR1 PE=4	11	3	3	3	3	3	3	2	3	2	2	2	2	2	3	2	3	2	2	3	3	3	2	3	2	2	2	2	2	3	2	3	2	2	3	3	3	2	3	2	2	2
N1PAR5;H0GCB2;G2W944;D3UED5;C7GXX3;B3LNA6;A6ZKY3;P38077;J8PRP6;J6EGL3;H0GR66;B5VE05;C5M4G7;W0TDL5;P49377;R9XIZ5;Q75CU5;G8ZTM4;G8JU36;A0A109V098;G8C0E5;G0VK13;A7TEF9;A0A0L8RLZ1	N1PAR5;H0GCB2;G2W944;D3UED5;C7GXX3;B3LNA6;A6ZKY3;P38077;J8PRP6;J6EGL3;H0GR66	4;4;4;4;4;4;4;4;2;2;2;1;1;1;1;1;1;1;1;1;1;1;1;1	4;4;4;4;4;4;4;4;2;2;2;1;1;1;1;1;1;1;1;1;1;1;1;1	4;4;4;4;4;4;4;4;2;2;2;1;1;1;1;1;1;1;1;1;1;1;1;1	ATP synthase subunit gamma;ATP synthase subunit gamma, mitochondrial	CENPK1137D_4583;VIN7_0205;K7_ATP3;EC1118_1B15_1706g;ATP3;SCRG_02927;VIN7_5558	tr|N1PAR5|N1PAR5_YEASC ATP synthase subunit gamma OS=Saccharomyces cerevisiae (strain CEN.PK113-7D) OX=889517 GN=CENPK1137D_4583 PE=3 SV=1;tr|H0GCB2|H0GCB2_SACCK ATP synthase subunit gamma OS=Saccharomyces cerevisiae x Saccharomyces kudriavzevii (strain VI	24	4	4	4	3	3	3	2	3	3	3	3	2	4	3	0	3	3	2	3	3	3	2	3	3	3	3	2	4	3	0	3	3	2	3	3	3	2	3	3	3	3
N1P810;G2W957;D3UEE7;C7GST8;B3LN97;A6ZKZ5;P38234;H0GCC4	N1P810;G2W957;D3UEE7;C7GST8;B3LN97;A6ZKZ5;P38234;H0GCC4	2;2;2;2;2;2;2;1	2;2;2;2;2;2;2;1	2;2;2;2;2;2;2;1	Protein RFS1	CENPK1137D_4596;K7_RFS1;EC1118_1B15_1849g;RFS1;SCRG_02915;SCY_0265;VIN7_0218	tr|N1P810|N1P810_YEASC Rfs1p OS=Saccharomyces cerevisiae (strain CEN.PK113-7D) OX=889517 GN=CENPK1137D_4596 PE=4 SV=1;tr|G2W957|G2W957_YEASK K7_Rfs1p OS=Saccharomyces cerevisiae (strain Kyokai no. 7 / NBRC 101557) OX=721032 GN=K7_RFS1 PE=4 SV=1;tr|D3UEE7|D	8	2	2	2	2	2	2	2	2	2	2	2	1	2	2	1	2	1	1	2	2	2	2	2	2	2	2	1	2	2	1	2	1	1	2	2	2	2	2	2	2	2
G2W963;D3UEF5;C7GQH3;B3LN91;A6ZL02;P38237	G2W963;D3UEF5;C7GQH3;B3LN91;A6ZL02;P38237	2;2;2;2;2;2	2;2;2;2;2;2	2;2;2;2;2;2	Ubiquitin carboxyl-terminal hydrolase;Ubiquitin carboxyl-terminal hydrolase 14	K7_UBP14;EC1118_1B15_1937g;UBP14;SCRG_02909	tr|G2W963|G2W963_YEASK Ubiquitin carboxyl-terminal hydrolase OS=Saccharomyces cerevisiae (strain Kyokai no. 7 / NBRC 101557) OX=721032 GN=K7_UBP14 PE=3 SV=1;tr|D3UEF5|D3UEF5_YEAS8 Ubiquitin carboxyl-terminal hydrolase OS=Saccharomyces cerevisiae (strain La	6	2	2	2	2	2	2	2	2	2	2	2	2	2	2	2	2	2	2	2	2	2	2	2	2	2	2	2	2	2	2	2	2	2	2	2	2	2	2	2	2	2
N1P6J1;H0GCD8;G2W977;D3UEG8;B3LN77;A6ZL16;P15992;B5VE37;C7GQI7;A0A0L8RLS1;J8TXE2;J8Q534	N1P6J1;H0GCD8;G2W977;D3UEG8;B3LN77;A6ZL16;P15992;B5VE37;C7GQI7;A0A0L8RLS1	9;9;9;9;9;9;9;8;6;5;3;3	9;9;9;9;9;9;9;8;6;5;3;3	9;9;9;9;9;9;9;8;6;5;3;3	Heat shock protein 26	CENPK1137D_4617;VIN7_0236;K7_HSP26;EC1118_1B15_2102g;SCRG_02895;HSP26;AWRI1631_21600	tr|N1P6J1|N1P6J1_YEASC Hsp26p OS=Saccharomyces cerevisiae (strain CEN.PK113-7D) OX=889517 GN=CENPK1137D_4617 PE=3 SV=1;tr|H0GCD8|H0GCD8_SACCK Hsp26p OS=Saccharomyces cerevisiae x Saccharomyces kudriavzevii (strain VIN7) OX=1095631 GN=VIN7_0236 PE=3 SV=1;tr	12	9	9	9	9	9	9	9	9	9	8	8	9	9	9	9	9	8	8	9	9	9	9	9	9	8	8	9	9	9	9	9	8	8	9	9	9	9	9	9	8	8
N1PAS3;G2W983;P38248;B5VE42;A6ZL22;C7GQJ1;A0A0L8RLS6	N1PAS3;G2W983;P38248;B5VE42;A6ZL22;C7GQJ1;A0A0L8RLS6	2;2;2;2;2;2;1	2;2;2;2;2;2;1	2;2;2;2;2;2;1	Cell wall protein ECM33	VIN7_0242;CENPK1137D_4623;K7_ECM33a;ECM33	tr|N1PAS3|N1PAS3_YEASC Ecm33p OS=Saccharomyces cerevisiae (strain CEN.PK113-7D) OX=889517 GN=CENPK1137D_4623 PE=4 SV=1;tr	8	2	2	2	1	1	1	0	1	0	1	2	0	1	2	1	1	1	1	1	1	1	0	1	0	1	2	0	1	2	1	1	1	1	1	1	1	0	1	0	1	2
N1P9E8;J8LRM6;H0GCE5;D3UEH3;C7GQJ3;B5VE44;A6ZL24;P18759;H0GR97;G2W986;Q6FV54;A0A0L8RM44;G0VJX6;G8ZTG1;G8BNI7;A0A1V2LQ18;A0A099NXH5;A0A4T0X562;I2H7B4;C5DIP8;A7TM17;W0TAN3;A0A120K0U7;A0A167FBF1;A0A0W0CDP1	N1P9E8;J8LRM6;H0GCE5;D3UEH3;C7GQJ3;B5VE44;A6ZL24;P18759;H0GR97;G2W986	3;3;3;3;3;3;3;3;2;2;1;1;1;1;1;1;1;1;1;1;1;1;1;1;1	3;3;3;3;3;3;3;3;2;2;1;1;1;1;1;1;1;1;1;1;1;1;1;1;1	3;3;3;3;3;3;3;3;2;2;1;1;1;1;1;1;1;1;1;1;1;1;1;1;1	Vesicular-fusion protein SEC18	CENPK1137D_4625;VIN7_0244;EC1118_1B15_2201g;SEC18;AWRI1631_21670;VIN7_5595;K7_SEC18	tr|N1P9E8|N1P9E8_YEASC Sec18p OS=Saccharomyces cerevisiae (strain CEN.PK113-7D) OX=889517 GN=CENPK1137D_4625 PE=4 SV=1;tr|J8LRM6|J8LRM6_SACAR Sec18p OS=Saccharomyces arboricola (strain H-6 / AS 2.3317 / CBS 10644) OX=1160507 GN=SU7_0178 PE=4 SV=1;tr|H0GCE5	25	3	3	3	2	2	3	2	2	2	3	2	1	1	1	1	2	2	1	2	2	3	2	2	2	3	2	1	1	1	1	2	2	1	2	2	3	2	2	2	3	2
N1PAS5;G2W993;D3UEI0;C7GJS4;B3LN65;A6ZL33;O43137;J8TGX5;J8Q872	N1PAS5;G2W993;D3UEI0;C7GJS4;B3LN65;A6ZL33;O43137;J8TGX5;J8Q872	2;2;2;2;2;2;2;1;1	2;2;2;2;2;2;2;1;1	2;2;2;2;2;2;2;1;1	Uncharacterized protein YBR085C-A	CENPK1137D_4633;K7_YBR085C-A;EC1118_1B15_2278g;C1Q_00438;SCRG_02879;SCY_0303;YBR085C-A	tr|N1PAS5|N1PAS5_YEASC Uncharacterized protein OS=Saccharomyces cerevisiae (strain CEN.PK113-7D) OX=889517 GN=CENPK1137D_4633 PE=4 SV=1;tr|G2W993|G2W993_YEASK K7_Ybr085c-ap OS=Saccharomyces cerevisiae (strain Kyokai no. 7 / NBRC 101557) OX=721032 GN=K7_YBR	9	2	2	2	2	2	2	2	2	2	2	2	2	2	1	2	2	2	2	2	2	2	2	2	2	2	2	2	2	1	2	2	2	2	2	2	2	2	2	2	2	2
N1P857;H0GCG5;G2W9B1;D3UEJ9;C7GUK4;B5VE69;B3LN47;A6ZL51;P38264;J8QB22	N1P857;H0GCG5;G2W9B1;D3UEJ9;C7GUK4;B5VE69;B3LN47;A6ZL51;P38264;J8QB22	2;2;2;2;2;2;2;2;2;1	2;2;2;2;2;2;2;2;2;1	2;2;2;2;2;2;2;2;2;1	Inorganic phosphate transport protein PHO88	CENPK1137D_4651;VIN7_0265;K7_PHO88;EC1118_1B15_2520g;PHO88;AWRI1631_21920;SCRG_02860	tr|N1P857|N1P857_YEASC Pho88p OS=Saccharomyces cerevisiae (strain CEN.PK113-7D) OX=889517 GN=CENPK1137D_4651 PE=4 SV=1;tr|H0GCG5|H0GCG5_SACCK Pho88p OS=Saccharomyces cerevisiae x Saccharomyces kudriavzevii (strain VIN7) OX=1095631 GN=VIN7_0265 PE=4 SV=1;tr	10	2	2	2	1	2	1	2	2	1	2	1	1	1	1	2	2	1	1	1	2	1	2	2	1	2	1	1	1	1	2	2	1	1	1	2	1	2	2	1	2	1
N1PAT0;G2W9B6;D3UEK4;C7GUK9;B5VE73;B3LN42;A6ZL56;Q01976;H0GRB6;G8ZSA4;J5RIW9;A0A0L8RMP2	N1PAT0;G2W9B6;D3UEK4;C7GUK9;B5VE73;B3LN42;A6ZL56;Q01976;H0GRB6;G8ZSA4;J5RIW9;A0A0L8RMP2	2;2;2;2;2;2;2;2;1;1;1;1	2;2;2;2;2;2;2;2;1;1;1;1	2;2;2;2;2;2;2;2;1;1;1;1	ADP-ribose pyrophosphatase	VIN7_0270;CENPK1137D_4658;K7_YSA1;EC1118_1B15_2586g;YSA1;AWRI1631_21960;SCRG_02855;VIN7_5623	tr|N1PAT0|N1PAT0_YEASC Ysa1p OS=Saccharomyces cerevisiae (strain CEN.PK113-7D) OX=889517 GN=CENPK1137D_4658 PE=4 SV=1;tr|G	13	2	2	2	2	2	2	2	2	2	2	2	2	2	2	1	2	2	2	2	2	2	2	2	2	2	2	2	2	2	1	2	2	2	2	2	2	2	2	2	2	2
N1P8G0;G2WPQ0;C8ZJA5;C7GPS3;B5VTM5;B3LK50;A6ZL63;P02994;J6EGW5;H0H2F1;H0GRC0;H0GQ02;Q7Z939;Q7Z938;Q7Z937;Q7Z936;Q7Z935;I3Y0Y3;Q7Z934;G0VJT7;E9P9G3;S5RW04;Q7Z933;A0A0L8RM96;S5R9B3;Q3ZV65;Q7Z8Z8;A0A1E5RDP1;G8BNE5;Q7Z8Z7;Q7Z901;Q7Z905;Q7Z932;Q7Z929;Q7Z928;Q7Z8X6;A7TKD1;A0A099P074;W0HJ84;W0HJ72;W0HJ02;W0HIY4;W0HI24;W0HI19;W0HEM1;W0HEI6;S5RGQ5;I3Y0Y5;I3Y0X9;Q7Z918;Q7Z8X7;Q7Z8X9;Q7Z8W4;Q7Z931;Q7Z930;Q7…	N1P8G0;G2WPQ0;C8ZJA5;C7GPS3;B5VTM5;B3LK50;A6ZL63;P02994;J6EGW5;H0H2F1;H0GRC0;H0GQ02;Q7Z939;Q7Z938;Q7Z937;Q7Z936;Q7Z935;I3Y0Y3;Q7Z934;G0VJT7;E9P9G3;S5RW04;Q7Z933;A0A0L8RM96;S5R9B3;Q3ZV65;Q7Z8Z8;A0A1E5RDP1;G8BNE5;Q7Z8Z7;Q7Z901;Q7Z905;Q7Z932;Q7Z929;Q7Z928;Q7Z8X6;A7TKD1;A0A099P074	14;14;14;14;14;14;14;14;12;12;12;12;11;11;11;11;11;10;10;10;9;9;9;9;8;8;8;8;8;7;7;7;7;7;7;7;7;7;6;6;6;6;6;6;6;6;6;6;6;6;6;6;6;6;6;6;6;6;6;6;6;6;6;6;6;6;6;6;5;5;5;5;5;5;5;5;5;5;5;5;5;5;5;5;5;5;5;5;5;5;5;5;5;5;5;5;5;5;5;5;5;5;5;5;5;4;4;4;4;4;4;4;4;4;4;4;4;4;4;4;4;4;4;4;4;4;4;4;4;4;4;4;4;4;4;4;4;4;4;4;4;4;4;4;4;4;4;4;4;4;4;3;3;3;3;3;3;3;3;3;3;3;3;3;3;3;3;3;3;3;3;3;3;3;3;3;3;3;3;3;3;3;3;3;3;3;3;3;3;3…	14;14;14;14;14;14;14;14;12;12;12;12;11;11;11;11;11;10;10;10;9;9;9;9;8;8;8;8;8;7;7;7;7;7;7;7;7;7;6;6;6;6;6;6;6;6;6;6;6;6;6;6;6;6;6;6;6;6;6;6;6;6;6;6;6;6;6;6;5;5;5;5;5;5;5;5;5;5;5;5;5;5;5;5;5;5;5;5;5;5;5;5;5;5;5;5;5;5;5;5;5;5;5;5;5;4;4;4;4;4;4;4;4;4;4;4;4;4;4;4;4;4;4;4;4;4;4;4;4;4;4;4;4;4;4;4;4;4;4;4;4;4;4;4;4;4;4;4;4;4;4;3;3;3;3;3;3;3;3;3;3;3;3;3;3;3;3;3;3;3;3;3;3;3;3;3;3;3;3;3;3;3;3;3;3;3;3;3;3;3…	3;3;3;3;3;3;3;3;2;2;2;3;1;1;1;1;1;0;1;3;0;0;1;2;0;1;1;1;2;1;1;1;1;1;1;1;1;0;0;0;0;0;0;0;0;0;0;0;0;1;0;1;1;1;1;1;0;0;1;1;1;2;2;0;0;1;1;1;0;0;0;0;0;0;0;0;1;0;0;0;1;0;0;0;0;0;0;1;1;1;1;1;1;1;1;1;1;1;1;1;1;1;1;0;1;0;0;0;0;0;0;0;0;0;0;0;0;0;0;0;0;0;0;0;0;0;0;0;0;0;0;0;0;0;0;0;1;1;1;1;0;0;0;0;1;1;1;0;0;0;0;0;0;0;0;0;0;0;0;0;0;0;0;0;0;0;0;0;0;0;0;0;0;0;0;0;0;0;0;0;0;0;0;0;0;0;0;1;1;1;0;0;0;0;0;0;0;0;0;0…	Elongation factor 1-alpha	CENPK1137D_4664;K7_TEF1;TEF1;AWRI1631_163380;TEF2;VIN7_10513;VIN7_5628	tr|N1P8G0|N1P8G0_YEASC Elongation factor 1-alpha OS=Saccharomyces cerevisiae (strain CEN.PK113-7D) OX=889517 GN=CENPK1137D_4664 PE=3 SV=1;tr|G2WPQ0|G2WPQ0_YEASK Elongation factor 1-alpha OS=Saccharomyces cerevisiae (strain Kyokai no. 7 / NBRC 101557) OX=72	877	14	14	3	12	11	11	12	12	12	12	12	13	12	12	12	11	12	12	12	11	11	12	12	12	12	12	13	12	12	12	11	12	12	3	3	2	3	3	3	3	3
N1PAT3;H0GCI0;G4XSU3;G4XST2;G4XSS5;G4XSR1;G4XSN9;G4XSN6;G4XSL8;G4XSL3;G2W9D0;E9P9E3;E1ABC8;D3UEL8;C7GY09;B3LN30;B2KKZ1;A6ZL70;B5VE85;Q00764;G4XSP3;Q6J5J7;G4XSL9;J8Q4X2;A0A0L8RLU9;B5LYT3;H0GRC6;I2H651;Q6FNQ8;A0A0W0CF61;A7TIQ9;G8ZSC1;G8JS08;E7BK36;Q9ZR75	N1PAT3;H0GCI0;G4XSU3;G4XST2;G4XSS5;G4XSR1;G4XSN9;G4XSN6;G4XSL8;G4XSL3;G2W9D0;E9P9E3;E1ABC8;D3UEL8;C7GY09;B3LN30;B2KKZ1;A6ZL70;B5VE85;Q00764;G4XSP3;Q6J5J7;G4XSL9;J8Q4X2;A0A0L8RLU9;B5LYT3;H0GRC6	6;6;6;6;6;6;6;6;6;6;6;6;6;6;6;6;6;6;6;6;5;5;5;4;4;3;3;1;1;1;1;1;1;1;1	6;6;6;6;6;6;6;6;6;6;6;6;6;6;6;6;6;6;6;6;5;5;5;4;4;3;3;1;1;1;1;1;1;1;1	6;6;6;6;6;6;6;6;6;6;6;6;6;6;6;6;6;6;6;6;5;5;5;4;4;3;3;1;1;1;1;1;1;1;1	Alpha,alpha-trehalose-phosphate synthase (UDP-forming);Alpha,alpha-trehalose-phosphate synthase [UDP-forming] 56 kDa subunit	CENPK1137D_4673;VIN7_0282;TPS1;K7_TPS1;EC1118_1B15_2773g;SCRG_02842;AWRI1631_22080;VIN7_5636	tr|N1PAT3|N1PAT3_YEASC Trehalose-6-phosphate synthase OS=Saccharomyces cerevisiae (strain CEN.PK113-7D) OX=889517 GN=CENPK1137D_4673 PE=3 SV=1;tr|H0GCI0|H0GCI0_SACCK Trehalose-6-phosphate synthase OS=Saccharomyces cerevisiae x Saccharomyces kudriavzevii (s	35	6	6	6	6	6	6	6	6	6	6	6	6	6	6	5	6	6	6	6	6	6	6	6	6	6	6	6	6	6	5	6	6	6	6	6	6	6	6	6	6	6
N1P9H0;H0GCI1;G2W9D1;D3UEM1;C7GY10;B3LN29;A6ZL71;P16140;J8QAY5;J5RF75;H0GRC7;A0A0L8RLW8;B5VE87;G8ZSC3;G8BNE3;G0VJS9;C5DLB0;A7TKC8;H2AU50;W0T8M4;Q6CRG9;I2H0Y2;G0W576;Q6FX34;A0A0W0CH57;A0A0H5C7P7;A0A1E3NW99;Q75BE4;R9XG85;C4R396;F2QU99;A0A2U9R875;C4XXR3;A0A202G2H4;K0KPB4;S6E7F6;A0A1S7HMB0;A0A1S7HC56;A0A1Z8JVN9;A0A099P7S4;A0A1V2LR36;G8JS05;A3LY21;A0A5C1YUE0;A0A510P6C1;A0A2H0ZY70;P22550;C5M3K4;Q6BNG9;…	N1P9H0;H0GCI1;G2W9D1;D3UEM1;C7GY10;B3LN29;A6ZL71;P16140;J8QAY5;J5RF75;H0GRC7;A0A0L8RLW8;B5VE87;G8ZSC3;G8BNE3;G0VJS9;C5DLB0;A7TKC8;H2AU50;W0T8M4;Q6CRG9;I2H0Y2;G0W576;Q6FX34;A0A0W0CH57;A0A0H5C7P7;A0A1E3NW99;Q75BE4;R9XG85;C4R396;F2QU99;A0A2U9R875;C4XXR3;A0A202G2H4;K0KPB4;S6E7F6;A0A1S7HMB0;A0A1S7HC56;A0A1Z8JVN9;A0A099P7S4;A0A1V2LR36;G8JS05;A3LY21;A0A5C1YUE0;A0A510P6C1;A0A2H0ZY70;P22550;C5M3K4;Q6BNG9;…	19;19;19;19;19;19;19;19;18;18;18;18;16;15;15;15;14;13;13;13;13;13;12;12;12;12;12;12;12;11;11;11;11;11;11;11;11;11;11;11;11;10;10;10;10;10;10;10;10;10;10;10;10;9;9;9;9;9;9;9;9;9;9;9;9;9;8;8;8;7;6;6;5;5;5;5;4;4;4;3;3;3;2;2;2;2;2	19;19;19;19;19;19;19;19;18;18;18;18;16;15;15;15;14;13;13;13;13;13;12;12;12;12;12;12;12;11;11;11;11;11;11;11;11;11;11;11;11;10;10;10;10;10;10;10;10;10;10;10;10;9;9;9;9;9;9;9;9;9;9;9;9;9;8;8;8;7;6;6;5;5;5;5;4;4;4;3;3;3;2;2;2;2;2	6;6;6;6;6;6;6;6;6;6;6;5;6;3;4;4;4;3;3;2;1;2;2;2;2;1;2;1;1;1;1;2;1;1;1;2;2;2;2;2;2;0;1;0;0;0;3;3;1;2;2;0;1;1;2;1;2;2;2;0;1;0;0;1;1;1;1;0;0;0;1;0;0;0;0;0;0;0;0;1;1;0;0;0;0;0;0	V-type proton ATPase subunit B	CENPK1137D_4675;VIN7_0283;K7_VMA2;EC1118_1B15_2806g;VMA2;SCRG_02841;VIN7_5637;AWRI1631_22100	tr|N1P9H0|N1P9H0_YEASC Vacuolar proton pump subunit B OS=Saccharomyces cerevisiae (strain CEN.PK113-7D) OX=889517 GN=CENPK1137D_4675 PE=3 SV=1;tr|H0GCI1|H0GCI1_SACCK Vacuolar proton pump subunit B OS=Saccharomyces cerevisiae x Saccharomyces kudriavzevii (s	87	19	19	6	19	19	19	18	19	19	19	18	19	19	19	19	19	18	18	19	19	19	18	19	19	19	18	19	19	19	19	19	18	18	6	6	6	5	6	6	6	5
N1P6R7;J8PRJ7;H0GCK8;G2W9E6;D3UEN8;C7GY25;B5VEA0;B3LN14;A6ZL86;P12385;J5PSX1;A0A0L8RLY0;A0A099NYK8;A0A1V2LSB6;A0A448YFQ9;G8C0D4;G0VK67;Q6FL24;A0A0W0DAG8;W0TC52;Q6CTN8;H2AXS7;G0W4V7;A7TEG9;J7RRS9;Q6C356;W1QL56;A5DPT9;I2JWL3;G8ZTZ2;A0A0X8HWL5;A0A0H5BYW2;C5DNC3;R9XFQ0;Q757I5;F2QYD2;C4R8R4;A0A1B2JIM5;S6E1B4;A0A1S7HEL3;A0A1S7H9D9;I2H5K2;A0A060T5P9;A0A4T0X345;A0A2H0ZVQ6;A0A0L0NVH3;A0A1E3NVY8;Q59ZH8;M3J…	N1P6R7;J8PRJ7;H0GCK8;G2W9E6;D3UEN8;C7GY25;B5VEA0;B3LN14;A6ZL86;P12385;J5PSX1;A0A0L8RLY0	8;8;8;8;8;8;8;8;8;8;7;7;3;3;3;3;3;3;3;3;3;3;3;3;3;2;2;2;2;2;2;2;2;2;2;2;2;2;2;2;2;2;1;1;1;1;1;1;1;1;1;1;1;1;1;1;1;1;1;1;1;1;1;1;1;1;1;1;1;1;1	8;8;8;8;8;8;8;8;8;8;7;7;3;3;3;3;3;3;3;3;3;3;3;3;3;2;2;2;2;2;2;2;2;2;2;2;2;2;2;2;2;2;1;1;1;1;1;1;1;1;1;1;1;1;1;1;1;1;1;1;1;1;1;1;1;1;1;1;1;1;1	8;8;8;8;8;8;8;8;8;8;7;7;3;3;3;3;3;3;3;3;3;3;3;3;3;2;2;2;2;2;2;2;2;2;2;2;2;2;2;2;2;2;1;1;1;1;1;1;1;1;1;1;1;1;1;1;1;1;1;1;1;1;1;1;1;1;1;1;1;1;1	Eukaryotic peptide chain release factor subunit 1	CENPK1137D_4692;VIN7_0298;K7_SUP45;EC1118_1B15_3004g;SUP45;AWRI1631_22250;SCRG_02826	tr|N1P6R7|N1P6R7_YEASC Sup45p OS=Saccharomyces cerevisiae (strain CEN.PK113-7D) OX=889517 GN=CENPK1137D_4692 PE=4 SV=1;tr|J8PRJ7|J8PRJ7_SACAR Sup45p OS=Saccharomyces arboricola (strain H-6 / AS 2.3317 / CBS 10644) OX=1160507 GN=SU7_0219 PE=4 SV=1;tr|H0GCK8	71	8	8	8	6	6	7	6	6	6	6	8	6	5	6	5	6	6	6	6	6	7	6	6	6	6	8	6	5	6	5	6	6	6	6	6	7	6	6	6	6	8
N1PAT8;H0GCL2;D3UEP3;C7GY29;B5VEA6;B3LN10;A6ZL91;P38115;G2W9F1;J5PSV8;H0GRE2;A0A0L8RLY4;J8QAZ7	N1PAT8;H0GCL2;D3UEP3;C7GY29;B5VEA6;B3LN10;A6ZL91;P38115;G2W9F1	9;9;9;9;9;9;9;9;6;4;4;4;3	9;9;9;9;9;9;9;9;6;4;4;4;3	9;9;9;9;9;9;9;9;6;4;4;4;3	D-arabinose dehydrogenase [NAD(P)+] heavy chain	CENPK1137D_4698;VIN7_0303;EC1118_1B15_3070g;ARA1;AWRI1631_22310;SCRG_02821;K7_ARA1	tr|N1PAT8|N1PAT8_YEASC Ara1p OS=Saccharomyces cerevisiae (strain CEN.PK113-7D) OX=889517 GN=CENPK1137D_4698 PE=4 SV=1;tr|H0GCL2|H0GCL2_SACCK Ara1p OS=Saccharomyces cerevisiae x Saccharomyces kudriavzevii (strain VIN7) OX=1095631 GN=VIN7_0303 PE=4 SV=1;tr|D	13	9	9	9	8	8	6	7	7	8	8	7	8	7	6	7	6	7	6	8	8	6	7	7	8	8	7	8	7	6	7	6	7	6	8	8	6	7	7	8	8	7
N1P8D7;G2W9J1;D3UET2;B3LMX2;A6ZLD0;P05755;B5VEE0;A0A0J9X206;Q6FRV9;Q6FJG4;A0A0W0CY99;A0A0W0CWS6;G2WPA1;C8ZIU9;A6ZWH0;O13516;N1NX76;B5VT83;A0A3M7A2Y6;A0A3M6Y448;I2JYY1;I2GYT9;A0A3M7BVG7;A0A4V6T7K1;A0A4V4I0C6;A0A3M6XZR6;A0A0K3CLN4;A0A0X8HSS8;Q758L6;Q6CM18;G8JVN8;A5DV72;A0A512UFZ7;A0A1E5RUE9;C4YJX2;A3LRQ6;A0A510P343;A0A4T0WV77;A0A2U9R496;A0A2H1A2S6;A0A202FXZ4;A0A1D8PGY8;Q6BX94;H2AZR0;H2AV40;B9WB58;R…	N1P8D7;G2W9J1;D3UET2;B3LMX2;A6ZLD0;P05755;B5VEE0;A0A0J9X206;Q6FRV9;Q6FJG4;A0A0W0CY99;A0A0W0CWS6;G2WPA1;C8ZIU9;A6ZWH0;O13516	3;3;3;3;3;3;2;2;2;2;2;2;2;2;2;2;1;1;1;1;1;1;1;1;1;1;1;1;1;1;1;1;1;1;1;1;1;1;1;1;1;1;1;1;1;1;1;1;1;1;1;1;1;1;1;1;1;1;1;1;1;1;1;1;1;1;1;1;1;1;1;1;1;1;1;1;1;1;1;1;1;1;1;1;1;1;1;1;1;1;1;1;1;1;1;1;1;1;1;1;1;1;1;1;1	3;3;3;3;3;3;2;2;2;2;2;2;2;2;2;2;1;1;1;1;1;1;1;1;1;1;1;1;1;1;1;1;1;1;1;1;1;1;1;1;1;1;1;1;1;1;1;1;1;1;1;1;1;1;1;1;1;1;1;1;1;1;1;1;1;1;1;1;1;1;1;1;1;1;1;1;1;1;1;1;1;1;1;1;1;1;1;1;1;1;1;1;1;1;1;1;1;1;1;1;1;1;1;1;1	3;3;3;3;3;3;2;2;2;2;2;2;2;2;2;2;1;1;1;1;1;1;1;1;1;1;1;1;1;1;1;1;1;1;1;1;1;1;1;1;1;1;1;1;1;1;1;1;1;1;1;1;1;1;1;1;1;1;1;1;1;1;1;1;1;1;1;1;1;1;1;1;1;1;1;1;1;1;1;1;1;1;1;1;1;1;1;1;1;1;1;1;1;1;1;1;1;1;1;1;1;1;1;1;1	40S ribosomal protein S9-B;40S ribosomal protein S9-A	CENPK1137D_4741;K7_RPS9B;EC1118_1B15_3532g;SCRG_02781;RPS9B;AWRI1631_22670;K7_RPS9A;EC1118_1P2_2212g;RPS9A	tr|N1P8D7|N1P8D7_YEASC Rps9bp OS=Saccharomyces cerevisiae (strain CEN.PK113-7D) OX=889517 GN=CENPK1137D_4741 PE=4 SV=1;tr|G2W9J1|G2W9J1_YEASK K7_Rps9bp OS=Saccharomyces cerevisiae (strain Kyokai no. 7 / NBRC 101557) OX=721032 GN=K7_RPS9B PE=4 SV=1;tr|D3UET	105	3	3	3	3	3	3	3	3	3	3	1	2	3	3	3	3	3	2	3	3	3	3	3	3	3	1	2	3	3	3	3	3	2	3	3	3	3	3	3	3	1
N1PAU8;H0GCQ3;G2W9J7;D3UEU0;C7GKF5;B5VEE5;B3LMW6;A6ZLD6;P12709;J8Q7Z3;A0A0L8RM19;J8TXR1;H0GRI0;H2AZR6;Q6FRW1;A0A0W0CWS7;J7RER6;G0W8U8;C5DII0;Q758L0;A0A1S7H926;G0VBH6;C5M3G2;C4XYW6;A0A202G6B9;P12341;A7TLK0;A0A0X8HSU0;G8ZP84;R9XD18;S6E052;A0A1S7HJ96;A0A1E4S5Q8;G3BB44;A0A0H5C1T9;G8C046;G3BB43;P83780;C4YM67;B9WM45;B6VEZ4;A5E0S8;Q6BLI5;A0A512UNF2;A0A4P6XJW7;A3LXX9;W0T4R5;I2H8E4;G8JVN2;G8YF21;G8YCM0;I2…	N1PAU8;H0GCQ3;G2W9J7;D3UEU0;C7GKF5;B5VEE5;B3LMW6;A6ZLD6;P12709;J8Q7Z3;A0A0L8RM19;J8TXR1;H0GRI0	17;17;17;17;17;17;17;17;17;14;10;9;9;6;6;6;5;5;5;5;5;5;4;4;4;4;4;4;4;4;4;4;3;3;3;3;3;3;3;3;3;3;3;3;3;3;3;3;3;2;2;2;2;2;2;2;2;2;2;2;2;2;2;2;2;2;2;2;1;1;1;1;1;1;1;1;1;1;1;1;1;1;1;1;1;1;1;1;1;1;1;1;1;1;1;1;1;1;1;1;1;1;1;1;1;1;1;1;1	17;17;17;17;17;17;17;17;17;14;10;9;9;6;6;6;5;5;5;5;5;5;4;4;4;4;4;4;4;4;4;4;3;3;3;3;3;3;3;3;3;3;3;3;3;3;3;3;3;2;2;2;2;2;2;2;2;2;2;2;2;2;2;2;2;2;2;2;1;1;1;1;1;1;1;1;1;1;1;1;1;1;1;1;1;1;1;1;1;1;1;1;1;1;1;1;1;1;1;1;1;1;1;1;1;1;1;1;1	17;17;17;17;17;17;17;17;17;14;10;9;9;6;6;6;5;5;5;5;5;5;4;4;4;4;4;4;4;4;4;4;3;3;3;3;3;3;3;3;3;3;3;3;3;3;3;3;3;2;2;2;2;2;2;2;2;2;2;2;2;2;2;2;2;2;2;2;1;1;1;1;1;1;1;1;1;1;1;1;1;1;1;1;1;1;1;1;1;1;1;1;1;1;1;1;1;1;1;1;1;1;1;1;1;1;1;1;1	Glucose-6-phosphate isomerase	CENPK1137D_4748;VIN7_0347;K7_PGI1;EC1118_1B15_3620g;PGI1;AWRI1631_22730;SCRG_02775;VIN7_5701	tr|N1PAU8|N1PAU8_YEASC Glucose-6-phosphate isomerase OS=Saccharomyces cerevisiae (strain CEN.PK113-7D) OX=889517 GN=CENPK1137D_4748 PE=3 SV=1;tr|H0GCQ3|H0GCQ3_SACCK Glucose-6-phosphate isomerase OS=Saccharomyces cerevisiae x Saccharomyces kudriavzevii (str	109	17	17	17	15	16	15	15	16	15	16	16	16	15	16	15	15	15	15	15	16	15	15	16	15	16	16	16	15	16	15	15	15	15	15	16	15	15	16	15	16	16
N1P8F8;G2W9L2;D3UEV5;C7GKH0;B3LMV1;A6ZLE9;P32528;B5VEF9;H0GRI6;J8QAY0;A0A0L8RMX9	N1P8F8;G2W9L2;D3UEV5;C7GKH0;B3LMV1;A6ZLE9;P32528;B5VEF9;H0GRI6;J8QAY0;A0A0L8RMX9	2;2;2;2;2;2;2;1;1;1;1	2;2;2;2;2;2;2;1;1;1;1	2;2;2;2;2;2;2;1;1;1;1	Urea amidolyase;Urea carboxylase;Allophanate hydrolase	CENPK1137D_4761;K7_DUR1,2;EC1118_1B15_3796g;DUR1,2;SCRG_02760;AWRI1631_22860;VIN7_5712	tr|N1P8F8|N1P8F8_YEASC Dur1,2p OS=Saccharomyces cerevisiae (strain CEN.PK113-7D) OX=889517 GN=CENPK1137D_4761 PE=4 SV=1;tr|G2W9L2|G2W9L2_YEASK K7_Dur1,2p OS=Saccharomyces cerevisiae (strain Kyokai no. 7 / NBRC 101557) OX=721032 GN=K7_DUR1,2 PE=4 SV=1;tr|D3	11	2	2	2	0	0	0	0	1	1	1	0	0	0	0	0	0	0	2	0	0	0	0	1	1	1	0	0	0	0	0	0	0	2	0	0	0	0	1	1	1	0
N1P8H2;H0GCS1;G2W9M4;D3UEW6;C7GMT2;B5VEH3;B3LMU1;A6ZLG0;P32473;H0GRJ7;G0WCJ1;J8Q7U0;J7S404;S6F1D1;A0A1S7HXZ2;A0A1S7HIG6;A7TJM1;A0A0L8RMJ2;H2AY08;Q6FMM4;A0A0W0C5N0;R9XCG0;Q75EB0;G8ZXV1;A0A1E5RR57;G8BPK6;A0A120K1W3;C5E2N9;I2GXC8;G0VIX5	N1P8H2;H0GCS1;G2W9M4;D3UEW6;C7GMT2;B5VEH3;B3LMU1;A6ZLG0;P32473;H0GRJ7	9;9;9;9;9;9;9;9;9;8;4;4;4;3;3;3;3;3;2;2;2;2;2;2;1;1;1;1;1;1	9;9;9;9;9;9;9;9;9;8;4;4;4;3;3;3;3;3;2;2;2;2;2;2;1;1;1;1;1;1	9;9;9;9;9;9;9;9;9;8;4;4;4;3;3;3;3;3;2;2;2;2;2;2;1;1;1;1;1;1	Pyruvate dehydrogenase E1 component subunit beta, mitochondrial	CENPK1137D_4776;VIN7_0368;K7_PDB1;EC1118_1B15_3939g;PDB1;AWRI1631_23000;SCRG_02749;VIN7_5723	tr|N1P8H2|N1P8H2_YEASC Pyruvate dehydrogenase E1 component subunit beta OS=Saccharomyces cerevisiae (strain CEN.PK113-7D) OX=889517 GN=CENPK1137D_4776 PE=4 SV=1;tr|H0GCS1|H0GCS1_SACCK Pyruvate dehydrogenase E1 component subunit beta OS=Saccharomyces cerevi	30	9	9	9	7	8	7	7	8	7	8	7	8	7	8	8	9	8	8	7	8	7	7	8	7	8	7	8	7	8	8	9	8	8	7	8	7	7	8	7	8	7
N1P8J9;G2W9Q2;D3UEZ6;C7GMY2;B5VEJ9;B3LMR3;A6ZLI8;P32449;J8QAU1;G8ZPH0;W0T5I6;Q6CL12;H0GRM0;S6EFG3;A0A1S7HT87;A0A0L8RM65;J5RX05;A0A3M6WWL6;A0A3M7BAB0;A0A3M6ZNL5;A0A3M7A8K6;A0A3M7BET2;A0A3M6XTY1;C5M6E4;A0A0L0P7D4;A0A1V2L2I7;M3K7V8;Q6FX01;A0A0W0CHK6;Q6CCS4;I2GV31;H8WXL0;G8BE56;Q6CDZ3;A0A099P629;R9XKJ4;Q754W4;A0A061BA44;C5E2I8;A0A1E3NUF6;A0A1E3NUB4;H2AYE5;A0A0X8HTV1;C4R611;A0A1B2JG33;A0A0H5C1V8;B9WAP…	N1P8J9;G2W9Q2;D3UEZ6;C7GMY2;B5VEJ9;B3LMR3;A6ZLI8;P32449;J8QAU1;G8ZPH0;W0T5I6;Q6CL12;H0GRM0;S6EFG3;A0A1S7HT87;A0A0L8RM65;J5RX05	4;4;4;4;4;4;4;4;3;2;2;2;2;2;2;2;2;1;1;1;1;1;1;1;1;1;1;1;1;1;1;1;1;1;1;1;1;1;1;1;1;1;1;1;1;1;1;1;1;1;1;1;1;1;1;1;1;1;1;1;1;1;1;1;1;1;1;1;1;1;1;1;1;1;1;1;1;1;1;1;1;1;1;1;1;1;1;1;1;1;1;1;1	4;4;4;4;4;4;4;4;3;2;2;2;2;2;2;2;2;1;1;1;1;1;1;1;1;1;1;1;1;1;1;1;1;1;1;1;1;1;1;1;1;1;1;1;1;1;1;1;1;1;1;1;1;1;1;1;1;1;1;1;1;1;1;1;1;1;1;1;1;1;1;1;1;1;1;1;1;1;1;1;1;1;1;1;1;1;1;1;1;1;1;1;1	4;4;4;4;4;4;4;4;3;2;2;2;2;2;2;2;2;1;1;1;1;1;1;1;1;1;1;1;1;1;1;1;1;1;1;1;1;1;1;1;1;1;1;1;1;1;1;1;1;1;1;1;1;1;1;1;1;1;1;1;1;1;1;1;1;1;1;1;1;1;1;1;1;1;1;1;1;1;1;1;1;1;1;1;1;1;1;1;1;1;1;1;1	Phospho-2-dehydro-3-deoxyheptonate aldolase;Phospho-2-dehydro-3-deoxyheptonate aldolase, tyrosine-inhibited	VIN7_0392;CENPK1137D_4806;K7_ARO4;EC1118_1B15_4291g;ARO4;AWRI1631_23260;SCRG_02721;VIN7_5751	tr|N1P8J9|N1P8J9_YEASC Phospho-2-dehydro-3-deoxyheptonate aldolase OS=Saccharomyces	94	4	4	4	3	3	3	4	3	3	3	3	3	3	4	4	4	4	3	3	3	3	4	3	3	3	3	3	3	4	4	4	4	3	3	3	3	4	3	3	3	3
N1P767;H0GCV7;G2W9R8;D3UF11;C7GMW7;B3LMP8;A6ZLK3;B5VEL1;P37292;J8PRF6;A0A0L8RM77;G8C1S7;S6EE49;G8JUA9;A0A1S7HIU7;G0VA89;H2ASS2;I2H674;F2QYS3;C4R8C2;A0A1B2JIW8;Q6CLQ5;J7S4H6;G0W6U1;G8ZT47	N1P767;H0GCV7;G2W9R8;D3UF11;C7GMW7;B3LMP8;A6ZLK3;B5VEL1;P37292;J8PRF6;A0A0L8RM77	4;4;4;4;4;4;4;4;4;3;3;1;1;1;1;1;1;1;1;1;1;1;1;1;1	4;4;4;4;4;4;4;4;4;3;3;1;1;1;1;1;1;1;1;1;1;1;1;1;1	4;4;4;4;4;4;4;4;4;3;3;1;1;1;1;1;1;1;1;1;1;1;1;1;1	Serine hydroxymethyltransferase;Serine hydroxymethyltransferase, mitochondrial	CENPK1137D_4822;VIN7_0406;K7_SHM1;EC1118_1B15_4456g;SHM1;SCRG_02706;AWRI1631_23380	tr|N1P767|N1P767_YEASC Serine hydroxymethyltransferase OS=Saccharomyces cerevisiae (strain CEN.PK113-7D) OX=889517 GN=CENPK1137D_4822 PE=3 SV=1;tr|H0GCV7|H0GCV7_SACCK Serine hydroxymethyltransferase OS=Saccharomyces cerevisiae x Saccharomyces kudriavzevii	25	4	4	4	3	4	4	4	4	4	4	3	2	3	2	3	3	2	3	3	4	4	4	4	4	4	3	2	3	2	3	3	2	3	3	4	4	4	4	4	4	3
N1P9N7;H0GCX7;D3UF33;C7GMU6;B3LMM7;B5VEM9;A6ZLM4;P37302;G2W9T9;J6EB02;A0A0L8RMA7;H0GRQ0;J8Q7Y3	N1P9N7;H0GCX7;D3UF33;C7GMU6;B3LMM7;B5VEM9;A6ZLM4;P37302;G2W9T9	6;6;6;6;6;6;6;6;3;2;2;2;1	6;6;6;6;6;6;6;6;3;2;2;2;1	6;6;6;6;6;6;6;6;3;2;2;2;1	Peptide hydrolase;Aminopeptidase Y	CENPK1137D_4845;VIN7_0427;EC1118_1B15_4709g;APE3;SCRG_02685;AWRI1631_23560;K7_APE3	tr|N1P9N7|N1P9N7_YEASC Peptide hydrolase OS=Saccharomyces cerevisiae (strain CEN.PK113-7D) OX=889517 GN=CENPK1137D_4845 PE=3 SV=1;tr|H0GCX7|H0GCX7_SACCK Peptide hydrolase OS=Saccharomyces cerevisiae x Saccharomyces kudriavzevii (strain VIN7) OX=1095631 GN=	13	6	6	6	4	4	5	5	5	5	4	6	4	4	5	4	5	5	4	4	4	5	5	5	5	4	6	4	4	5	4	5	5	4	4	4	5	5	5	5	4	6
N1NXS7;G2WJS9;C8ZE74;C7GVA9;B3LLD2;A6ZLT7;Q03104;B5VP02;H0GLL8;J8PYM8;J5PXJ6;A0A0L8RCQ9	N1NXS7;G2WJS9;C8ZE74;C7GVA9;B3LLD2;A6ZLT7;Q03104;B5VP02;H0GLL8	7;7;7;7;7;7;7;6;6;3;2;1	7;7;7;7;7;7;7;6;6;3;2;1	7;7;7;7;7;7;7;6;6;3;2;1	Meiotic sister chromatid recombination protein 1	CENPK1137D_334;K7_MSC1;EC1118_1M3_0045g;MSC1;SCRG_01772;AWRI1631_130040;VIN7_3545	tr|N1NXS7|N1NXS7_YEASC Msc1p OS=Saccharomyces cerevisiae (strain CEN.PK113-7D) OX=889517 GN=CENPK1137D_334 PE=4 SV=1;tr|G2WJS9|G2WJS9_YEASK K7_Msc1p OS=Saccharomyces cerevisiae (strain Kyokai no. 7 / NBRC 101557) OX=721032 GN=K7_MSC1 PE=4 SV=1;tr|C8ZE74|C8	12	7	7	7	7	7	6	5	6	7	6	6	6	7	6	5	6	7	6	7	7	6	5	6	7	6	6	6	7	6	5	6	7	6	7	7	6	5	6	7	6	6
N1NXW8;H0GLM0;G2WJT1;C7GVA7;B3LLD4;A6ZLT9;P54839;J4U2V7;C8ZE76;A0A0L8RCR8;H2B2G7;C5DIY6;G0WHF1	N1NXW8;H0GLM0;G2WJT1;C7GVA7;B3LLD4;A6ZLT9;P54839;J4U2V7;C8ZE76;A0A0L8RCR8	6;6;6;6;6;6;6;5;5;4;1;1;1	6;6;6;6;6;6;6;5;5;4;1;1;1	6;6;6;6;6;6;6;5;5;4;1;1;1	Hydroxymethylglutaryl-CoA synthase	CENPK1137D_384;VIN7_3547;K7_ERG13;ERG13;SCRG_01774;EC1118_1M3_0067g	tr|N1NXW8|N1NXW8_YEASC 3-hydroxy-3-methylglutaryl coenzyme A synthase OS=Saccharomyces cerevisiae (strain CEN.PK113-7D) OX=889517 GN=CENPK1137D_384 PE=3 SV=1;tr|H0GLM0|H0GLM0_SACCK 3-hydroxy-3-methylglutaryl coenzyme A synthase OS=Saccharomyces cerevisiae	13	6	6	6	6	6	6	5	6	4	6	5	5	5	6	6	4	6	6	6	6	6	5	6	4	6	5	5	5	6	6	4	6	6	6	6	6	5	6	4	6	5
N1NY48;J6EHQ6;G2WJT6;C8ZE82;C7GVA2;B5VP10;B3LLD9;A6ZLU4;P32340;H0GLM5;J8PYN3;H0GYV5;A0A0L8RCS3;Q6FXF1;A0A0W0CVQ5;H2AMX5	N1NY48;J6EHQ6;G2WJT6;C8ZE82;C7GVA2;B5VP10;B3LLD9;A6ZLU4;P32340;H0GLM5;J8PYN3;H0GYV5	3;3;3;3;3;3;3;3;3;2;2;2;1;1;1;1	3;3;3;3;3;3;3;3;3;2;2;2;1;1;1;1	3;3;3;3;3;3;3;3;3;2;2;2;1;1;1;1	Rotenone-insensitive NADH-ubiquinone oxidoreductase, mitochondrial	CENPK1137D_13;K7_NDI1;EC1118_1M3_0133g;NDI1;AWRI1631_130140;SCRG_01779;VIN7_3552;VIN7_8961	tr|N1NY48|N1NY48_YEASC Ndi1p OS=Saccharomyces cerevisiae (strain CEN.PK113-7D) OX=889517 GN=CENPK1137D_13 PE=4 SV=1;tr|J6EHQ6|J6EHQ6_SACK1 NDI1-like protein OS=Saccharomyces kudriavzevii (strain ATCC MYA-4449 / AS 2.2408 / CBS 8840 / NBRC 1802 / NCYC 2889)	16	3	3	3	2	2	1	0	2	1	2	2	1	1	1	1	0	0	0	2	2	1	0	2	1	2	2	1	1	1	1	0	0	0	2	2	1	0	2	1	2	2
N1NXB0;H0GLN5;G2WJU6;C8ZE92;C7GV92;B3LLE9;A6ZLV4;B5VP21;P49017;J8QG04;H0GYW4;A0A0L8RCT4;Q6FP47;A0A0W0DH80;G0WAT0	N1NXB0;H0GLN5;G2WJU6;C8ZE92;C7GV92;B3LLE9;A6ZLV4;B5VP21;P49017;J8QG04;H0GYW4;A0A0L8RCT4	3;3;3;3;3;3;3;3;3;2;2;2;1;1;1	3;3;3;3;3;3;3;3;3;2;2;2;1;1;1	3;3;3;3;3;3;3;3;3;2;2;2;1;1;1	2-methoxy-6-polyprenyl-1,4-benzoquinol methylase, mitochondrial	COQ5;K7_COQ5	tr|N1NXB0|N1NXB0_YEASC 2-methoxy-6-polyprenyl-1,4-benzoquinol methylase, mitochondrial OS=Saccharomyces cerevisiae (strain CEN.PK113-7D) OX=889517 GN=COQ5 PE=3 SV=1;tr|H0GLN5|H0GLN5_SACCK 2-methoxy-6-polyprenyl-1,4-benzoquinol methylase, mitochondrial OS=S	15	3	3	3	2	2	2	3	3	2	3	3	3	3	3	2	3	3	3	2	2	2	3	3	2	3	3	3	3	3	2	3	3	3	2	2	2	3	3	2	3	3
N1NYF4;G2WJV0;C8ZE96;C7GV88;B5VP25;B3LLF3;A6ZLV8;P13298;H0GYW8;J8TY06;J8LK95;M3K2Q2;C5M4D7;C4YL01;A0A1D8PS11;B9WKZ2;A0A1E4RVL0;A0A4P6XL67;A0A0L8RCS0	N1NYF4;G2WJV0;C8ZE96;C7GV88;B5VP25;B3LLF3;A6ZLV8;P13298;H0GYW8;J8TY06	5;5;5;5;5;5;5;5;4;4;2;1;1;1;1;1;1;1;1	5;5;5;5;5;5;5;5;4;4;2;1;1;1;1;1;1;1;1	5;5;5;5;5;5;5;5;4;4;2;1;1;1;1;1;1;1;1	Orotate phosphoribosyltransferase 1	VIN7_3566;CENPK1137D_168;K7_URA5;EC1118_1M3_0298g;URA5;AWRI1631_130290;SCRG_01793;VIN7_8975	tr|N1NYF4|N1NYF4_YEASC Ura5p OS=Saccharomyces cerevisiae (strain CEN.PK113-7D) OX=889517 GN=CENPK1137D_168 PE=3 SV=1;tr|G2	20	5	5	5	4	4	4	3	3	4	4	5	3	3	3	3	3	4	4	4	4	4	3	3	4	4	5	3	3	3	3	3	4	4	4	4	4	3	3	4	4	5
N1P0T8;H0GLR2;G2WJX6;C8ZEC6;C7GW14;B5VP50;B3LLH7;A6ZLY6;Q03629;J8Q4H2;A0A0L8RCU4;H0GYY8	N1P0T8;H0GLR2;G2WJX6;C8ZEC6;C7GW14;B5VP50;B3LLH7;A6ZLY6;Q03629;J8Q4H2;A0A0L8RCU4;H0GYY8	2;2;2;2;2;2;2;2;2;1;1;1	2;2;2;2;2;2;2;2;2;1;1;1	2;2;2;2;2;2;2;2;2;1;1;1	Uncharacterized protein YML079W	CENPK1137D_372;VIN7_3589;K7_YML079W;EC1118_1M3_0650g;C1Q_04662;AWRI1631_130560;SCRG_01819;SCY_4098;YML079W;VIN7_9000	tr|N1P0T8|N1P0T8_YEASC Cupin_5 domain-containing protein OS=Saccharomyces cerevisiae (strain CEN.PK113-7D) OX=889517 GN=CENPK1137D_372 PE=4 SV=1;tr|H0GLR2|H0GLR2_SACCK YML079W-like protein OS=Saccharomyces cerevisiae x Saccharomyces kudriavzevii (strain VI	12	2	2	2	2	2	2	2	2	2	2	2	2	2	2	2	1	2	2	2	2	2	2	2	2	2	2	2	2	2	2	1	2	2	2	2	2	2	2	2	2	2
N1NXV9;H0GLR3;G2WJX7;C8ZEC7;C7GW13;B5VP51;B3LLH8;A6ZLY7;P25719;A0A061AWC1;H2ARH0;K0KUU1;G0WA24;J8PK74;I2GZ94;H0GYY9;G8ZM05;Q6FS12;A0A0W0C6G5;A7TMA6;A0A0X8HV55;A0A1V2L5F3;R9XG01;Q756U6;A0A1E3NW22;G8JMM9;J5SCQ4	N1NXV9;H0GLR3;G2WJX7;C8ZEC7;C7GW13;B5VP51;B3LLH8;A6ZLY7;P25719;A0A061AWC1;H2ARH0;K0KUU1;G0WA24;J8PK74;I2GZ94;H0GYY9;G8ZM05;Q6FS12;A0A0W0C6G5;A7TMA6;A0A0X8HV55;A0A1V2L5F3;R9XG01;Q756U6;A0A1E3NW22;G8JMM9;J5SCQ4	2;2;2;2;2;2;2;2;2;1;1;1;1;1;1;1;1;1;1;1;1;1;1;1;1;1;1	2;2;2;2;2;2;2;2;2;1;1;1;1;1;1;1;1;1;1;1;1;1;1;1;1;1;1	2;2;2;2;2;2;2;2;2;1;1;1;1;1;1;1;1;1;1;1;1;1;1;1;1;1;1	Peptidyl-prolyl cis-trans isomerase;Peptidyl-prolyl cis-trans isomerase C, mitochondrial	CENPK1137D_374;VIN7_3590;K7_CPR3;EC1118_1M3_0661g;CPR3;AWRI1631_130570;SCRG_01820;VIN7_9001	tr|N1NXV9|N1NXV9_YEASC Peptidyl-prolyl cis-trans isomerase OS=Saccharomyces cerevisiae (strain CEN.PK113-7D) OX=889517 GN=CENPK1137D_374 PE=3 SV=1;tr|H0GLR3|H0GLR3_SACCK Peptidyl-prolyl cis-trans isomerase OS=Saccharomyces cerevisiae x Saccharomyces kudria	27	2	2	2	1	1	1	1	1	1	1	1	1	2	1	1	1	1	1	1	1	1	1	1	1	1	1	1	2	1	1	1	1	1	1	1	1	1	1	1	1	1
C8ZED1;C7GW09;B3LLI2;A6ZLZ1;G2WJY1;N1NYY3;P38911;B5VP56;H0GLR5;G0WA19;A0A0W0E437;Q6FKH7	C8ZED1;C7GW09;B3LLI2;A6ZLZ1;G2WJY1;N1NYY3;P38911;B5VP56;H0GLR5;G0WA19;A0A0W0E437;Q6FKH7	2;2;2;2;2;2;2;1;1;1;1;1	2;2;2;2;2;2;2;1;1;1;1;1	2;2;2;2;2;2;2;1;1;1;1;1	FK506-binding protein;FK506-binding nuclear protein;Peptidyl-prolyl cis-trans isomerase	EC1118_1M3_0705g;FPR3;SCRG_01824;K7_FPR3;CENPK1137D_378;AWRI1631_130630;VIN7_3593	tr|C8ZED1|C8ZED1_YEAS8 FK506-binding protein OS=Saccharomyces cerevisiae (strain Lalvin EC1118 / Prise de mousse) OX=643680 GN=EC1118_1M3_0705g PE=3 SV=1;tr|C7GW09|C7GW09_YEAS2 FK506-binding protein OS=Saccharomyces cerevisiae (strain JAY291) OX=574961 GN=	12	2	2	2	2	2	2	2	2	2	2	2	2	2	2	1	2	2	2	2	2	2	2	2	2	2	2	2	2	2	1	2	2	2	2	2	2	2	2	2	2	2
N1NXW3;G2WJY2;G0V6S8;C8ZED2;B3LLI3;A6ZLZ2;Q02326;J7S831	N1NXW3;G2WJY2;G0V6S8;C8ZED2;B3LLI3;A6ZLZ2;Q02326	3;3;3;3;3;3;3;1	2;2;2;2;2;2;2;1	2;2;2;2;2;2;2;1	60S ribosomal protein L6;60S ribosomal protein L6-A	CENPK1137D_379;K7_RPL6A;EC1118_1M3_0716g;SCRG_01825;RPL6A	tr|N1NXW3|N1NXW3_YEASC 60S ribosomal protein L6 OS=Saccharomyces cerevisiae (strain CEN.PK113-7D) OX=889517 GN=CENPK1137D_379 PE=3 SV=1;tr|G2WJY2|G2WJY2_YEASK 60S ribosomal protein L6 OS=Saccharomyces cerevisiae (strain Kyokai no. 7 / NBRC 101557) OX=72103	8	3	2	2	3	3	3	3	3	3	3	3	3	3	3	3	3	3	3	2	2	2	2	2	2	2	2	2	2	2	2	2	2	2	2	2	2	2	2	2	2	2
N1NYY8;H0GLR8;G2WJY6;C8ZED6;C7GW05;B5VP62;B3LLI6;A6ZLZ6;Q04636;A0A0L8RCV3;J5S7L4;H0GYZ5;J8PYR5	N1NYY8;H0GLR8;G2WJY6;C8ZED6;C7GW05;B5VP62;B3LLI6;A6ZLZ6;Q04636;A0A0L8RCV3	3;3;3;3;3;3;3;3;3;2;1;1;1	3;3;3;3;3;3;3;3;3;2;1;1;1	3;3;3;3;3;3;3;3;3;2;1;1;1	FACT complex subunit POB3	CENPK1137D_383;VIN7_3597;K7_POB3;EC1118_1M3_0760g;POB3;AWRI1631_130680;SCRG_01829	tr|N1NYY8|N1NYY8_YEASC FACT complex subunit POB3 OS=Saccharomyces cerevisiae (strain CEN.PK113-7D) OX=889517 GN=CENPK1137D_383 PE=3 SV=1;tr|H0GLR8|H0GLR8_SACCK FACT complex subunit POB3 OS=Saccharomyces cerevisiae x Saccharomyces kudriavzevii (strain VIN7)	13	3	3	3	3	3	3	3	2	3	3	2	3	2	3	3	3	3	3	3	3	3	3	2	3	3	2	3	2	3	3	3	3	3	3	3	3	3	2	3	3	2
N1NZ11;C8ZEG0;C7GS64;B5VP82;B3LLK9;A6ZM19;G2WK09;Q04697;J6ENE3;H0GZ11;J8PK26;A0A0L8RCZ0	N1NZ11;C8ZEG0;C7GS64;B5VP82;B3LLK9;A6ZM19;G2WK09;Q04697;J6ENE3;H0GZ11;J8PK26	3;3;3;3;3;3;3;3;2;2;2;1	3;3;3;3;3;3;3;3;2;2;2;1	3;3;3;3;3;3;3;3;2;2;2;1	Glucose-signaling factor 2	CENPK1137D_408;EC1118_1M3_1024g;GSF2;AWRI1631_130880;SCRG_01852;K7_GSF2;VIN7_9031	tr|N1NZ11|N1NZ11_YEASC Gsf2p OS=Saccharomyces cerevisiae (strain CEN.PK113-7D) OX=889517 GN=CENPK1137D_408 PE=4 SV=1;tr|C8ZEG0|C8ZEG0_YEAS8 Gsf2p OS=Saccharomyces cerevisiae (strain Lalvin EC1118 / Prise de mousse) OX=643680 GN=EC1118_1M3_1024g PE=4 SV=1;t	12	3	3	3	2	1	3	2	2	3	3	3	2	2	2	3	3	3	3	2	1	3	2	2	3	3	3	2	2	2	3	3	3	3	2	1	3	2	2	3	3	3
N1NY02;G2WK24;C8ZEH6;C7GT58;B3LLM4;A6ZM34;P34760;J8PK15;A0A0L8RD03;B5VP98;A7TFV0;C5DLZ5;H0GZ24;Q6FSW7;I2H4P5;A0A109UZP2;A0A0W0C918;G8ZMC2;G8JT30;G8BST0;A7TJA7;W0TC44;R9XKJ1;Q756F9;Q6CWT6;Q6FMP9;H2AZU7;A0A0W0E2F6	N1NY02;G2WK24;C8ZEH6;C7GT58;B3LLM4;A6ZM34;P34760;J8PK15;A0A0L8RD03;B5VP98;A7TFV0;C5DLZ5;H0GZ24	6;6;6;6;6;6;6;5;5;4;3;3;3;1;1;1;1;1;1;1;1;1;1;1;1;1;1;1	6;6;6;6;6;6;6;5;5;4;3;3;3;1;1;1;1;1;1;1;1;1;1;1;1;1;1;1	5;5;5;5;5;5;5;4;4;4;2;2;2;0;0;0;0;0;0;0;0;0;0;0;0;0;0;0	Peroxiredoxin TSA1	CENPK1137D_424;K7_TSA1;EC1118_1M3_1222g;TSA1;SCRG_01867;AWRI1631_131090;VIN7_9046	tr|N1NY02|N1NY02_YEASC Tsa1p OS=Saccharomyces cerevisiae (strain CEN.PK113-7D) OX=889517 GN=CENPK1137D_424 PE=4 SV=1;tr|G2WK24|G2WK24_YEASK K7_Tsa1p OS=Saccharomyces cerevisiae (strain Kyokai no. 7 / NBRC 101557) OX=721032 GN=K7_TSA1 PE=4 SV=1;tr|C8ZEH6|C8	28	6	6	5	6	6	6	6	6	6	6	6	6	6	6	6	6	6	6	6	6	6	6	6	6	6	6	6	6	6	6	6	6	6	5	5	5	5	5	5	5	5
N1P593;H0GLU8;G2WK30;C8ZEI2;C7GLE0;B5VPA4;B3LLN0;A6ZM40;P49435;J8LK64;J5S7Y0;H0GZ28	N1P593;H0GLU8;G2WK30;C8ZEI2;C7GLE0;B5VPA4;B3LLN0;A6ZM40;P49435;J8LK64;J5S7Y0;H0GZ28	2;2;2;2;2;2;2;2;2;1;1;1	2;2;2;2;2;2;2;2;2;1;1;1	2;2;2;2;2;2;2;2;2;1;1;1	Adenine phosphoribosyltransferase 1	CENPK1137D_5;VIN7_3635;K7_APT1;EC1118_1M3_1288g;APT1;AWRI1631_131150;SCRG_01873;VIN7_9050	tr|N1P593|N1P593_YEASC Apt1p OS=Saccharomyces cerevisiae (strain CEN.PK113-7D) OX=889517 GN=CENPK1137D_5 PE=3 SV=1;tr|H0GLU8|H0GLU8_SACCK Apt1p OS=Saccharomyces cerevisiae x Saccharomyces kudriavzevii (strain VIN7) OX=1095631 GN=VIN7_3635 PE=3 SV=1;tr|G2WK	12	2	2	2	1	1	1	1	1	2	1	2	1	1	1	1	1	1	1	1	1	1	1	1	2	1	2	1	1	1	1	1	1	1	1	1	1	1	1	2	1	2
C7GLD5;B3LLN5;N1P597;A6ZM45;C8ZEI7;G2WK35;B5VPA8;P50109;H0GZ32;J5S7Z7;A0A0L8RDQ0	C7GLD5;B3LLN5;N1P597;A6ZM45;C8ZEI7;G2WK35;B5VPA8;P50109;H0GZ32;J5S7Z7;A0A0L8RDQ0	3;3;3;3;3;3;3;3;2;2;2	3;3;3;3;3;3;3;3;2;2;2	3;3;3;3;3;3;3;3;2;2;2	Protein PSP2	VIN7_3640;PSP2;SCRG_01878;CENPK1137D_10;EC1118_1M3_1343g;K7_PSP2;AWRI1631_131190;VIN7_9055	tr|C7GLD5|C7GLD5_YEAS2 Psp2p OS=Saccharomyces cerevisiae (strain JAY291) OX=574961 GN=PSP2 PE=4 SV=1;tr|B3LLN5|B3LLN5_YEAS	12	3	3	3	2	2	2	2	2	2	3	2	3	1	2	2	2	2	2	2	2	2	2	2	2	3	2	3	1	2	2	2	2	2	2	2	2	2	2	2	3	2
N1NY50;H0GLW0;G2WK42;C7GLC8;B3LLP1;A6ZM52;C8ZEJ5;P27692;B5VPB7;A0A0L8RD21;A0A0W0CA45;G0VJ92;G8ZM89;Q6FRZ5;B5VPB8;H2AT36;G0W7K1;S6ES55;A0A1S7HUP9;A0A1S7HHG4	N1NY50;H0GLW0;G2WK42;C7GLC8;B3LLP1;A6ZM52;C8ZEJ5;P27692;B5VPB7;A0A0L8RD21;A0A0W0CA45;G0VJ92;G8ZM89;Q6FRZ5	4;4;4;4;4;4;4;4;3;3;2;2;2;2;1;1;1;1;1;1	4;4;4;4;4;4;4;4;3;3;2;2;2;2;1;1;1;1;1;1	4;4;4;4;4;4;4;4;3;3;2;2;2;2;1;1;1;1;1;1	Transcription elongation factor SPT5	CENPK1137D_18;VIN7_3647;K7_SPT5;SPT5;SCRG_01885;EC1118_1M3_1431g;AWRI1631_131280	tr|N1NY50|N1NY50_YEASC Transcription elongation factor SPT5 OS=Saccharomyces cerevisiae (strain CE	21	4	4	4	3	4	3	4	3	3	3	4	3	4	3	3	3	3	3	3	4	3	4	3	3	3	4	3	4	3	3	3	3	3	3	4	3	4	3	3	3	4
N1P5A5;H0GLW1;G2WK44;C8ZEJ9;C7GLC6;B5VPB9;B3LLP3;A6ZM54;P25087;J8PJW8;H0GZ37;A0A0L8RD23;A7TJ80;A0A2U3RU15;B0FE84;A0A2U3RU44;Q6CYB3;Q6FRZ7;Q56J91;A0A2U3RU55;A0A2U3RU46;A0A2U3RU17;A0A1E3NZU0;A0A0W0CWZ0;A0A061BJC6;K0KWA7;G8ZM81;W0TAZ1;G8BSQ1;J7S3M6;C5DLV3	N1P5A5;H0GLW1;G2WK44;C8ZEJ9;C7GLC6;B5VPB9;B3LLP3;A6ZM54;P25087;J8PJW8;H0GZ37	7;7;7;7;7;7;7;7;7;4;4;3;2;1;1;1;1;1;1;1;1;1;1;1;1;1;1;1;1;1;1	7;7;7;7;7;7;7;7;7;4;4;3;2;1;1;1;1;1;1;1;1;1;1;1;1;1;1;1;1;1;1	7;7;7;7;7;7;7;7;7;4;4;3;2;1;1;1;1;1;1;1;1;1;1;1;1;1;1;1;1;1;1	Sterol 24-C-methyltransferase	CENPK1137D_20;VIN7_3648;K7_ERG6;EC1118_1M3_1475g;ERG6;AWRI1631_131300;SCRG_01887;VIN7_9063	tr|N1P5A5|N1P5A5_YEASC Sterol 24-C-methyltransferase OS=Saccharomyces cerevisiae (strain CEN.PK113-7D) OX=889517 GN=CENPK1137D_20 PE=3 SV=1;tr|H0GLW1|H0GLW1_SACCK Sterol 24-C-methyltransferase OS=Saccharomyces cerevisiae x Saccharomyces kudriavzevii (strai	31	7	7	7	6	7	6	5	6	7	7	7	6	6	6	7	7	7	7	6	7	6	5	6	7	7	7	6	6	6	7	7	7	7	6	7	6	5	6	7	7	7
N1P5A9;G2WK49;C7GLC1;A6ZM59;P50107;H0GLW4;H2AP06;J8PYH6;J6EIX6;H0GZ41;G8ZN57;C8ZEK3;B5VPC4;B3LLP8;W0TFA2;Q6CL27;A0A0L8RD11;C5DBW6	N1P5A9;G2WK49;C7GLC1;A6ZM59;P50107;H0GLW4;H2AP06;J8PYH6;J6EIX6;H0GZ41;G8ZN57;C8ZEK3;B5VPC4;B3LLP8;W0TFA2;Q6CL27;A0A0L8RD11;C5DBW6	2;2;2;2;2;1;1;1;1;1;1;1;1;1;1;1;1;1	2;2;2;2;2;1;1;1;1;1;1;1;1;1;1;1;1;1	2;2;2;2;2;1;1;1;1;1;1;1;1;1;1;1;1;1	Lactoylglutathione lyase	CENPK1137D_25;K7_GLO1;GLO1;VIN7_3652;VIN7_9067;EC1118_1M3_1530g;AWRI1631_131350;SCRG_01892	tr|N1P5A9|N1P5A9_YEASC Lactoylglutathione lyase OS=Saccharomyces cerevisiae (strain CEN.PK113-7D) OX=889517 GN=CENPK1137D_25 PE=3 SV=1;tr|G2WK49|G2WK49_YEASK Lactoylglutathione lyase OS=Saccharomyces cerevisiae (strain Kyokai no. 7 / NBRC 101557) OX=721032	18	2	2	2	2	1	2	1	1	2	1	1	1	1	2	1	1	2	1	2	1	2	1	1	2	1	1	1	1	2	1	1	2	1	2	1	2	1	1	2	1	1
N1NY73;H0GLZ1;G2WK78;C8ZEN4;C7GL92;A6ZM89;Q04371;B5VPF5;B5VPF4	N1NY73;H0GLZ1;G2WK78;C8ZEN4;C7GL92;A6ZM89;Q04371;B5VPF5	3;3;3;3;3;3;3;2;1	3;3;3;3;3;3;3;2;1	3;3;3;3;3;3;3;2;1	Protein-glutamate O-methyltransferase	CENPK1137D_58;VIN7_3682;K7_YMR027W;EC1118_1M3_1893g;C1Q_00965;SCY_4201;AWRI1631_131670	tr|N1NY73|N1NY73_YEASC DUF89 domain-containing protein OS=Saccharomyces cerevisiae (strain CEN.PK113-7D) OX=889517 GN=CENPK1137D_58 PE=4 SV=1;tr|H0GLZ1|H0GLZ1_SACCK YMR027W-like protein OS=Saccharomyces cerevisiae x Saccharomyces kudriavzevii (strain VIN7)	9	3	3	3	1	1	1	1	1	2	1	1	1	1	1	1	1	2	1	1	1	1	1	1	2	1	1	1	1	1	1	1	2	1	1	1	1	1	1	2	1	1
N1P068;G2WK82;Q05050;C7GL88;B5VPF9;B3LLS9;A6ZM93;C8ZEN7;H0GLZ5;E7LYB2;J8Q1B3	N1P068;G2WK82;Q05050;C7GL88;B5VPF9;B3LLS9;A6ZM93;C8ZEN7;H0GLZ5;E7LYB2	5;5;5;5;5;5;5;4;3;3;2	5;5;5;5;5;5;5;4;3;3;2	5;5;5;5;5;5;5;4;3;3;2	Eisosome protein 1	CENPK1137D_62;K7_YMR031C;EIS1;VIN7_3686	tr|N1P068|N1P068_YEASC Eis1p OS=Saccharomyces cerevisiae (strain CEN.PK113-7D) OX=889517 GN=CENPK1137D_62 PE=4 SV=1;tr|G2WK82|G2WK82_YEASK K7_Ymr031cp OS=Saccharomyces cerevisiae (strain Kyokai no. 7 / NBRC 101557) OX=721032 GN=K7_YMR031C PE=4 SV=1;sp|Q050	11	5	5	5	4	4	4	4	3	5	5	5	4	3	4	4	4	5	4	4	4	4	4	3	5	5	5	4	3	4	4	4	5	4	4	4	4	4	3	5	5	5
G2WK92;N1NYN1;H0GM03;C8ZEP6;C7GL80;B3LLT8;A6ZMA1;P54000;B5VPG9;H2AMS1;G8ZQD0;A0A1S7HQH1;S6EMV7;A0A1S7I003;G0V8Q2;J8LK55;G0W5V5;A0A0L8RD60;J5RLW0;H0GZ85;I2H6Y4	G2WK92;N1NYN1;H0GM03;C8ZEP6;C7GL80;B3LLT8;A6ZMA1;P54000;B5VPG9;H2AMS1;G8ZQD0;A0A1S7HQH1;S6EMV7;A0A1S7I003;G0V8Q2;J8LK55;G0W5V5;A0A0L8RD60;J5RLW0;H0GZ85;I2H6Y4	2;2;2;2;2;2;2;2;1;1;1;1;1;1;1;1;1;1;1;1;1	2;2;2;2;2;2;2;2;1;1;1;1;1;1;1;1;1;1;1;1;1	2;2;2;2;2;2;2;2;1;1;1;1;1;1;1;1;1;1;1;1;1	RNA polymerase II transcriptional coactivator SUB1	K7_SUB1;CENPK1137D_71;VIN7_3694;EC1118_1M3_2047g;SUB1;SCRG_01936;AWRI1631_131830;VIN7_9106	tr|G2WK92|G2WK92_YEASK K7_Sub1p OS=Saccharomyces cerevisiae (strain Kyokai no. 7 / NBRC 101557) OX=721032 GN=K7_SUB1 PE=4 SV=1;tr|N1NYN1|N1NYN1_YEASC Sub1p OS=Saccharomyces cerevisiae (strain CEN.PK113-7D) OX=889517 GN=CENPK1137D_71 PE=4 SV=1;tr|H0GM03|H0G	21	2	2	2	2	1	2	2	1	2	2	2	1	1	1	1	1	1	1	2	1	2	2	1	2	2	2	1	1	1	1	1	1	1	2	1	2	2	1	2	2	2
N1NYP4;H0GKY5;G2WKB0;Q04728;C7GL62;B5VPI9;B3LLV5;A6ZMC1;H0GZA0;A0A0L8RD81;C8ZER4;J8PJV4;G0V7C5;Q6FU44;Q6CII9;G8C065;A7TPS8;J7SBK2;W0TCW7;J7S4G9;I2H0J2;H2AM72;A0A0W0CZM7;A0A0F7SVU0	N1NYP4;H0GKY5;G2WKB0;Q04728;C7GL62;B5VPI9;B3LLV5;A6ZMC1;H0GZA0;A0A0L8RD81;C8ZER4;J8PJV4	5;5;5;5;5;5;5;5;4;4;4;3;2;1;1;1;1;1;1;1;1;1;1;1	5;5;5;5;5;5;5;5;4;4;4;3;2;1;1;1;1;1;1;1;1;1;1;1	5;5;5;5;5;5;5;5;4;4;4;3;2;1;1;1;1;1;1;1;1;1;1;1	Arginine biosynthesis bifunctional protein ArgJ, mitochondrial;Arginine biosynthesis bifunctional protein ArgJ, mitochondrial;Glutamate N-acetyltransferase;Amino-acid acetyltransferase;Arginine biosynthesis bifunctional protein ArgJ alpha chain;Arginine biosynthesis bifunctional protein ArgJ beta chain	ARG7;K7_ECM40	tr|N1NYP4|N1NYP4_YEASC Arginine biosynthesis bifunctional protein ArgJ, mitochondrial OS=Saccharomyces cerevisiae (strain CEN.PK113-7D) OX=889517 GN=ARG7 PE=3 SV=1;tr|H0GKY5|H0GKY5_SACCK Arginine biosynthesis bifunctional protein ArgJ, mitochondrial OS=Sac	24	5	5	5	3	5	4	4	4	4	4	4	4	4	4	4	4	4	4	3	5	4	4	4	4	4	4	4	4	4	4	4	4	4	3	5	4	4	4	4	4	4
N1NXA1;G2WKC7;C8ZET2;B3LLX2;A6ZMD8;C7GL45;P24280;H0GL02;B5VPK5;A0A0L8RDA0;J6EC91;H0GZ60;C4XY16;A0A510P2H9;A0A2H1A3A4;A0A202G5G8;A0A0L0NNS9;G8Y297;G8XZA6;A3LZE3;P46250;C4YQU5;B9WGZ2;W1QIF9;A5DR09;S6EWY5;A7TTA1;A0A1S7HD13;A0A1S7HA74;J7RX83;G8ZLV2;H8X8A4;G8JPA0;G8BQN5;A5E273;Q75DK1;A0A0X8HWT8;R9XAP7;M3JTW0;I2GZ28	N1NXA1;G2WKC7;C8ZET2;B3LLX2;A6ZMD8;C7GL45;P24280;H0GL02;B5VPK5;A0A0L8RDA0	8;8;8;8;8;8;8;7;7;4;2;2;1;1;1;1;1;1;1;1;1;1;1;1;1;1;1;1;1;1;1;1;1;1;1;1;1;1;1;1	8;8;8;8;8;8;8;7;7;4;2;2;1;1;1;1;1;1;1;1;1;1;1;1;1;1;1;1;1;1;1;1;1;1;1;1;1;1;1;1	6;6;6;6;6;6;6;5;5;2;0;0;0;0;0;0;0;0;0;0;0;0;0;0;0;0;0;0;0;0;0;0;0;0;0;0;0;0;0;0	SEC14 cytosolic factor	CENPK1137D_109;K7_SEC14;EC1118_1M3_2465g;SCRG_01971;SEC14;VIN7_3729;AWRI1631_132200	tr|N1NXA1|N1NXA1_YEASC Sec14p OS=Saccharomyces cerevisiae (strain CEN.PK113-7D) OX=889517 GN=CENPK1137D_109 PE=4 SV=1;tr|G2WKC7|G2WKC7_YEASK K7_Sec14p OS=Saccharomyces cerevisiae (strain Kyokai no. 7 / NBRC 101557) OX=721032 GN=K7_SEC14 PE=4 SV=1;tr|C8ZET2	40	8	8	6	6	6	6	6	6	6	7	7	6	6	6	6	6	6	8	6	6	6	6	6	6	7	7	6	6	6	6	6	6	8	5	5	5	5	5	5	6	6
N1NXA5;M4WH69;H0GL05;G2WKD0;C8ZET6;C7GL42;B3LLX5;A6ZME1;P07246;Q6XQ76;B5VPK8;J8PYE1;A0A0L8RDA2;A0A0H5C909;H0GZ63;Q6XQ68;J6EAK2	N1NXA5;M4WH69;H0GL05;G2WKD0;C8ZET6;C7GL42;B3LLX5;A6ZME1;P07246;Q6XQ76;B5VPK8;J8PYE1;A0A0L8RDA2	4;4;4;4;4;4;4;4;4;3;2;2;2;1;1;1;1	3;3;3;3;3;3;3;3;3;2;1;1;1;1;1;1;1	3;3;3;3;3;3;3;3;3;2;1;1;1;1;1;1;1	Alcohol dehydrogenase 3, mitochondrial	CENPK1137D_114;VIN7_3732;K7_ADH3;EC1118_1M3_2509g;ADH3;SCRG_01974;AWRI1631_132230	tr|N1NXA5|N1NXA5_YEASC Adh3p OS=Saccharomyces cerevisiae (strain CEN.PK113-7D) OX=889517 GN=CENPK1137D_114 PE=3 SV=1;tr|M4WH69|M4WH69_YEASX Phenylacetaldehyde dehydrogenase OS=Saccharomyces cerevisiae OX=4932 PE=3 SV=1;tr|H0GL05|H0GL05_SACCK Adh3p OS=Sacch	17	4	3	3	3	2	3	2	3	3	4	3	3	3	3	3	2	3	3	2	1	2	1	2	2	3	2	2	2	2	2	1	2	2	2	1	2	1	2	2	3	2
N1P5H9;H0GL09;G2WKD8;C8ZEU3;C7GL36;B5VPL6;B3LLY1;A6ZME7;Q04304	N1P5H9;H0GL09;G2WKD8;C8ZEU3;C7GL36;B5VPL6;B3LLY1;A6ZME7;Q04304	3;3;3;3;3;3;3;3;3	3;3;3;3;3;3;3;3;3	3;3;3;3;3;3;3;3;3	UPF0659 protein YMR090W	CENPK1137D_120;VIN7_3738;K7_YMR090W;EC1118_1M3_2597g;C1Q_00955;AWRI1631_132310;SCRG_01980;SCY_4259	tr|N1P5H9|N1P5H9_YEASC NAD(P)-bd_dom domain-containing protein OS=Saccharomyces cerevisiae (strain CEN.PK113-7D) OX=889517 GN=CENPK1137D_120 PE=4 SV=1;tr|H0GL09|H0GL09_SACCK YMR090W-like protein OS=Saccharomyces cerevisiae x Saccharomyces kudriavzevii (str	9	3	3	3	3	3	2	2	2	3	3	3	3	3	2	3	3	3	3	3	3	2	2	2	3	3	3	3	3	2	3	3	3	3	3	3	2	2	2	3	3	3
G2WKD9;C8ZEU4;B5VPL7;A6ZME8;N1NYR4;P32832;B3LLY2;C7GL35	G2WKD9;C8ZEU4;B5VPL7;A6ZME8;N1NYR4;P32832;B3LLY2;C7GL35	2;2;2;2;2;2;1;1	2;2;2;2;2;2;1;1	2;2;2;2;2;2;1;1	Chromatin structure-remodeling complex subunit RSC7	VIN7_3739;K7_NPL6;EC1118_1M3_2608g;AWRI1631_132320;NPL6;CENPK1137D_121;SCRG_01981	tr|G2WKD9|G2WKD9_YEASK K7_Npl6p OS=Saccharomyces cerevisiae (strain Kyokai no. 7 / NBRC 101557) OX=721032 GN=K7_NPL6 PE=4	9	2	2	2	1	1	1	1	1	1	2	1	0	1	0	0	1	1	1	1	1	1	1	1	1	2	1	0	1	0	0	1	1	1	1	1	1	1	1	1	2	1
N1P0A4;G2WKE0;C7GL34;B5VPL8;B3LLY3;A6ZME9;P46680;H0GL11	N1P0A4;G2WKE0;C7GL34;B5VPL8;B3LLY3;A6ZME9;P46680;H0GL11	6;6;6;6;6;6;6;5	6;6;6;6;6;6;6;5	6;6;6;6;6;6;6;5	Actin-interacting protein 1	CENPK1137D_122;K7_AIP1;AIP1;AWRI1631_132330;SCRG_01982;VIN7_3740	tr|N1P0A4|N1P0A4_YEASC Aip1p OS=Saccharomyces cerevisiae (strain CEN.PK113-7D) OX=889517 GN=CENPK1137D_122 PE=4 SV=1;tr|G2WKE0|G2WKE0_YEASK K7_Aip1p OS=Saccharomyces cerevisiae (strain Kyokai no. 7 / NBRC 101557) OX=721032 GN=K7_AIP1 PE=4 SV=1;tr|C7GL34|C7	8	6	6	6	5	5	5	5	5	5	5	5	4	5	5	6	5	5	5	5	5	5	5	5	5	5	5	4	5	5	6	5	5	5	5	5	5	5	5	5	5	5
N1NYC0;H0GL12;G2WKE1;C8ZEU5;C7GL33;B5VPM0;B3LLY4;A6ZMF0;Q04305;H0GZB0;G8BW73;G8ZLT3;J8PYE5;J4U0E6;A0A0L8RDH9	N1NYC0;H0GL12;G2WKE1;C8ZEU5;C7GL33;B5VPM0;B3LLY4;A6ZMF0;Q04305;H0GZB0;G8BW73;G8ZLT3;J8PYE5;J4U0E6;A0A0L8RDH9	2;2;2;2;2;2;2;2;2;1;1;1;1;1;1	2;2;2;2;2;2;2;2;2;1;1;1;1;1;1	2;2;2;2;2;2;2;2;2;1;1;1;1;1;1	U3 small nucleolar RNA-associated protein 15	CENPK1137D_123;VIN7_3741;K7_UTP15;EC1118_1M3_2630g;UTP15;AWRI1631_132350;SCRG_01983;VIN7_9153	tr|N1NYC0|N1NYC0_YEASC Utp15p OS=Saccharomyces cerevisiae (strain CEN.PK113-7D) OX=889517 GN=CENPK1137D_123 PE=4 SV=1;tr|H0GL12|H0GL12_SACCK Utp15p OS=Saccharomyces cerevisiae x Saccharomyces kudriavzevii (strain VIN7) OX=1095631 GN=VIN7_3741 PE=4 SV=1;tr|	15	2	2	2	1	1	1	2	2	2	2	2	1	1	1	1	2	1	2	1	1	1	2	2	2	2	2	1	1	1	1	2	1	2	1	1	1	2	2	2	2	2
N1P5I9;H0GL18;G2WKE7;C8ZEV1;C7GVD6;B5VPM6;B3LLZ0;A6ZMF6;Q03161;J4TYW3;H0GZB5;J8LJZ8;A0A0L8RDB8;A0A109UWA9;A0A1V2L879;R9XD20;Q75DT2;G8ZLS0;G0WF43;W1QKU3;K0KE99	N1P5I9;H0GL18;G2WKE7;C8ZEV1;C7GVD6;B5VPM6;B3LLZ0;A6ZMF6;Q03161;J4TYW3;H0GZB5;J8LJZ8;A0A0L8RDB8	8;8;8;8;8;8;8;8;8;5;4;4;4;1;1;1;1;1;1;1;1	8;8;8;8;8;8;8;8;8;5;4;4;4;1;1;1;1;1;1;1;1	8;8;8;8;8;8;8;8;8;5;4;4;4;1;1;1;1;1;1;1;1	Glucose-6-phosphate 1-epimerase	CENPK1137D_130;VIN7_3747;K7_YMR099C;EC1118_1M3_2696g;C1Q_04434;AWRI1631_132410;SCRG_01989;SCY_4268;VIN7_9160	tr|N1P5I9|N1P5I9_YEASC Glucose-6-phosphate 1-epimerase OS=Saccharomyces cerevisiae (strain CEN.PK113-7D) OX=889517 GN=CENPK1137D_130 PE=3 SV=1;tr|H0GL18|H0GL18_SACCK Glucose-6-phosphate 1-epimerase OS=Saccharomyces cerevisiae x Saccharomyces kudriavzevii (	21	8	8	8	7	7	7	8	7	7	7	8	8	8	8	8	8	8	8	7	7	7	8	7	7	7	8	8	8	8	8	8	8	8	7	7	7	8	7	7	7	8
N1NXC1;C8ZEW1;C7GWA1;B5VPN3;A6ZMG5;P07342;B3LLZ9;G2WKF6;A0A0L8RDY9;H0GZC2;J8Q3H2;J4U0A9;A0A3M6YXB5;A0A3M6YWG0;A0A3M6XMM8;A0A194S5Y9;A0A3M7D245;A0A099P6A2;A0A0L0NQX7;A0A167CYS7;A0A202G7M0;W1Q6R8;A3LUG6;A0A448YKR0;R9X9G6;C4R783;A0A1G4KQX9;A0A1B2JB21;M3JDW5;C4Y297;A0A061AW80;Q6BJI8;G8YU18;K1VNV9;J8TIT5;A0A512UIJ7;A0A4P6XJU9;A0A1E4SAH0;A0A1E3P1A6;A0A0H5C0D9;Q6FN19;K0L071;A0A0W0CAR6;C5DGD9;A0A4T0WXB5;…	N1NXC1;C8ZEW1;C7GWA1;B5VPN3;A6ZMG5;P07342;B3LLZ9;G2WKF6;A0A0L8RDY9	7;7;7;7;7;7;6;6;4;2;2;2;1;1;1;1;1;1;1;1;1;1;1;1;1;1;1;1;1;1;1;1;1;1;1;1;1;1;1;1;1;1;1;1;1;1;1;1;1;1;1;1;1;1;1;1;1;1;1;1;1;1;1;1;1;1;1;1;1;1;1;1;1;1;1;1;1;1;1;1;1;1;1;1;1;1;1;1;1;1;1;1;1;1;1;1;1;1;1;1;1;1;1;1;1;1;1;1;1	7;7;7;7;7;7;6;6;4;2;2;2;1;1;1;1;1;1;1;1;1;1;1;1;1;1;1;1;1;1;1;1;1;1;1;1;1;1;1;1;1;1;1;1;1;1;1;1;1;1;1;1;1;1;1;1;1;1;1;1;1;1;1;1;1;1;1;1;1;1;1;1;1;1;1;1;1;1;1;1;1;1;1;1;1;1;1;1;1;1;1;1;1;1;1;1;1;1;1;1;1;1;1;1;1;1;1;1;1	6;6;6;6;6;6;5;5;3;1;1;1;0;0;0;0;0;0;0;0;0;0;0;0;0;0;0;0;0;0;0;0;0;0;0;0;0;0;0;0;0;0;0;0;0;0;0;0;0;0;0;0;0;0;0;0;0;0;0;0;0;0;0;0;0;0;0;0;0;0;0;0;0;0;0;0;0;0;0;0;0;0;0;0;0;0;0;0;0;0;0;0;0;0;0;0;0;0;0;0;0;0;0;0;0;0;0;0;0	Acetolactate synthase;Acetolactate synthase catalytic subunit, mitochondrial	VIN7_3755;CENPK1137D_139;EC1118_1M3_2806g;ILV2;AWRI1631_132500;SCRG_01998;K7_ILV2	tr|N1NXC1|N1NXC1_YEASC Acetolactate synthase OS=Saccharomyces cerevisiae (strain CEN.PK113-7D) OX=889517 G	110	7	7	6	6	5	5	4	5	6	6	6	5	7	6	6	6	7	7	6	5	5	4	5	6	6	6	5	7	6	6	6	7	7	5	4	4	3	4	5	5	5
G2WKF9;C8ZEW2;C7GWA0;B5VPN4;B3LM00;N1P5J7;Q04439;A6ZMG6;A0A0L8RDJ5;H0GL27;J8Q9G9;G0V697;G8ZLQ3;J7R0F9	G2WKF9;C8ZEW2;C7GWA0;B5VPN4;B3LM00;N1P5J7;Q04439;A6ZMG6;A0A0L8RDJ5;H0GL27;J8Q9G9;G0V697;G8ZLQ3;J7R0F9	2;2;2;2;2;2;2;2;1;1;1;1;1;1	2;2;2;2;2;2;2;2;1;1;1;1;1;1	2;2;2;2;2;2;2;2;1;1;1;1;1;1	Myosin-5	K7_MYO5b;EC1118_1M3_2817g;MYO5;AWRI1631_132510;SCRG_01999;CENPK1137D_140;VIN7_3756	tr|G2WKF9|G2WKF9_YEASK K7_Myo5bp (Fragment) OS=Saccharomyces cerevisiae (strain Kyokai no. 7 / NBRC 101557) OX=721032 GN=K7_MYO5b PE=3 SV=1;tr|C8ZEW2|C8ZEW2_YEAS8 Myo5p OS=Saccharomyces cerevisiae (strain Lalvin EC1118 / Prise de mousse) OX=643680 GN=EC111	14	2	2	2	1	1	1	0	1	2	2	2	0	2	0	1	1	2	1	1	1	1	0	1	2	2	2	0	2	0	1	1	2	1	1	1	1	0	1	2	2	2
C8ZEX4;C7GU98;B5VPP5;B3LM11;A6ZMI0;P38009;G2WKH0;N1P0C5	C8ZEX4;C7GU98;B5VPP5;B3LM11;A6ZMI0;P38009;G2WKH0;N1P0C5	9;9;9;9;9;9;8;8	9;9;9;9;9;9;8;8	1;1;1;1;1;1;1;1	Bifunctional purine biosynthesis protein ADE17;Phosphoribosylaminoimidazolecarboxamide formyltransferase;IMP cyclohydrolase	VIN7_3767;EC1118_1M3_2949g;ADE17;AWRI1631_132620;SCRG_02010;K7_ADE17b;CENPK1137D_152	tr|C8ZEX4|C8ZEX4_YEAS8 Ade17p OS=Saccharomyces cerevisiae (strain Lalvin EC1118 / Prise de mousse) OX=643680 GN=EC1118_1M	9	9	9	1	9	9	9	9	9	9	9	9	9	8	9	9	8	9	8	9	9	9	9	9	9	9	9	9	8	9	9	8	9	8	1	1	1	1	1	1	1	1
B5VPQ9;J5PFI8;N1NYF0;H0GL47;G2WKI2;C8ZEY6;C7GU87;A6ZMJ1;Q04225;J8Q9I2;Q6FN01;A0A0W0CAJ7;G8BW24	B5VPQ9;J5PFI8;N1NYF0;H0GL47;G2WKI2;C8ZEY6;C7GU87;A6ZMJ1;Q04225	3;3;3;3;3;3;3;3;3;1;1;1;1	3;3;3;3;3;3;3;3;3;1;1;1;1	3;3;3;3;3;3;3;3;3;1;1;1;1	Ribosome assembly protein RRB1	VIN7_9190;AWRI1631_132760;CENPK1137D_163;VIN7_3777;K7_RRB1;EC1118_1M3_3081g;RRB1	tr|B5VPQ9|B5VPQ9_YEAS6 YMR131Cp-like protein (Fragment) OS=Saccharomyces cerevisiae (strain AWRI1631) OX=545124 GN=AWRI163	14	3	3	3	2	2	2	3	1	2	1	3	0	1	1	1	1	3	3	2	2	2	3	1	2	1	3	0	1	1	1	1	3	3	2	2	2	3	1	2	1	3
G2WKJ3;C8ZEZ8;B3LM30;A6ZMK1;N1NXE4;H0GL58;B5VPR9;P40212;B3LGX6;N1P7P8;C8Z6M2;A6ZXP6;Q12690;Q876F9;Q876F8;G2WC81;A0A0L8RLA2;H0GSD5;Q875W2;Q875W1;J7S6N5;G8ZXR7;W0T5K9;Q759L9;Q6FL18;I2GZZ9;H2AWZ3;G8BW18;G8BVW5;G0WB68;G0VDR0;G0V664;A7TL98;A0A0X8HUL1;A0A0W0D4Y9;G0WFB0;H2AR04;Q876C0;Q875Q4;G8JUX6;S6E3D8;Q876B2;Q875M0;F2Z5Y2;A0A1S7HIM9;A0A1S7H867;A0A1V2L9X2;A0A061B9J0;A0A061B7N2;A0A060T711;A0A170QYQ1	G2WKJ3;C8ZEZ8;B3LM30;A6ZMK1;N1NXE4;H0GL58;B5VPR9;P40212;B3LGX6;N1P7P8;C8Z6M2;A6ZXP6;Q12690;Q876F9;Q876F8;G2WC81;A0A0L8RLA2;H0GSD5;Q875W2;Q875W1;J7S6N5;G8ZXR7;W0T5K9;Q759L9;Q6FL18;I2GZZ9;H2AWZ3;G8BW18;G8BVW5;G0WB68;G0VDR0;G0V664;A7TL98;A0A0X8HUL1;A0A0W0D4Y9;G0WFB0;H2AR04	6;6;6;6;6;6;6;6;5;5;5;5;5;4;4;4;4;4;3;3;3;3;3;3;3;3;3;3;3;3;3;3;3;3;3;3;3;2;2;2;2;2;2;2;2;2;1;1;1;1;1	6;6;6;6;6;6;6;6;5;5;5;5;5;4;4;4;4;4;3;3;3;3;3;3;3;3;3;3;3;3;3;3;3;3;3;3;3;2;2;2;2;2;2;2;2;2;1;1;1;1;1	6;6;6;6;6;6;6;6;5;5;5;5;5;4;4;4;4;4;3;3;3;3;3;3;3;3;3;3;3;3;3;3;3;3;3;3;3;2;2;2;2;2;2;2;2;2;1;1;1;1;1	60S ribosomal protein L13;60S ribosomal protein L13-B;60S ribosomal protein L13-A	K7_RPL13B;EC1118_1M3_3213g;SCRG_02033;RPL13B;CENPK1137D_174;VIN7_3788;AWRI1631_132860;SCRG_00578;CENPK1137D_3745;EC1118_1D0_1453g;RPL13A;K7_RPL13A;VIN7_6068	tr|G2WKJ3|G2WKJ3_YEASK 60S ribosomal protein L13 OS=Saccharomyces cerevisiae (strain Kyokai no. 7 / NBRC 101557) OX=721032 GN=K7_RPL13B PE=3 SV=1;tr|C8ZEZ8|C8ZEZ8_YEAS8 60S ribosomal protein L13 OS=Saccharomyces cerevisiae (strain Lalvin EC1118 / Prise de	51	6	6	6	3	3	4	4	4	3	3	5	3	3	3	3	3	3	3	3	3	4	4	4	3	3	5	3	3	3	3	3	3	3	3	3	4	4	4	3	3	5
N1P0D9;G2WKJ6;C8ZF02;C7GQ85;B5VPS1;B3LM33;A6ZMK4;P40215;R9XJK5;Q759L4;G8ZXR2;C5E3R4;A0A061B3N0;C4Y7S9;A0A202GAI5;A3GHE2;H0GZE9;Q6BSN0;G8B708	N1P0D9;G2WKJ6;C8ZF02;C7GQ85;B5VPS1;B3LM33;A6ZMK4;P40215	3;3;3;3;3;3;3;3;1;1;1;1;1;1;1;1;1;1;1	3;3;3;3;3;3;3;3;1;1;1;1;1;1;1;1;1;1;1	3;3;3;3;3;3;3;3;1;1;1;1;1;1;1;1;1;1;1	External NADH-ubiquinone oxidoreductase 1, mitochondrial	VIN7_3790;CENPK1137D_177;K7_NDE1;EC1118_1M3_3257g;NDE1;AWRI1631_132880;SCRG_02036	tr|N1P0D9|N1P0D9_YEASC Nde1p OS=Saccharomyces cerevisiae (strain CEN.PK113-7D) OX=889517 GN=CENPK1137D_177 PE=4 SV=1;tr|G2	20	3	3	3	2	2	2	2	2	3	3	3	1	1	2	2	2	2	2	2	2	2	2	2	3	3	3	1	1	2	2	2	2	2	2	2	2	2	2	3	3	3
N1NYG2;H0GL61;G2WKJ7;C8ZF03;C7GQ86;B5VPS2;B3LM34;P40217;A6ZMK5;J6EHG6;J8Q3J8;A0A0L8RDE6;H0GZF0	N1NYG2;H0GL61;G2WKJ7;C8ZF03;C7GQ86;B5VPS2;B3LM34;P40217;A6ZMK5;J6EHG6;J8Q3J8;A0A0L8RDE6	7;7;7;7;7;7;7;7;7;4;4;4;1	7;7;7;7;7;7;7;7;7;4;4;4;1	7;7;7;7;7;7;7;7;7;4;4;4;1	Eukaryotic translation initiation factor 3 subunit I	TIF34;K7_TIF34	tr|N1NYG2|N1NYG2_YEASC Eukaryotic translation initiation factor 3 subunit I OS=Saccharomyces cerevisiae (strain CEN.PK113-7D) OX=889517 GN=TIF34 PE=3 SV=1;tr|H0GL61|H0GL61_SACCK Eukaryotic translation initiation factor 3 subunit I OS=Saccharomyces cerevisi	13	7	7	7	6	7	7	7	7	7	7	7	7	7	7	7	7	7	7	6	7	7	7	7	7	7	7	7	7	7	7	7	7	7	6	7	7	7	7	7	7	7
N1NYW8;A6ZMN2;C8ZF34;H0GL86;G2WKM6;P18899	N1NYW8;A6ZMN2;C8ZF34;H0GL86;G2WKM6;P18899	2;2;2;2;2;2	2;2;2;2;2;2	2;2;2;2;2;2	Stress protein DDR48	CENPK1137D_206;DDR48;EC1118_1M3_3609g;VIN7_3817;K7_05502	tr|N1NYW8|N1NYW8_YEASC Ddr48p OS=Saccharomyces cerevisiae (strain CEN.PK113-7D) OX=889517 GN=CENPK1137D_206 PE=4 SV=1;tr|A6ZMN2|A6ZMN2_YEAS7 DNA damage responsive protein OS=Saccharomyces cerevisiae (strain YJM789) OX=307796 GN=DDR48 PE=4 SV=1;tr|C8ZF34|C8	6	2	2	2	2	2	1	2	2	2	2	2	1	2	2	2	2	1	2	2	2	1	2	2	2	2	2	1	2	2	2	2	1	2	2	2	1	2	2	2	2	2
N1NYJ6;H0GL93;G2WKN8;C8ZF47;C7GTR7;B3LM70;A6ZMP4;P39926;B5VPV0;C5E296;J8LQ32;A0A0L8RDR2;G8ZN09;J4U053;H0GZH7	N1NYJ6;H0GL93;G2WKN8;C8ZF47;C7GTR7;B3LM70;A6ZMP4;P39926;B5VPV0;C5E296;J8LQ32;A0A0L8RDR2;G8ZN09;J4U053;H0GZH7	2;2;2;2;2;2;2;2;1;1;1;1;1;1;1	2;2;2;2;2;2;2;2;1;1;1;1;1;1;1	2;2;2;2;2;2;2;2;1;1;1;1;1;1;1	Protein SSO2	CENPK1137D_218;VIN7_3825;K7_SSO2;EC1118_1M3_3752g;SSO2;SCRG_02076;AWRI1631_133190;VIN7_9236	tr|N1NYJ6|N1NYJ6_YEASC Sso2p OS=Saccharomyces cerevisiae (strain CEN.PK113-7D) OX=889517 GN=CENPK1137D_218 PE=3 SV=1;tr|H0GL93|H0GL93_SACCK Sso2p OS=Saccharomyces cerevisiae x Saccharomyces kudriavzevii (strain VIN7) OX=1095631 GN=VIN7_3825 PE=3 SV=1;tr|G2	15	2	2	2	2	0	1	2	1	2	2	2	1	1	1	1	2	2	2	2	0	1	2	1	2	2	2	1	1	1	1	2	2	2	2	0	1	2	1	2	2	2
N1P5T3;C8ZF68;C7GRE8;B5VPX1;B3LM91;A6ZMR5;P23644;H0GLB1;G2WKQ9;J8LQ06;A0A0L8RDL8;J4TTR2;Q6FQJ6;A0A0W0CP82;G8ZN54;G0WFR9;H2B104	N1P5T3;C8ZF68;C7GRE8;B5VPX1;B3LM91;A6ZMR5;P23644;H0GLB1;G2WKQ9;J8LQ06;A0A0L8RDL8;J4TTR2	5;5;5;5;5;5;5;4;4;4;4;3;1;1;1;1;1	5;5;5;5;5;5;5;4;4;4;4;3;1;1;1;1;1	5;5;5;5;5;5;5;4;4;4;4;3;1;1;1;1;1	Mitochondrial import receptor subunit TOM40	CENPK1137D_240;EC1118_1M3_4005g;TOM40;AWRI1631_133400;SCRG_02097;VIN7_3844;K7_TOM40	tr|N1P5T3|N1P5T3_YEASC Tom40p OS=Saccharomyces cerevisiae (strain CEN.PK113-7D) OX=889517 GN=CENPK1137D_240 PE=4 SV=1;tr|C8ZF68|C8ZF68_YEAS8 Tom40p OS=Saccharomyces cerevisiae (strain Lalvin EC1118 / Prise de mousse) OX=643680 GN=EC1118_1M3_4005g PE=4 SV=1	17	5	5	5	5	5	5	5	5	5	5	5	5	4	5	5	5	5	5	5	5	5	5	5	5	5	5	5	4	5	5	5	5	5	5	5	5	5	5	5	5	5
B5VPX6;N1P5T7;H0GLB6;G2WKR4;C8ZF73;C7GRE3;B3LM96;A6ZMS0;P07277;J8PPX2	B5VPX6;N1P5T7;H0GLB6;G2WKR4;C8ZF73;C7GRE3;B3LM96;A6ZMS0;P07277	3;3;3;3;3;3;3;3;3;1	3;3;3;3;3;3;3;3;3;1	3;3;3;3;3;3;3;3;3;1	Mevalonate kinase	AWRI1631_133450;CENPK1137D_245;VIN7_3849;K7_ERG12;EC1118_1M3_4060g;ERG12;SCRG_02102	tr|B5VPX6|B5VPX6_YEAS6 Mevalonate kinase (Fragment) OS=Saccharomyces cerevisiae (strain AWRI1631) OX=545124 GN=AWRI1631_133450 PE=3 SV=1;tr|N1P5T7|N1P5T7_YEASC Mevalonate kinase OS=Saccharomyces cerevisiae (strain CEN.PK113-7D) OX=889517 GN=CENPK1137D_245	10	3	3	3	2	1	2	1	2	2	2	3	2	1	2	3	2	2	2	2	1	2	1	2	2	2	3	2	1	2	3	2	2	2	2	1	2	1	2	2	2	3
N1P0I9;H0GLC1;G2WKS1;C8ZF78;C7GRD7;B5VPY1;B3LMA2;A6ZMS6;P25303;J8Q3C5;W0T4H9;J5RUG3;H0GZJ9;A0A0L8RDL5	N1P0I9;H0GLC1;G2WKS1;C8ZF78;C7GRD7;B5VPY1;B3LMA2;A6ZMS6;P25303;J8Q3C5	3;3;3;3;3;3;3;3;3;2;1;1;1;1	3;3;3;3;3;3;3;3;3;2;1;1;1;1	3;3;3;3;3;3;3;3;3;2;1;1;1;1	DnaJ-related protein SCJ1	CENPK1137D_252;VIN7_3855;K7_SCJ1;EC1118_1M3_4126g;SCJ1;AWRI1631_133520;SCRG_02108	tr|N1P0I9|N1P0I9_YEASC Scj1p OS=Saccharomyces cerevisiae (strain CEN.PK113-7D) OX=889517 GN=CENPK1137D_252 PE=4 SV=1;tr|H0GLC1|H0GLC1_SACCK Scj1p OS=Saccharomyces cerevisiae x Saccharomyces kudriavzevii (strain VIN7) OX=1095631 GN=VIN7_3855 PE=4 SV=2;tr|G2	14	3	3	3	1	2	1	1	1	1	1	1	2	1	1	1	1	1	1	1	2	1	1	1	1	1	1	2	1	1	1	1	1	1	1	2	1	1	1	1	1	1
N1NYM3;G2WKS2;C8ZF79;C7GRD6;B3LMA3;A6ZMS7;Q03655;H0GLC2;J6EHB4;B5VPY2;Q756C0;Q6CU68;G8JVE1;G8BVH0;A0A0L8RDM9;J8Q9C5	N1NYM3;G2WKS2;C8ZF79;C7GRD6;B3LMA3;A6ZMS7;Q03655;H0GLC2;J6EHB4	4;4;4;4;4;4;4;3;2;1;1;1;1;1;1;1	4;4;4;4;4;4;4;3;2;1;1;1;1;1;1;1	4;4;4;4;4;4;4;3;2;1;1;1;1;1;1;1	1,3-beta-glucanosyltransferase;Probable 1,3-beta-glucanosyltransferase GAS3	CENPK1137D_253;K7_GAS3;EC1118_1M3_4137g;GAS3;SCRG_02109;VIN7_3856	tr|N1NYM3|N1NYM3_YEASC 1,3-beta-glucanosyltransferase OS=Saccharomyces cerevisiae (strain CEN.PK113-7D) OX=889517 GN=CENPK1137D_253 PE=3 SV=1;tr|G2WKS2|G2WKS2_YEASK 1,3-beta-glucanosyltransferase OS=Saccharomyces cerevisiae (strain Kyokai no. 7 / NBRC 1015	16	4	4	4	3	3	2	2	1	3	3	3	1	2	1	1	4	2	3	3	3	2	2	1	3	3	3	1	2	1	1	4	2	3	3	3	2	2	1	3	3	3
N1P5U5;H0GLC4;G2WKS4;C8ZF81;C7GRD4;B3LMA5;A6ZMS9;P38625;B5VPY4;H0GZK2;A0A1E5RJR5;W0T771;J8PPX6;A0A1E3PCB2;G8ZPG1;Q6CU71;G0WAY2;Q6FUF3;H2ANA2;G8JVE4;A0A120K0Q4;A0A0W0CBW1;K0KFN1;A5DST7;A0A5C1E038;C4QVI1;G0VB15;A7TRH3;R9XK32;Q756B7;G8BVP6;C5DF65;A0A0H5C9C7;W1QD80;J7S970;F2QNC4;A0A1B2J7I0;A0A061AY12;A0A4V4NFH4;I2K079;G8YAG4;C4YBD9;A3LQ84;A0A2H0ZF28;A0A202G2N9;A0A1V2LLR0;A0A0L0NQT5;Q6BLS3;G3BEK9;A5DL…	N1P5U5;H0GLC4;G2WKS4;C8ZF81;C7GRD4;B3LMA5;A6ZMS9;P38625;B5VPY4;H0GZK2;A0A1E5RJR5;W0T771;J8PPX6;A0A1E3PCB2	6;6;6;6;6;6;6;6;5;5;3;3;3;3;2;2;2;2;2;2;2;2;2;2;1;1;1;1;1;1;1;1;1;1;1;1;1;1;1;1;1;1;1;1;1;1;1;1;1;1;1;1;1;1;1;1;1;1;1;1	6;6;6;6;6;6;6;6;5;5;3;3;3;3;2;2;2;2;2;2;2;2;2;2;1;1;1;1;1;1;1;1;1;1;1;1;1;1;1;1;1;1;1;1;1;1;1;1;1;1;1;1;1;1;1;1;1;1;1;1	2;2;2;2;2;2;2;2;2;2;0;0;0;0;0;0;0;0;0;0;0;0;0;0;0;0;0;0;0;0;0;0;0;0;0;0;0;0;0;0;0;0;0;0;0;0;0;0;0;0;0;0;0;0;0;0;0;0;0;0	GMP synthase [glutamine-hydrolyzing]	CENPK1137D_255;VIN7_3858;K7_GUA1;EC1118_1M3_4159g;GUA1;SCRG_02111;AWRI1631_133550;VIN7_9269	tr|N1P5U5|N1P5U5_YEASC Gua1p OS=Saccharomyces cerevisiae (strain CEN.PK113-7D) OX=889517 GN=CENPK1137D_255 PE=3 SV=1;tr|H0GLC4|H0GLC4_SACCK Gua1p OS=Saccharomyces cerevisiae x Saccharomyces kudriavzevii (strain VIN7) OX=1095631 GN=VIN7_3858 PE=3 SV=1;tr|G2	60	6	6	2	5	6	6	6	6	6	6	6	6	4	4	2	5	5	4	5	6	6	6	6	6	6	6	6	4	4	2	5	5	4	1	2	2	2	2	2	2	2
N1P5V4;H0GLD1;G2WKT3;C8ZF90;C7GRC5;B5VPZ4;B3LMB4;A6ZMT8;Q05016;J8Q6D8;H2AQI3;H0GZK8;A0A0L8REA5;Q6FIW5;A0A0W0EI61;A3GGB1	N1P5V4;H0GLD1;G2WKT3;C8ZF90;C7GRC5;B5VPZ4;B3LMB4;A6ZMT8;Q05016	6;6;6;6;6;6;6;6;6;2;1;1;1;1;1;1	6;6;6;6;6;6;6;6;6;2;1;1;1;1;1;1	6;6;6;6;6;6;6;6;6;2;1;1;1;1;1;1	Uncharacterized oxidoreductase YMR226C	CENPK1137D_265;VIN7_3866;K7_TMA29;EC1118_1M3_4258g;C1Q_02894;AWRI1631_133650;SCRG_02120;SCY_4404	tr|N1P5V4|N1P5V4_YEASC Uncharacterized protein OS=Saccharomyces cerevisiae (strain CEN.PK113-7D) OX=889517 GN=CENPK1137D_265 PE=3 SV=1;tr|H0GLD1|H0GLD1_SACCK YMR226C-like protein OS=Saccharomyces cerevisiae x Saccharomyces kudriavzevii (strain VIN7) OX=109	16	6	6	6	5	5	5	5	5	5	5	5	5	6	5	5	4	5	5	5	5	5	5	5	5	5	5	5	6	5	5	4	5	5	5	5	5	5	5	5	5	5
N1NXM1;H0GLD4;G2WKT6;C8ZF93;C7GRC2;B5VPZ8;B3LMB7;A6ZMU1;Q05022;G8ZPD8;A0A0L8RDN0;A0A109UW21;I2H2K2;Q6FJN7;A0A0W0CY24;A0A1S7HY87;A0A0H5C7X8;S6E140;A0A1S7HTT0;H2AQI7;Q752K8;G0WHM2;A0A1E3P5D6;G0VC71;R9XAJ8;K0KVL3;A7TIS6;J8Q9D5;C5DF89;A0A1E4RTZ1	N1NXM1;H0GLD4;G2WKT6;C8ZF93;C7GRC2;B5VPZ8;B3LMB7;A6ZMU1;Q05022	10;10;10;10;10;10;10;10;10;2;2;2;1;1;1;1;1;1;1;1;1;1;1;1;1;1;1;1;1;1	10;10;10;10;10;10;10;10;10;2;2;2;1;1;1;1;1;1;1;1;1;1;1;1;1;1;1;1;1;1	10;10;10;10;10;10;10;10;10;2;2;2;1;1;1;1;1;1;1;1;1;1;1;1;1;1;1;1;1;1	rRNA biogenesis protein RRP5	CENPK1137D_269;VIN7_3869;K7_RRP5;EC1118_1M3_4291g;RRP5;AWRI1631_133690;SCRG_02123	tr|N1NXM1|N1NXM1_YEASC Rrp5p OS=Saccharomyces cerevisiae (strain CEN.PK113-7D) OX=889517 GN=CENPK1137D_269 PE=4 SV=1;tr|H0GLD4|H0GLD4_SACCK Rrp5p OS=Saccharomyces cerevisiae x Saccharomyces kudriavzevii (strain VIN7) OX=1095631 GN=VIN7_3869 PE=4 SV=1;tr|G2	30	10	10	10	5	4	7	6	8	8	10	10	3	3	4	4	2	7	8	5	4	7	6	8	8	10	10	3	3	4	4	2	7	8	5	4	7	6	8	8	10	10
N1P5W2;H0GLD8;G2WKU3;C8ZFA0;C7GRB6;B5VQ03;B3LMC4;A6ZMU8;P11745;H0GZL0;J8Q9D8;J4TWP5;H2AQJ3	N1P5W2;H0GLD8;G2WKU3;C8ZFA0;C7GRB6;B5VQ03;B3LMC4;A6ZMU8;P11745	7;7;7;7;7;7;7;7;7;2;2;2;1	7;7;7;7;7;7;7;7;7;2;2;2;1	7;7;7;7;7;7;7;7;7;2;2;2;1	Ran GTPase-activating protein 1	CENPK1137D_275;VIN7_3874;K7_RNA1;EC1118_1M3_4368g;RNA1;AWRI1631_133740;SCRG_02130	tr|N1P5W2|N1P5W2_YEASC Rna1p OS=Saccharomyces cerevisiae (strain CEN.PK113-7D) OX=889517 GN=CENPK1137D_275 PE=4 SV=1;tr|H0GLD8|H0GLD8_SACCK Rna1p OS=Saccharomyces cerevisiae x Saccharomyces kudriavzevii (strain VIN7) OX=1095631 GN=VIN7_3874 PE=4 SV=1;tr|G2	13	7	7	7	4	5	5	6	7	6	5	5	6	5	6	4	6	6	4	4	5	5	6	7	6	5	5	6	5	6	4	6	6	4	4	5	5	6	7	6	5	5
G2WKV5;C8ZFB2;C7GRA5;B5VQ15;B3LMD5;A6ZMW0;P47912;N1P0L7;J4U349;H0GZM0	G2WKV5;C8ZFB2;C7GRA5;B5VQ15;B3LMD5;A6ZMW0;P47912;N1P0L7	4;4;4;4;4;4;4;3;1;1	4;4;4;4;4;4;4;3;1;1	4;4;4;4;4;4;4;3;1;1	Long-chain-fatty-acid--CoA ligase 4	VIN7_3885;K7_FAA4;EC1118_1M3_4511g;FAA4;AWRI1631_133860;SCRG_02142;CENPK1137D_287	tr|G2WKV5|G2WKV5_YEASK K7_Faa4p OS=Saccharomyces cerevisiae (strain Kyokai no. 7 / NBRC 101557) OX=721032 GN=K7_FAA4 PE=4	11	4	4	4	2	2	2	2	3	3	4	3	2	2	2	1	0	3	3	2	2	2	2	3	3	4	3	2	2	2	1	0	3	3	2	2	2	2	3	3	4	3
N1NXN7;H0GLF0;G2WKV8;D0VFN3;C8ZFB5;C7GRA2;B5VQ18;B3LMD8;A6ZMW5;Q04792;J8TH58;H0GZM1;S6F1E8;A0A1S7HXX3;A0A1S7HIE6;A0A0L8RDR3;J8PPU8;G0WHJ9;G0VC49;Q6FS86;A0A0W0ECN3;J7RB82	N1NXN7;H0GLF0;G2WKV8;D0VFN3;C8ZFB5;C7GRA2;B5VQ18;B3LMD8;A6ZMW5;Q04792;J8TH58	6;6;6;6;6;6;6;6;6;6;3;1;1;1;1;1;1;1;1;1;1;1	6;6;6;6;6;6;6;6;6;6;3;1;1;1;1;1;1;1;1;1;1;1	6;6;6;6;6;6;6;6;6;6;3;1;1;1;1;1;1;1;1;1;1;1	Glutamate decarboxylase	CENPK1137D_289;VIN7_3887;K7_GAD1;GAD1;EC1118_1M3_4544g;AWRI1631_133890;SCRG_02145	tr|N1NXN7|N1NXN7_YEASC Glutamate decarboxylase OS=Saccharomyces cerevisiae (strain CEN.PK113-7D) OX=889517 GN=CENPK1137D_289 PE=3 SV=1;tr|H0GLF0|H0GLF0_SACCK Glutamate decarboxylase OS=Saccharomyces cerevisiae x Saccharomyces kudriavzevii (strain VIN7) OX=	22	6	6	6	4	4	4	4	3	5	5	4	5	5	5	2	4	5	5	4	4	4	4	3	5	5	4	5	5	5	2	4	5	5	4	4	4	4	3	5	5	4
N1P0N1;G2WKW9;C8ZFC7;C7GR91;B3LME8;A6ZMX6;P38426;B5VQ26;A0A0L8RDR1;J8LPY8;J5PL92;H0GZM8	N1P0N1;G2WKW9;C8ZFC7;C7GR91;B3LME8;A6ZMX6;P38426;B5VQ26	3;3;3;3;3;3;3;2;1;1;1;1	3;3;3;3;3;3;3;2;1;1;1;1	3;3;3;3;3;3;3;2;1;1;1;1	Trehalose synthase complex regulatory subunit TPS3	CENPK1137D_302;K7_TPS3;EC1118_1M3_4676g;TPS3;SCRG_02156;AWRI1631_133970	tr|N1P0N1|N1P0N1_YEASC Tps3p OS=Saccharomyces cerevisiae (strain CEN.PK113-7D) OX=889517 GN=CENPK1137D_302 PE=4 SV=1;tr|G2WKW9|G2WKW9_YEASK K7_Tps3p OS=Saccharomyces cerevisiae (strain Kyokai no. 7 / NBRC 101557) OX=721032 GN=K7_TPS3 PE=4 SV=1;tr|C8ZFC7|C8	12	3	3	3	1	1	1	0	1	3	2	2	0	0	1	0	1	2	2	1	1	1	0	1	3	2	2	0	0	1	0	1	2	2	1	1	1	0	1	3	2	2
N1NYU8;H0GLI1;G2WKZ9;C8ZFF7;C7GTK9;B5VQ58;B3LMH8;A6ZN06;Q03532;I2H268;J8LPV7;J6EGC1;A0A0L8RDU1;G0W8A9;J7RY37;G8ZYF7;C5DD78;S6EJ52;A0A1S7HGM8;A0A120K1X7;Q6FIL3;A0A0W0CCD8;G8JSR5;A7TMK1;G0VGT3;W0T5K6;A0A1S7HKD9;A0A1V2L3D3;A0A061AUS7;H2AQ01;Q6CXB7;G8C089;R9XHS5;Q74Z73;A0A2S9ZWD8;M5EAV6;F2QM72;C4QVZ6;A0A1B2J6T0;A0A194S9A7;A0A448YT70;A0A0J1AZY7;K1WSQ4;J5QAQ6;S9VYW1;A0A5C1E226;A0A510PB64;A0A2H0ZIN5;A0A…	N1NYU8;H0GLI1;G2WKZ9;C8ZFF7;C7GTK9;B5VQ58;B3LMH8;A6ZN06;Q03532;I2H268;J8LPV7;J6EGC1;A0A0L8RDU1;G0W8A9;J7RY37;G8ZYF7;C5DD78;S6EJ52;A0A1S7HGM8;A0A120K1X7;Q6FIL3;A0A0W0CCD8;G8JSR5;A7TMK1;G0VGT3;W0T5K6;A0A1S7HKD9;A0A1V2L3D3;A0A061AUS7	4;4;4;4;4;4;4;4;4;3;3;3;3;3;2;2;2;2;2;2;2;2;2;2;2;2;2;2;2;1;1;1;1;1;1;1;1;1;1;1;1;1;1;1;1;1;1;1;1;1;1;1;1;1;1;1;1;1;1;1;1;1;1;1;1;1;1;1;1;1;1;1;1;1;1;1;1;1;1	4;4;4;4;4;4;4;4;4;3;3;3;3;3;2;2;2;2;2;2;2;2;2;2;2;2;2;2;2;1;1;1;1;1;1;1;1;1;1;1;1;1;1;1;1;1;1;1;1;1;1;1;1;1;1;1;1;1;1;1;1;1;1;1;1;1;1;1;1;1;1;1;1;1;1;1;1;1;1	4;4;4;4;4;4;4;4;4;3;3;3;3;3;2;2;2;2;2;2;2;2;2;2;2;2;2;2;2;1;1;1;1;1;1;1;1;1;1;1;1;1;1;1;1;1;1;1;1;1;1;1;1;1;1;1;1;1;1;1;1;1;1;1;1;1;1;1;1;1;1;1;1;1;1;1;1;1;1	ATP-dependent RNA helicase HAS1	CENPK1137D_333;VIN7_3924;K7_HAS1;EC1118_1M3_5017g;HAS1;AWRI1631_134310;SCRG_02187	tr|N1NYU8|N1NYU8_YEASC RNA helicase OS=Saccharomyces cerevisiae (strain CEN.PK113-7D) OX=889517 GN=CENPK1137D_333 PE=3 SV=1;tr|H0GLI1|H0GLI1_SACCK RNA helicase OS=Saccharomyces cerevisiae x Saccharomyces kudriavzevii (strain VIN7) OX=1095631 GN=VIN7_3924 P	79	4	4	4	2	2	3	2	2	2	3	0	1	2	2	2	1	2	2	2	2	3	2	2	2	3	0	1	2	2	2	1	2	2	2	2	3	2	2	2	3	0
N1NZ74;H0GLI7;G2WL05;C8ZFG5;C7GTK3;B5VQ63;B3LMI4;A6ZN12;P25045	N1NZ74;H0GLI7;G2WL05;C8ZFG5;C7GTK3;B5VQ63;B3LMI4;A6ZN12;P25045	3;3;3;3;3;3;3;3;3	3;3;3;3;3;3;3;3;3	3;3;3;3;3;3;3;3;3	Serine palmitoyltransferase 1	CENPK1137D_341;VIN7_3930;K7_LCB1;EC1118_1M3_5105g;LCB1;AWRI1631_134360;SCRG_02193	tr|N1NZ74|N1NZ74_YEASC Lcb1p OS=Saccharomyces cerevisiae (strain CEN.PK113-7D) OX=889517 GN=CENPK1137D_341 PE=4 SV=1;tr|H0GLI7|H0GLI7_SACCK Lcb1p OS=Saccharomyces cerevisiae x Saccharomyces kudriavzevii (strain VIN7) OX=1095631 GN=VIN7_3930 PE=4 SV=1;tr|G2	9	3	3	3	2	3	3	2	3	3	3	3	2	3	2	3	3	3	3	2	3	3	2	3	3	3	3	2	3	2	3	3	3	3	2	3	3	2	3	3	3	3
N1P0R4;H0GLI8;G2WL06;C8ZFG6;C7GTK2;B5VQ64;B3LMI5;A6ZN13;P00729;Q6FIK7;A0A0W0CDA7;H0GZR0;A0A0L8REI3	N1P0R4;H0GLI8;G2WL06;C8ZFG6;C7GTK2;B5VQ64;B3LMI5;A6ZN13;P00729;Q6FIK7;A0A0W0CDA7;H0GZR0;A0A0L8REI3	2;2;2;2;2;2;2;2;2;1;1;1;1	2;2;2;2;2;2;2;2;2;1;1;1;1	2;2;2;2;2;2;2;2;2;1;1;1;1	Carboxypeptidase;Carboxypeptidase Y	CENPK1137D_342;VIN7_3931;K7_PRC1;EC1118_1M3_5116g;PRC1;AWRI1631_134370;SCRG_02194;VIN7_9342	tr|N1P0R4|N1P0R4_YEASC Carboxypeptidase OS=Saccharomyces cerevisiae (strain CEN.PK113-7D) OX=889517 GN=CENPK1137D_342 PE=3 SV=1;tr|H0GLI8|H0GLI8_SACCK Carboxypeptidase OS=Saccharomyces cerevisiae x Saccharomyces kudriavzevii (strain VIN7) OX=1095631 GN=VIN	13	2	2	2	2	2	2	2	2	2	2	2	2	2	2	2	2	2	2	2	2	2	2	2	2	2	2	2	2	2	2	2	2	2	2	2	2	2	2	2	2	2
N1P632;H0GLJ1;G2WL09;C7GTJ9;B5VQ66;B3LMI8;A6ZN16;P04046;J8Q978;H0GZR3;A0A0L8RDX3;J7S6I3;Q6FIK4;A0A0W0EHY7	N1P632;H0GLJ1;G2WL09;C7GTJ9;B5VQ66;B3LMI8;A6ZN16;P04046;J8Q978;H0GZR3;A0A0L8RDX3	3;3;3;3;3;3;3;3;2;2;2;1;1;1	3;3;3;3;3;3;3;3;2;2;2;1;1;1	3;3;3;3;3;3;3;3;2;2;2;1;1;1	Amidophosphoribosyltransferase	CENPK1137D_345;VIN7_3934;K7_ADE4;ADE4;AWRI1631_134390;SCRG_02197;VIN7_9345	tr|N1P632|N1P632_YEASC Amidophosphoribosyltransferase OS=Saccharomyces cerevisiae (strain CEN.PK113-7D) OX=889517 GN=CENPK1137D_345 PE=3 SV=1;tr|H0GLJ1|H0GLJ1_SACCK Amidophosphoribosyltransferase OS=Saccharomyces cerevisiae x Saccharomyces kudriavzevii (st	14	3	3	3	2	2	3	2	2	2	2	2	1	2	1	3	3	2	3	2	2	3	2	2	2	2	2	1	2	1	3	3	2	3	2	2	3	2	2	2	2	2
N1NXT9;H0GLJ5;G2WL13;C8ZFH2;C7GPV9;A6ZN20;P50101;B5VQ70;B3LMJ2;A0A0L8RDY1;J8LPW5;H0GZR6;G0VE29;Q6FIK1;J7R6B4;A0A0W0CD65;G0WGB0	N1NXT9;H0GLJ5;G2WL13;C8ZFH2;C7GPV9;A6ZN20;P50101;B5VQ70;B3LMJ2;A0A0L8RDY1;J8LPW5;H0GZR6	5;5;5;5;5;5;5;4;4;4;4;3;2;1;1;1;1	5;5;5;5;5;5;5;4;4;4;4;3;2;1;1;1;1	5;5;5;5;5;5;5;4;4;4;4;3;2;1;1;1;1	Ubiquitin carboxyl-terminal hydrolase;Ubiquitin carboxyl-terminal hydrolase 15	CENPK1137D_349;VIN7_3938;K7_UBP15;EC1118_1M3_5193g;UBP15;AWRI1631_134430;SCRG_02201;VIN7_9349	tr|N1NXT9|N1NXT9_YEASC Ubp15p OS=Saccharomyces cerevisiae (strain CEN.PK113-7D) OX=889517 GN=CENPK1137D_349 PE=3 SV=1;tr|H0GLJ5|H0GLJ5_SACCK Ubp15p OS=Saccharomyces cerevisiae x Saccharomyces kudriavzevii (strain VIN7) OX=1095631 GN=VIN7_3938 PE=3 SV=1;tr|	17	5	5	5	2	2	2	2	1	2	3	3	2	1	2	2	1	3	3	2	2	2	2	1	2	3	3	2	1	2	2	1	3	3	2	2	2	2	1	2	3	3
N1P0S2;H0GLJ8;G2WL16;C8ZFH7;C7GPV6;B3LMJ5;A6ZN24;P22146;B5VQ72;G8B9C5;A5E4P3;A0A1S7HGK3;S6ETT9;A0A1S7HKB0	N1P0S2;H0GLJ8;G2WL16;C8ZFH7;C7GPV6;B3LMJ5;A6ZN24;P22146;B5VQ72	5;5;5;5;5;5;5;5;4;1;1;1;1;1	5;5;5;5;5;5;5;5;4;1;1;1;1;1	5;5;5;5;5;5;5;5;4;1;1;1;1;1	1,3-beta-glucanosyltransferase;1,3-beta-glucanosyltransferase GAS1	CENPK1137D_352;VIN7_3941;K7_GAS1;EC1118_1M3_5248g;GAS1;SCRG_02204;AWRI1631_134450	tr|N1P0S2|N1P0S2_YEASC 1,3-beta-glucanosyltransferase OS=Saccharomyces cerevisiae (strain CEN.PK113-7D) OX=889517 GN=CENPK1137D_352 PE=3 SV=1;tr|H0GLJ8|H0GLJ8_SACCK 1,3-beta-glucanosyltransferase OS=Saccharomyces cerevisiae x Saccharomyces kudriavzevii (st	14	5	5	5	4	4	4	4	4	4	4	4	4	4	4	5	5	4	4	4	4	4	4	4	4	4	4	4	4	4	5	5	4	4	4	4	4	4	4	4	4	4
N1P645;H0GLK5;G2WL23;C8ZFI5;C7GPU9;B5VQ80;B3LMK2;A6ZN31;P40302;J8PPT8;A0A0L8RDY6	N1P645;H0GLK5;G2WL23;C8ZFI5;C7GPU9;B5VQ80;B3LMK2;A6ZN31;P40302;J8PPT8;A0A0L8RDY6	2;2;2;2;2;2;2;2;2;1;1	2;2;2;2;2;2;2;2;2;1;1	2;2;2;2;2;2;2;2;2;1;1	Proteasome subunit alpha type-6	CENPK1137D_360;VIN7_3948;K7_PRE5;EC1118_1M3_5336g;PRE5;AWRI1631_134530;SCRG_02211	tr|N1P645|N1P645_YEASC Proteasome endopeptidase complex OS=Saccharomyces cerevisiae (strain CEN.PK113-7D) OX=889517 GN=CENPK1137D_360 PE=3 SV=1;tr|H0GLK5|H0GLK5_SACCK Proteasome endopeptidase complex OS=Saccharomyces cerevisiae x Saccharomyces kudriavzevii	11	2	2	2	2	2	2	2	2	1	1	2	2	2	2	2	2	1	1	2	2	2	2	2	1	1	2	2	2	2	2	2	1	1	2	2	2	2	2	1	1	2
N1NZ88;H0GLK6;C8ZFI6;C7GPU8;B3LMK3;A6ZN32;Q04869;G2WL24;J8Q688;J8TRQ5;H0GZS6;A0A0L8RDZ2	N1NZ88;H0GLK6;C8ZFI6;C7GPU8;B3LMK3;A6ZN32;Q04869;G2WL24	8;8;8;8;8;8;8;7;3;2;2;2	8;8;8;8;8;8;8;7;3;2;2;2	8;8;8;8;8;8;8;7;3;2;2;2	Uncharacterized protein YMR315W	CENPK1137D_361;VIN7_3949;EC1118_1M3_5347g;C1Q_02326;SCRG_02212;SCY_4498;K7_YMR315W	tr|N1NZ88|N1NZ88_YEASC Uncharacterized protein OS=Saccharomyces cerevisiae (strain CEN.PK113-7D) OX=889517 GN=CENPK1137D_361 PE=4 SV=1;tr|H0GLK6|H0GLK6_SACCK YMR315W-like protein OS=Saccharomyces cerevisiae x Saccharomyces kudriavzevii (strain VIN7) OX=109	12	8	8	8	7	7	6	6	6	7	7	7	6	5	7	5	6	4	7	7	7	6	6	6	7	7	7	6	5	7	5	6	4	7	7	7	6	6	6	7	7	7
N1NYX0;H0GLK9;G2WL30;C8ZFJ1;C7GPU5;B5VQ85;B3LMK7;A6ZN36;Q04894;H0GZS7;A0A0L8RDZ0;Q6FII9;A0A0W0DQ28;Q6FRQ0;A0A0W0D217	N1NYX0;H0GLK9;G2WL30;C8ZFJ1;C7GPU5;B5VQ85;B3LMK7;A6ZN36;Q04894;H0GZS7	7;7;7;7;7;7;7;7;7;4;3;1;1;1;1	7;7;7;7;7;7;7;7;7;4;3;1;1;1;1	7;7;7;7;7;7;7;7;7;4;3;1;1;1;1	NADP-dependent alcohol dehydrogenase 6	CENPK1137D_363;VIN7_3952;K7_ADH6;EC1118_1M3_5413g;ADH6;AWRI1631_134580;SCRG_02216;VIN7_9363	tr|N1NYX0|N1NYX0_YEASC Adh6p OS=Saccharomyces cerevisiae (strain CEN.PK113-7D) OX=889517 GN=CENPK1137D_363 PE=3 SV=1;tr|H0GLK9|H0GLK9_SACCK Adh6p OS=Saccharomyces cerevisiae x Saccharomyces kudriavzevii (strain VIN7) OX=1095631 GN=VIN7_3952 PE=3 SV=1;tr|G2	15	7	7	7	7	7	7	7	7	7	7	7	6	7	7	5	6	7	5	7	7	7	7	7	7	7	7	6	7	7	5	6	7	5	7	7	7	7	7	7	7	7
N1NWK0;J6EGQ4;H0H0N3;G2WM99;C8ZHH8;C7GV14;B5VRC2;B3LIS8;A6ZN73;P07260;J8PWS6;A0A0L8RIC7	N1NWK0;J6EGQ4;H0H0N3;G2WM99;C8ZHH8;C7GV14;B5VRC2;B3LIS8;A6ZN73;P07260;J8PWS6;A0A0L8RIC7	4;4;4;4;4;4;4;4;4;4;2;2	4;4;4;4;4;4;4;4;4;4;2;2	4;4;4;4;4;4;4;4;4;4;2;2	Eukaryotic translation initiation factor 4E	CENPK1137D_2115;K7_CDC33;EC1118_1O4_0254g;CDC33;AWRI1631_150240;SCRG_01268	tr|N1NWK0|N1NWK0_YEASC Cdc33p OS=Saccharomyces cerevisiae (strain CEN.PK113-7D) OX=889517 GN=CENPK1137D_2115 PE=3 SV=1;tr|J6EGQ4|J6EGQ4_SACK1 CDC33-like protein OS=Saccharomyces kudriavzevii (strain ATCC MYA-4449 / AS 2.2408 / CBS 8840 / NBRC 1802 / NCYC 2	12	4	4	4	4	4	3	4	4	3	4	4	4	3	4	4	4	3	2	4	4	3	4	4	3	4	4	4	3	4	4	4	3	2	4	4	3	4	4	3	4	4
N1P3G5;G2WMB0;C8ZHI9;B3LIT9;A6ZN84;P04456;J5S8Y7;H0H0P1;W0T9W9;H2APH6;C5DJT1;A0A0L8RHW6;P48045;J7RCL1;G8ZLA0;G0WEF9;G0V7W4;A0A448YK54;W1QK59;A0A1E5R499;S6E1H2;Q6FJT0;K0KSU0;G8BMK2;G0VD83;A0A1S7HED5;A0A1S7H8I0;A0A0W0DM39	N1P3G5;G2WMB0;C8ZHI9;B3LIT9;A6ZN84;P04456;J5S8Y7;H0H0P1;W0T9W9;H2APH6;C5DJT1	6;6;6;6;6;6;5;5;3;3;3;2;2;2;2;1;1;1;1;1;1;1;1;1;1;1;1;1	6;6;6;6;6;6;5;5;3;3;3;2;2;2;2;1;1;1;1;1;1;1;1;1;1;1;1;1	6;6;6;6;6;6;5;5;3;3;3;2;2;2;2;1;1;1;1;1;1;1;1;1;1;1;1;1	60S ribosomal protein L25	CENPK1137D_2237;K7_RPL25;EC1118_1O4_0386g;SCRG_01279;RPL25;VIN7_9748	tr|N1P3G5|N1P3G5_YEASC Rpl25p OS=Saccharomyces cerevisiae (strain CEN.PK113-7D) OX=889517 GN=CENPK1137D_2237 PE=3 SV=1;tr|G2WMB0|G2WMB0_YEASK K7_Rpl25p OS=Saccharomyces cerevisiae (strain Kyokai no. 7 / NBRC 101557) OX=721032 GN=K7_RPL25 PE=3 SV=1;tr|C8ZHI	28	6	6	6	5	5	5	5	5	5	5	5	4	5	5	6	5	5	5	5	5	5	5	5	5	5	5	4	5	5	6	5	5	5	5	5	5	5	5	5	5	5
N1NVX5;H0GN12;G2WMB4;C8ZHJ3;C7GV00;B5VRD4;B3LIU3;A6ZN88;Q99383;H0H0P5;J8Q2I9;A0A0L8RIE3	N1NVX5;H0GN12;G2WMB4;C8ZHJ3;C7GV00;B5VRD4;B3LIU3;A6ZN88;Q99383	5;5;5;5;5;5;5;5;5;2;2;2	5;5;5;5;5;5;5;5;5;2;2;2	5;5;5;5;5;5;5;5;5;2;2;2	Nuclear polyadenylated RNA-binding protein 4	CENPK1137D_2281;VIN7_4332;K7_HRP1;EC1118_1O4_0430g;HRP1;AWRI1631_150360;SCRG_01283	tr|N1NVX5|N1NVX5_YEASC Hrp1p OS=Saccharomyces cerevisiae (strain CEN.PK113-7D) OX=889517 GN=CENPK1137D_2281 PE=4 SV=1;tr|H0GN12|H0GN12_SACCK Hrp1p OS=Saccharomyces cerevisiae x Saccharomyces kudriavzevii (strain VIN7) OX=1095631 GN=VIN7_4332 PE=4 SV=1;tr|G	12	5	5	5	4	4	4	5	4	4	4	4	4	4	4	4	4	4	4	4	4	4	5	4	4	4	4	4	4	4	4	4	4	4	4	4	4	5	4	4	4	4
N1NZ23;H0GN19;G2WMC5;C8ZHK4;C7GSS5;B5VRE6;B3LIV4;A6ZN99;Q12285;H0H0Q4;J8PI82	N1NZ23;H0GN19;G2WMC5;C8ZHK4;C7GSS5;B5VRE6;B3LIV4;A6ZN99;Q12285	4;4;4;4;4;4;4;4;4;1;1	4;4;4;4;4;4;4;4;4;1;1	4;4;4;4;4;4;4;4;4;1;1	Ubiquitin-like protein MDY2	CENPK1137D_2404;VIN7_4342;K7_MDY2;EC1118_1O4_0562g;MDY2;AWRI1631_150480;SCRG_01294	tr|N1NZ23|N1NZ23_YEASC Mdy2p OS=Saccharomyces cerevisiae (strain CEN.PK113-7D) OX=889517 GN=CENPK1137D_2404 PE=4 SV=1;tr|H0GN19|H0GN19_SACCK Mdy2p OS=Saccharomyces cerevisiae x Saccharomyces kudriavzevii (strain VIN7) OX=1095631 GN=VIN7_4342 PE=4 SV=1;tr|G	11	4	4	4	4	4	4	2	4	4	4	4	4	4	4	2	3	3	3	4	4	4	2	4	4	4	4	4	4	4	2	3	3	3	4	4	4	2	4	4	4	4
N1NWQ2;H0GN65;G2WMH7;C8ZHQ6;C7GK24;B3LJ02;A6ZNF3;Q08225;B5VRJ4;J8LIA5;A0A0L8RI25;C5DKQ6	N1NWQ2;H0GN65;G2WMH7;C8ZHQ6;C7GK24;B3LJ02;A6ZNF3;Q08225;B5VRJ4;J8LIA5	3;3;3;3;3;3;3;3;2;2;1;1	3;3;3;3;3;3;3;3;2;2;1;1	3;3;3;3;3;3;3;3;2;2;1;1	Probable dipeptidyl peptidase 3	CENPK1137D_1963;VIN7_4392;K7_YOL057W;EC1118_1O4_1200g;C1Q_00529;SCRG_01346;SCY_5021;AWRI1631_151020	tr|N1NWQ2|N1NWQ2_YEASC Dipeptidyl peptidase 3 OS=Saccharomyces cerevisiae (strain CEN.PK113-7D) OX=889517 GN=CENPK1137D_1963 PE=3 SV=1;tr|H0GN65|H0GN65_SACCK Dipeptidyl peptidase 3 OS=Saccharomyces cerevisiae x Saccharomyces kudriavzevii (strain VIN7) OX=1	12	3	3	3	3	3	3	3	3	3	3	3	3	3	3	1	3	2	3	3	3	3	3	3	3	3	3	3	3	3	1	3	2	3	3	3	3	3	3	3	3	3
B5VRK3;N1P2R6;H0GN72;G2WMI5;E9P9L9;E9P9G1;C8ZHR5;C7GK17;B3LJ10;A6ZNG1;Q08220;J8TYE8;A0A0L8RHP0	B5VRK3;N1P2R6;H0GN72;G2WMI5;E9P9L9;E9P9G1;C8ZHR5;C7GK17;B3LJ10;A6ZNG1;Q08220;J8TYE8;A0A0L8RHP0	2;2;2;2;2;2;2;2;2;2;2;1;1	2;2;2;2;2;2;2;2;2;2;2;1;1	2;2;2;2;2;2;2;2;2;2;2;1;1	Glutathione synthetase	AWRI1631_151110;CENPK1137D_1972;VIN7_4399;K7_GSH2;EC1118_1O4_1299g;GSH2;SCRG_01354	tr|B5VRK3|B5VRK3_YEAS6 YOL049Wp-like protein (Fragment) OS=Saccharomyces cerevisiae (strain AWRI1631) OX=545124 GN=AWRI1631_151110 PE=4 SV=1;tr|N1P2R6|N1P2R6_YEASC Glutathione synthetase OS=Saccharomyces cerevisiae (strain CEN.PK113-7D) OX=889517 GN=CENPK1	13	2	2	2	2	2	2	2	2	2	1	2	2	2	2	1	2	2	2	2	2	2	2	2	2	1	2	2	2	2	1	2	2	2	2	2	2	2	2	2	1	2
N1NVP6;H0GN82;G2WMJ4;C8ZHS5;C7GK08;B3LJ19;A6ZNH0;P05319	N1NVP6;H0GN82;G2WMJ4;C8ZHS5;C7GK08;B3LJ19;A6ZNH0;P05319	2;2;2;2;2;2;2;2	2;2;2;2;2;2;2;2	2;2;2;2;2;2;2;2	60S acidic ribosomal protein P2-alpha	CENPK1137D_1981;VIN7_4409;K7_RPP2A;EC1118_1O4_1409g;RPP2A;SCRG_01363	tr|N1NVP6|N1NVP6_YEASC Rpp2ap OS=Saccharomyces cerevisiae (strain CEN.PK113-7D) OX=889517 GN=CENPK1137D_1981 PE=3 SV=1;tr|H0GN82|H0GN82_SACCK Rpp2ap OS=Saccharomyces cerevisiae x Saccharomyces kudriavzevii (strain VIN7) OX=1095631 GN=VIN7_4409 PE=3 SV=1;tr	8	2	2	2	2	2	2	2	2	2	2	2	2	2	2	1	2	1	1	2	2	2	2	2	2	2	2	2	2	2	1	2	1	1	2	2	2	2	2	2	2	2
N1NWR3;H0GN83;G2WMJ5;C8ZHS7;C7GK06;B5VRL3;B3LJ21;A6ZNH1;P40303;J8PZE7;J4TYY5;H0H0V2;A0A0L8RI42;G0WEW5;G0VGG6;W0TFL4;Q6CVI3;Q6FUR8;C5DJ52;A0A0W0CB69;G8JN49;A0A0X8HV17;A0A448YF37;S6F9H8;A0A1S7HDJ3;A0A1S7HAB1;I2H9Z0;H2AY85;A7TFX5;G8ZZZ5;G8BXT3	N1NWR3;H0GN83;G2WMJ5;C8ZHS7;C7GK06;B5VRL3;B3LJ21;A6ZNH1;P40303;J8PZE7;J4TYY5;H0H0V2;A0A0L8RI42;G0WEW5;G0VGG6	6;6;6;6;6;6;6;6;6;4;4;4;4;3;3;2;2;2;2;2;1;1;1;1;1;1;1;1;1;1;1	6;6;6;6;6;6;6;6;6;4;4;4;4;3;3;2;2;2;2;2;1;1;1;1;1;1;1;1;1;1;1	6;6;6;6;6;6;6;6;6;4;4;4;4;3;3;2;2;2;2;2;1;1;1;1;1;1;1;1;1;1;1	Proteasome subunit alpha type-4	CENPK1137D_1983;VIN7_4410;K7_PRE6;EC1118_1O4_1431g;PRE6;AWRI1631_151210;SCRG_01365;VIN7_9827	tr|N1NWR3|N1NWR3_YEASC Proteasome endopeptidase complex OS=Saccharomyces cerevisiae (strain CEN.PK113-7D) OX=889517 GN=CENPK1137D_1983 PE=3 SV=1;tr|H0GN83|H0GN83_SACCK Proteasome endopeptidase complex OS=Saccharomyces cerevisiae x Saccharomyces kudriavzevi	31	6	6	6	5	5	5	5	6	5	5	5	4	3	4	5	5	5	5	5	5	5	5	6	5	5	5	4	3	4	5	5	5	5	5	5	5	5	6	5	5	5
N1NY70;H0GNC2;G2WMN7;C8ZHX0;C7GJU6;B3LJ62;A6ZNL2;Q12118;B5VRQ9;H0H0Y3;J6EPC9;G8JQX2;A0A0L8RI09;J8Q2D4	N1NY70;H0GNC2;G2WMN7;C8ZHX0;C7GJU6;B3LJ62;A6ZNL2;Q12118;B5VRQ9;H0H0Y3	7;7;7;7;7;7;7;7;4;4;3;2;1;1	7;7;7;7;7;7;7;7;4;4;3;2;1;1	7;7;7;7;7;7;7;7;4;4;3;2;1;1	Small glutamine-rich tetratricopeptide repeat-containing protein 2	CENPK1137D_2029;VIN7_4450;K7_SGT2;EC1118_1O4_1948g;SGT2;SCRG_01409;AWRI1631_151670;VIN7_9868	tr|N1NY70|N1NY70_YEASC Sgt2p OS=Saccharomyces cerevisiae (strain CEN.PK113-7D) OX=889517 GN=CENPK1137D_2029 PE=4 SV=1;tr|H0GNC2|H0GNC2_SACCK Sgt2p OS=Saccharomyces cerevisiae x Saccharomyces kudriavzevii (strain VIN7) OX=1095631 GN=VIN7_4450 PE=4 SV=1;tr|G	14	7	7	7	6	6	5	5	6	6	6	7	6	7	6	5	6	6	5	6	6	5	5	6	6	6	7	6	7	6	5	6	6	5	6	6	5	5	6	6	6	7
N1NWU1;H0GND5;G2WMQ3;C8ZHY4;C7GLF2;B5VRS4;B3LJ76;A6ZNM6;Q12314	N1NWU1;H0GND5;G2WMQ3;C8ZHY4;C7GLF2;B5VRS4;B3LJ76;A6ZNM6;Q12314	3;3;3;3;3;3;3;3;3	3;3;3;3;3;3;3;3;3	3;3;3;3;3;3;3;3;3	Protein arginine N-methyltransferase SFM1	CENPK1137D_2043;VIN7_4463;K7_YOR021C;EC1118_1O4_2146g;C1Q_01077;AWRI1631_151840;SCRG_01424;SCY_5094;SFM1	tr|N1NWU1|N1NWU1_YEASC Uncharacterized protein OS=Saccharomyces cerevisiae (strain CEN.PK113-7D) OX=889517 GN=CENPK1137D_2043 PE=4 SV=1;tr|H0GND5|H0GND5_SACCK YOR021C-like protein OS=Saccharomyces cerevisiae x Saccharomyces kudriavzevii (strain VIN7) OX=10	9	3	3	3	1	1	1	1	2	1	2	1	0	1	0	0	1	1	1	1	1	1	1	2	1	2	1	0	1	0	0	1	1	1	1	1	1	1	2	1	2	1
N1NY83;H0GND9;G2WMQ8;C7GLF7;B5VRS9;A6ZNN1;P15705;B3LJ81;J8LI69;J5SB38;H0H108;A0A0L8RBF5;H2AT80;I2H4T2;A7TDR7;G8ZMH2;J7S4S2;Q758I6;R9XF48;Q6FRI9;A0A0W0DW18;G8BSV3	N1NY83;H0GND9;G2WMQ8;C7GLF7;B5VRS9;A6ZNN1;P15705;B3LJ81	13;13;13;13;13;13;13;12;5;5;5;3;2;2;2;1;1;1;1;1;1;1	13;13;13;13;13;13;13;12;5;5;5;3;2;2;2;1;1;1;1;1;1;1	13;13;13;13;13;13;13;12;5;5;5;3;2;2;2;1;1;1;1;1;1;1	Heat shock protein STI1	CENPK1137D_2049;VIN7_4468;K7_STI1;STI1;AWRI1631_151890;SCRG_01429	tr|N1NY83|N1NY83_YEASC Sti1p OS=Saccharomyces cerevisiae (strain CEN.PK113-7D) OX=889517 GN=CENPK1137D_2049 PE=4 SV=1;tr|H0GND9|H0GND9_SACCK Sti1p OS=Saccharomyces cerevisiae x Saccharomyces kudriavzevii (strain VIN7) OX=1095631 GN=VIN7_4468 PE=4 SV=1;tr|G	22	13	13	13	9	10	11	9	9	10	10	9	11	12	12	9	10	12	10	9	10	11	9	9	10	10	9	11	12	12	9	10	12	10	9	10	11	9	9	10	10	9
C7GLH4;N1NVR3;G2WMS7;C8ZI08;B5VRU5;B3LJ98;P20449;A6ZNQ1;G0WC78;Q75C39;G0VHR4;S6EAA5;C5DJK0;A0A1S7HPD3;A0A1S7HCL9;I6NDU1;H0H118;J4U2B1	C7GLH4;N1NVR3;G2WMS7;C8ZI08;B5VRU5;B3LJ98;P20449;A6ZNQ1;G0WC78;Q75C39;G0VHR4;S6EAA5;C5DJK0;A0A1S7HPD3;A0A1S7HCL9;I6NDU1;H0H118;J4U2B1	2;2;2;2;2;2;2;2;1;1;1;1;1;1;1;1;1;1	2;2;2;2;2;2;2;2;1;1;1;1;1;1;1;1;1;1	2;2;2;2;2;2;2;2;1;1;1;1;1;1;1;1;1;1	ATP-dependent RNA helicase DBP5	VIN7_4482;DBP5;CENPK1137D_2066;K7_DBP5;EC1118_1O4_2443g;AWRI1631_152070;SCRG_01448;VIN7_9901	tr|C7GLH4|C7GLH4_YEAS2 Dbp5p OS=Saccharomyces cerevisiae (strain JAY291) OX=574961 GN=DBP5 PE=3 SV=1;tr|N1NVR3|N1NVR3_YEAS	19	2	2	2	2	2	2	2	2	2	2	2	2	2	2	2	2	2	2	2	2	2	2	2	2	2	2	2	2	2	2	2	2	2	2	2	2	2	2	2	2	2
N1NWW2;H0GNG6;G2WMU1;C8ZI24;C7GX55;B3LJB2;A6ZNR5;P14126;H0H0Z9;W0TBT2;Q6FTJ2;A0A0W0EM76;J8PWE7;G8BYL6;A0A0X8HWW3;A0A0L8RAU3;G8ZP44;H2AU45;G0VDH9;Q6CJR7;I2H452;G8JSY3;A7TDR9;G0WEM2;A0A061AI72;A0A0H5BZS0;A0A0D2ADZ9;R9NXI6;R7YQJ9;R9XJG6;Q759R7;J7S3T3;C5DJM1;A0A161HJY0;W1QIR3;I2K3Y4;A0A4P6XM13;A0A1E3PAT4;Q5K9E3;F5HG42;V5GQ65;M5E6W0;A0A081CHK7;A0A4S8V146;A0A0D1ZR71;A0A4S9WAY8;A0A4T0C8I2;A0A4S9RLR9;A0A…	N1NWW2;H0GNG6;G2WMU1;C8ZI24;C7GX55;B3LJB2;A6ZNR5;P14126;H0H0Z9;W0TBT2;Q6FTJ2;A0A0W0EM76	14;14;14;14;14;14;14;14;9;8;7;7;6;6;6;6;5;5;5;4;4;3;3;3;3;3;2;2;2;2;2;2;2;2;2;2;2;2;2;2;2;2;2;2;2;2;2;2;2;2;2;2;2;2;2;2;2;1	14;14;14;14;14;14;14;14;9;8;7;7;6;6;6;6;5;5;5;4;4;3;3;3;3;3;2;2;2;2;2;2;2;2;2;2;2;2;2;2;2;2;2;2;2;2;2;2;2;2;2;2;2;2;2;2;2;1	12;12;12;12;12;12;12;12;7;6;5;5;4;4;4;4;5;3;3;2;2;3;3;1;1;1;0;0;0;2;2;2;2;0;0;0;0;0;0;0;0;0;0;0;0;0;0;0;0;0;0;0;0;0;0;0;0;1	60S ribosomal protein L3	CENPK1137D_2083;VIN7_4497;K7_RPL3;EC1118_1O4_2641g;RPL3;SCRG_01462;VIN7_9918	tr|N1NWW2|N1NWW2_YEASC Rpl3p OS=Saccharomyces cerevisiae (strain CEN.PK113-7D) OX=889517 GN=CENPK1137D_2083 PE=3 SV=1;tr|H0GNG6|H0GNG6_SACCK Rpl3p OS=Saccharomyces cerevisiae x Saccharomyces kudriavzevii (strain VIN7) OX=1095631 GN=VIN7_4497 PE=3 SV=1;tr|G	58	14	14	12	11	11	12	12	13	13	14	13	11	11	12	12	13	12	13	11	11	12	12	13	13	14	13	11	11	12	12	13	12	13	9	9	10	10	11	11	12	11
N1NYF5;H0GNN7;G2WMZ6;C8ZI82;C7GML6;B5VS12;B3LJG3;A6ZNW8;P14065;K0KGP0;J8PWI6;J6EIP5;G8ZSL3;A0A1E3P3B4;A0A0L8RBP2;G0W7R0;G0VH50;G0VJ37;H0H156	N1NYF5;H0GNN7;G2WMZ6;C8ZI82;C7GML6;B5VS12;B3LJG3;A6ZNW8;P14065	3;3;3;3;3;3;3;3;3;1;1;1;1;1;1;1;1;1;1	3;3;3;3;3;3;3;3;3;1;1;1;1;1;1;1;1;1;1	3;3;3;3;3;3;3;3;3;1;1;1;1;1;1;1;1;1;1	Glycerol 2-dehydrogenase (NADP(+))	CENPK1137D_2139;VIN7_4546;K7_GCY1;EC1118_1O4_3301g;GCY1;AWRI1631_152780;SCRG_01516	tr|N1NYF5|N1NYF5_YEASC Gcy1p OS=Saccharomyces cerevisiae (strain CEN.PK113-7D) OX=889517 GN=CENPK1137D_2139 PE=4 SV=1;tr|H0GNN7|H0GNN7_SACCK Gcy1p OS=Saccharomyces cerevisiae x Saccharomyces kudriavzevii (strain VIN7) OX=1095631 GN=VIN7_4546 PE=4 SV=1;tr|G	19	3	3	3	3	3	3	3	3	2	2	2	3	3	3	3	2	2	2	3	3	3	3	3	2	2	2	3	3	3	3	2	2	2	3	3	3	3	3	2	2	2
N1NVS8;H0GNN8;G2WMZ8;C8ZI85;C7GML5;B5VS13;B3LJG5;A6ZNX0;H0H157;P38439;J8Q288;A0A0L8RB10	N1NVS8;H0GNN8;G2WMZ8;C8ZI85;C7GML5;B5VS13;B3LJG5;A6ZNX0;H0H157;P38439;J8Q288;A0A0L8RB10	2;2;2;2;2;2;2;2;2;2;1;1	2;2;2;2;2;2;2;2;2;2;1;1	2;2;2;2;2;2;2;2;2;2;1;1	RNA polymerase-associated protein LEO1	CENPK1137D_2141;VIN7_4547;K7_LEO1;EC1118_1O4_3334g;LEO1;AWRI1631_152790;SCRG_01518;VIN7_9966	tr|N1NVS8|N1NVS8_YEASC Leo1p OS=Saccharomyces cerevisiae (strain CEN.PK113-7D) OX=889517 GN=CENPK1137D_2141 PE=4 SV=1;tr|H0GNN8|H0GNN8_SACCK Leo1p OS=Saccharomyces cerevisiae x Saccharomyces kudriavzevii (strain VIN7) OX=1095631 GN=VIN7_4547 PE=4 SV=1;tr|G	12	2	2	2	2	2	2	2	2	2	2	2	2	1	1	1	1	2	1	2	2	2	2	2	2	2	2	2	1	1	1	1	2	1	2	2	2	2	2	2	2	2
N1P7B9;H0GNP7;G2WN08;C8Z5U9;C7GN88;B5VGR2;B3LFR5;A6ZNY0;P32324;H2AVW8;I2GWT6;A7THK9;J7S4Z5;Q876J4;M3JF75;B9WAZ4;I2GVA6;H2ARD5;A0A1E5RUW4;Q9P4S1;C5M634;Q875S0;G0W458;C5DJC0;A5DI11;S6ESE2;A0A1S7HUI5;A0A1S7HHB7;W0T6K4;Q5A0M4;G8ZM19;Q6FYA7;A0A0W0E2Z8;A0A060SWD6;A0A1V2L675;R9XGF8;Q754C8;Q6CPQ9;G8JQ59;C4YJQ8;A0A0X8HV77;A0A061B2G7;G0W7P3;K0KC53;Q874B9;C4QZQ5;A0A1G4KQ30;A0A1B2JHN5;A0A0X9V1J3;Q9P4S3;A5DVA…	N1P7B9;H0GNP7;G2WN08;C8Z5U9;C7GN88;B5VGR2;B3LFR5;A6ZNY0;P32324	29;29;29;29;29;29;29;29;29;14;13;12;12;11;11;10;10;10;10;9;9;9;9;9;9;9;9;9;8;8;8;8;8;8;7;7;7;7;7;7;7;7;6;6;6;6;6;6;5;5;5;5;5;5;5;5;5;4;4;4;4;4;4;4;4;4;4;4;4;3;3;3;3;3;3;3;3;3;3;3;3;3;3;3;3;3;3;3;3;3;3;3;3;3;3;3;3;3;3;3;3;3;3;3;3;3;3;3;3;3;3;3;3;2;2;2;2;2;2;2;2;2;2;2;2;2;2;2;2;2;2;2;2;2;2;2;2;2;2;2;2;2;2;2;2;2;1;1;1;1;1;1;1;1;1;1;1;1;1;1;1;1;1;1;1;1;1;1;1;1;1;1;1;1;1;1;1;1;1;1;1;1;1;1;1;1;1;1;1;1;…	29;29;29;29;29;29;29;29;29;14;13;12;12;11;11;10;10;10;10;9;9;9;9;9;9;9;9;9;8;8;8;8;8;8;7;7;7;7;7;7;7;7;6;6;6;6;6;6;5;5;5;5;5;5;5;5;5;4;4;4;4;4;4;4;4;4;4;4;4;3;3;3;3;3;3;3;3;3;3;3;3;3;3;3;3;3;3;3;3;3;3;3;3;3;3;3;3;3;3;3;3;3;3;3;3;3;3;3;3;3;3;3;3;2;2;2;2;2;2;2;2;2;2;2;2;2;2;2;2;2;2;2;2;2;2;2;2;2;2;2;2;2;2;2;2;2;1;1;1;1;1;1;1;1;1;1;1;1;1;1;1;1;1;1;1;1;1;1;1;1;1;1;1;1;1;1;1;1;1;1;1;1;1;1;1;1;1;1;1;1;…	8;8;8;8;8;8;8;8;8;1;0;0;2;0;1;1;0;0;0;1;1;0;0;0;1;1;1;1;0;1;0;1;1;0;1;0;0;0;0;0;0;1;0;0;1;1;1;1;1;1;0;0;0;0;0;0;0;0;0;0;0;1;0;0;0;0;0;0;0;0;0;0;0;0;0;0;0;0;0;0;0;0;0;0;0;0;0;0;0;0;0;0;0;0;0;0;0;0;0;0;0;0;0;0;0;0;0;0;0;0;0;0;0;0;0;0;0;0;0;0;0;0;0;0;0;0;0;0;0;0;0;0;0;0;0;0;0;0;0;0;0;0;0;0;0;0;0;0;0;0;0;0;0;0;0;0;0;0;0;0;0;0;0;0;0;0;0;0;0;0;0;0;0;0;0;0;0;0;0;0;0;0;0;0;0;0;0;0;0;0;0;0;0;0;0;0;0;0;0;0…	Elongation factor 2	CENPK1137D_4214;K7_EFT1;EFT1;AWRI1631_46000	tr|N1P7B9|N1P7B9_YEASC Eft2p OS=Saccharomyces cerevisiae (strain CEN.PK113-7D) OX=889517 GN=CENPK1137D_4214 PE=4 SV=1;tr|H0GNP7|H0GNP7_SACCK Eft1p OS=Saccharomyces cerevisiae x Saccharomyces kudriavzevii (strain VIN7) OX=1095631 GN=VIN7_1079 PE=4 SV=1;tr|G	226	29	29	8	28	28	28	27	28	28	28	28	27	28	27	27	27	28	29	28	28	28	27	28	28	28	28	27	28	27	27	27	28	29	8	8	8	7	8	8	8	8
N1NX01;H0GNP9;G2WN10;C8ZI98;C7GN86;A6ZNY2;P28241;J8QGC2;J8PHU3;W0T7K3;Q6FQD0;A0A0W0E9Q6;H0H168;A0A0L8RB32;G8JQ53;A0A109V0J8	N1NX01;H0GNP9;G2WN10;C8ZI98;C7GN86;A6ZNY2;P28241;J8QGC2;J8PHU3	3;3;3;3;3;3;3;2;2;1;1;1;1;1;1;1	3;3;3;3;3;3;3;2;2;1;1;1;1;1;1;1	3;3;3;3;3;3;3;2;2;1;1;1;1;1;1;1	Isocitrate dehydrogenase [NAD] subunit, mitochondrial;Isocitrate dehydrogenase [NAD] subunit 2, mitochondrial	CENPK1137D_2153;VIN7_4559;K7_IDH2;EC1118_1O4_3477g;IDH2	tr|N1NX01|N1NX01_YEASC Isocitrate dehydrogenase [NAD] subunit, mitochondrial OS=Saccharomyces cerevisiae (strain CEN.PK113-7D) OX=889517 GN=CENPK1137D_2153 PE=3 SV=1;tr|H0GNP9|H0GNP9_SACCK Isocitrate dehydrogenase [NAD] subunit, mitochondrial OS=Saccharomy	16	3	3	3	3	3	3	3	3	3	3	3	3	3	3	3	3	3	3	3	3	3	3	3	3	3	3	3	3	3	3	3	3	3	3	3	3	3	3	3	3	3
I7AR95;I7B4C2;N1P384;J8LI22;H0H179;G2WN23;C8ZGQ9;C7GN73;A6ZNZ5;G0W7M5;P08518;Q6E5W4;Q6E5W3;Q6E5W1;E9P8R9;Q7Z9V6;A0A0X9TQT4;S5RW00;S5RGQ1;S5RC40;E9P8R6;I7A6E4;I7B4B6;I7ARG5;I7A695;I6ZVK0;I6ZVJ5;I6ZVR1;I7B0E1;I7ARA2;I7A692;I7B4H4;I7B4C6;J7RV95;C5DLS0;A0A0X8HUJ8;W0TDG9;Q6CWA5;H2AVJ8;G8ZM49;G8JU71;S6ESB4;A0A1S7HUK9;A0A1S7HHE1;G0VJ71;A0A0L8RB33;R7Z672;A0A1E5RVG8	I7AR95;I7B4C2;N1P384;J8LI22;H0H179;G2WN23;C8ZGQ9;C7GN73;A6ZNZ5;G0W7M5;P08518;Q6E5W4;Q6E5W3;Q6E5W1;E9P8R9;Q7Z9V6;A0A0X9TQT4;S5RW00;S5RGQ1;S5RC40;E9P8R6;I7A6E4;I7B4B6;I7ARG5;I7A695;I6ZVK0;I6ZVJ5;I6ZVR1;I7B0E1;I7ARA2;I7A692;I7B4H4;I7B4C6;J7RV95;C5DLS0;A0A0X8HUJ8;W0TDG9;Q6CWA5;H2AVJ8;G8ZM49;G8JU71;S6ESB4;A0A1S7HUK9;A0A1S7HHE1;G0VJ71;A0A0L8RB33;R7Z672;A0A1E5RVG8	2;2;2;2;2;2;2;2;2;2;2;1;1;1;1;1;1;1;1;1;1;1;1;1;1;1;1;1;1;1;1;1;1;1;1;1;1;1;1;1;1;1;1;1;1;1;1;1	2;2;2;2;2;2;2;2;2;2;2;1;1;1;1;1;1;1;1;1;1;1;1;1;1;1;1;1;1;1;1;1;1;1;1;1;1;1;1;1;1;1;1;1;1;1;1;1	2;2;2;2;2;2;2;2;2;2;2;1;1;1;1;1;1;1;1;1;1;1;1;1;1;1;1;1;1;1;1;1;1;1;1;1;1;1;1;1;1;1;1;1;1;1;1;1	DNA-directed RNA polymerase;DNA-directed RNA polymerase II subunit RPB2	CENPK1137D_2167;VIN7_9991;K7_RPB2;EC1118_1O4_3653g;RPB2	tr|I7AR95|I7AR95_YEASX DNA-directed RNA polymerase subunit beta (Fragment) OS=Saccharomyces cerevisiae OX=4932 PE=3 SV=1;tr|I7B4C2|I7B4C2_9SACH DNA-directed RNA polymerase subunit beta (Fragment) OS=Naumovozyma dairenensis OX=27289 PE=3 SV=1;tr|N1P384|N1P3	48	2	2	2	1	1	2	1	1	1	1	1	1	1	1	1	1	1	1	1	1	2	1	1	1	1	1	1	1	1	1	1	1	1	1	1	2	1	1	1	1	1
C7GN71;N1NYH8;G2WN25;C8ZGR1;A6ZNZ7;P33302;B5VS38;A0A1E4RVV3;H2AT12;A0A1E4RVB4;A0A0H5C7Q9;H2AT13;A0A1E3NXL8;G0W7M2;G8BS28;A0A1E4RVS9;A0A0H5C870;A0A0H5C805;A0A0H5C7R5;A0A0H4K9M1;A0A0L8RB42;A0A1E3NWD5;A0A0H5CIE5;K0KSX0;A0A1V2L3T2;A0A061BCB8;A0A061AJ98;A0A0H5C8J4	C7GN71;N1NYH8;G2WN25;C8ZGR1;A6ZNZ7;P33302;B5VS38	4;4;4;4;4;4;3;1;1;1;1;1;1;1;1;1;1;1;1;1;1;1;1;1;1;1;1;1	4;4;4;4;4;4;3;1;1;1;1;1;1;1;1;1;1;1;1;1;1;1;1;1;1;1;1;1	4;4;4;4;4;4;3;1;1;1;1;1;1;1;1;1;1;1;1;1;1;1;1;1;1;1;1;1	Pleiotropic ABC efflux transporter of multiple drugs	PDR5;CENPK1137D_2169;K7_PDR5;EC1118_1O4_3675g;AWRI1631_153060	tr|C7GN71|C7GN71_YEAS2 Pdr5p OS=Saccharomyces cerevisiae (strain JAY291) OX=574961 GN=PDR5 PE=3 SV=1;tr|N1NYH8|N1NYH8_YEASC Pdr5p OS=Saccharomyces cerevisiae (strain CEN.PK113-7D) OX=889517 GN=CENPK1137D_2169 PE=3 SV=1;tr|G2WN25|G2WN25_YEASK K7_Pdr5p OS=Sa	28	4	4	4	4	3	4	3	3	3	4	4	3	4	4	2	2	2	2	4	3	4	3	3	3	4	4	3	4	4	2	2	2	2	4	3	4	3	3	3	4	4
N1P3A6;G2WN41;C8ZGS9;C7GN56;B5VS54;B3LJK1;A6ZP13;P13188;H0GNJ4;J6EIN2;J8PHT9;A0A0L8RBV7	N1P3A6;G2WN41;C8ZGS9;C7GN56;B5VS54;B3LJK1;A6ZP13;P13188;H0GNJ4	8;8;8;8;8;8;8;8;7;2;1;1	8;8;8;8;8;8;8;8;7;2;1;1	8;8;8;8;8;8;8;8;7;2;1;1	Glutamine--tRNA ligase	CENPK1137D_2187;K7_GLN4;EC1118_1O4_3873g;GLN4;AWRI1631_153220;SCRG_01561;VIN7_4587	tr|N1P3A6|N1P3A6_YEASC Gln4p OS=Saccharomyces cerevisiae (strain CEN.PK113-7D) OX=889517 GN=CENPK1137D_2187 PE=3 SV=1;tr|G2WN41|G2WN41_YEASK K7_Gln4p OS=Saccharomyces cerevisiae (strain Kyokai no. 7 / NBRC 101557) OX=721032 GN=K7_GLN4 PE=3 SV=1;tr|C8ZGS9|C	12	8	8	8	7	7	7	7	7	7	7	7	7	8	5	7	6	6	6	7	7	7	7	7	7	7	7	7	8	5	7	6	6	6	7	7	7	7	7	7	7	7
N1NWQ6;G2WN57;C7GLR0;B5VS68;B3LJL4;A6ZP29;P33330;C8ZGU3;H0GNQ9;A0A0L8RB80;J8LHY4;J4U2T2	N1NWQ6;G2WN57;C7GLR0;B5VS68;B3LJL4;A6ZP29;P33330;C8ZGU3;H0GNQ9;A0A0L8RB80	6;6;6;6;6;6;6;5;5;3;2;1	6;6;6;6;6;6;6;5;5;3;2;1	6;6;6;6;6;6;6;5;5;3;2;1	Phosphoserine aminotransferase	CENPK1137D_2200;K7_SER1;SER1;AWRI1631_153360;SCRG_01576;EC1118_1O4_4049g;VIN7_4599	tr|N1NWQ6|N1NWQ6_YEASC Phosphoserine aminotransferase OS=Saccharomyces cerevisiae (strain CEN.PK113-7D) OX=889517 GN=CENPK1137D_2200 PE=3 SV=1;tr|G2WN57|G2WN57_YEASK Phosphoserine aminotransferase OS=Saccharomyces cerevisiae (strain Kyokai no. 7 / NBRC 101	12	6	6	6	3	5	5	4	4	5	5	5	5	4	4	4	3	4	3	3	5	5	4	4	5	5	5	5	4	4	4	3	4	3	3	5	5	4	4	5	5	5
N1NX38;H0GNR2;G2WN60;C8ZGU7;C7GLQ7;B5VS71;B3LJL7;A6ZP32;P02992;J8Q200;A0A0L8RBX5;J6EMT3;H0H1A5;Q6FSL8;A0A0W0EHL6;Q0ZIB0;I2GXB3;A0A1B2J855;F2QW22;C4R4X4;G8BZA9;A0A1S7H8Q4;S6E2K6;G0W9W8;A0A1S7HJI0;Q0ZIA1;G8B680;A5H2T4;H8X2D4;G0VGB0	N1NX38;H0GNR2;G2WN60;C8ZGU7;C7GLQ7;B5VS71;B3LJL7;A6ZP32;P02992;J8Q200;A0A0L8RBX5;J6EMT3;H0H1A5;Q6FSL8;A0A0W0EHL6	9;9;9;9;9;9;9;9;9;7;7;6;6;5;5;2;2;2;2;2;2;2;2;2;2;1;1;1;1;1	9;9;9;9;9;9;9;9;9;7;7;6;6;5;5;2;2;2;2;2;2;2;2;2;2;1;1;1;1;1	8;8;8;8;8;8;8;8;8;6;6;5;5;4;4;2;2;1;1;1;2;2;2;2;2;1;1;1;1;1	Elongation factor Tu;Elongation factor Tu, mitochondrial	CENPK1137D_2203;VIN7_4602;K7_TUF1;EC1118_1O4_4093g;TUF1;AWRI1631_153390;SCRG_01579;VIN7_10022	tr|N1NX38|N1NX38_YEASC Elongation factor Tu OS=Saccharomyces cerevisiae (strain CEN.PK113-7D) OX=889517 GN=CENPK1137D_2203 PE=3 SV=1;tr|H0GNR2|H0GNR2_SACCK Elongation factor Tu OS=Saccharomyces cerevisiae x Saccharomyces kudriavzevii (strain VIN7) OX=10956	30	9	9	8	8	8	8	6	6	8	8	6	7	6	7	6	7	8	8	8	8	8	6	6	8	8	6	7	6	7	6	7	8	8	7	7	7	5	5	7	7	5
N1P3E6;G2WN73;C8ZGV7;C7GWI1;B5VS83;A6ZP44;P38934;H0GNS2;J8PHR7;J5PIM9;A0A0L8RB70	N1P3E6;G2WN73;C8ZGV7;C7GWI1;B5VS83;A6ZP44;P38934;H0GNS2;J8PHR7	8;8;8;8;8;8;8;7;4;3;2	8;8;8;8;8;8;8;7;4;3;2	8;8;8;8;8;8;8;7;4;3;2	Nuclear segregation protein BFR1	CENPK1137D_2217;K7_BFR1;EC1118_1O4_4214g;BFR1;AWRI1631_153510;VIN7_4613	tr|N1P3E6|N1P3E6_YEASC Bfr1p OS=Saccharomyces cerevisiae (strain CEN.PK113-7D) OX=889517 GN=CENPK1137D_2217 PE=4 SV=1;tr|G2WN73|G2WN73_YEASK K7_Bfr1p OS=Saccharomyces cerevisiae (strain Kyokai no. 7 / NBRC 101557) OX=721032 GN=K7_BFR1 PE=4 SV=1;tr|C8ZGV7|C	11	8	8	8	8	8	7	8	7	7	7	7	8	8	8	5	6	7	5	8	8	7	8	7	7	7	7	8	8	8	5	6	7	5	8	8	7	8	7	7	7	7
C8ZGW0;C7GWH8;B5VS86;B3LJM9;H0GNS5;A6ZP47;G2WN76;N1NWR9;P06634;A0A0L8RB91;J8PWB0;G0WB55;J4U4J8;G0VBD1;G8ZMP7;H2AXY7;J7QZU2;A0A1S7HG94;S6EVR8;A0A1S7HZD9;Q8TFK8;A0A0W0DLC3;A0A0L8R9Y7;C5DEU1;Q75B50;R9XK87;I2GYQ6;G8JXK3;A0A109UYE6;G0VCF2;G0WBE0;O93932;Q6XD64	C8ZGW0;C7GWH8;B5VS86;B3LJM9;H0GNS5;A6ZP47;G2WN76;N1NWR9;P06634;A0A0L8RB91;J8PWB0	9;9;9;9;9;9;8;8;8;5;5;4;4;3;2;2;2;2;2;2;2;2;2;2;2;2;2;2;2;2;2;1;1	9;9;9;9;9;9;8;8;8;5;5;4;4;3;2;2;2;2;2;2;2;2;2;2;2;2;2;2;2;2;2;1;1	8;8;8;8;8;8;7;7;7;4;4;3;3;2;1;1;2;1;1;1;1;1;1;1;1;1;1;1;1;1;1;1;1	ATP-dependent RNA helicase DED1	EC1118_1O4_4280g;DED1;AWRI1631_153540;SCRG_01592;VIN7_4616;K7_DED1;CENPK1137D_2220	tr|C8ZGW0|C8ZGW0_YEAS8 Ded1p OS=Saccharomyces cerevisiae (strain Lalvin EC1118 / Prise de mousse) OX=643680 GN=EC1118_1O4_4280g PE=3 SV=1;tr|C7GWH8|C7GWH8_YEAS2 Ded1p OS=Saccharomyces cerevisiae (strain JAY291) OX=574961 GN=DED1 PE=3 SV=1;tr|B5VS86|B5VS86_	33	9	9	8	7	8	8	8	8	8	9	8	8	8	6	7	8	8	6	7	8	8	8	8	8	9	8	8	8	6	7	8	8	6	6	7	7	7	7	7	8	7
N1NWS2;H0GNS8;G2WN81;C8ZGW5;C7GWH3;B5VS92;A6ZP52;P39683	N1NWS2;H0GNS8;G2WN81;C8ZGW5;C7GWH3;B5VS92;A6ZP52;P39683	4;4;4;4;4;4;4;4	4;4;4;4;4;4;4;4	4;4;4;4;4;4;4;4	Nicotinate phosphoribosyltransferase	CENPK1137D_2225;VIN7_4621;K7_NPT1;EC1118_1O4_4335g;NPT1;AWRI1631_153600	tr|N1NWS2|N1NWS2_YEASC Nicotinate phosphoribosyltransferase OS=Saccharomyces cerevisiae (strain CEN.PK113-7D) OX=889517 GN=CENPK1137D_2225 PE=3 SV=1;tr|H0GNS8|H0GNS8_SACCK Nicotinate phosphoribosyltransferase OS=Saccharomyces cerevisiae x Saccharomyces kud	8	4	4	4	3	3	3	2	3	3	2	2	4	3	2	1	1	1	2	3	3	3	2	3	3	2	2	4	3	2	1	1	1	2	3	3	3	2	3	3	2	2
N1NVV7;G2WN91;C8ZGX4;C7GWG3;B5VSA2;B3LJP3;A6ZP62;Q12044;H0GNT6;H0H1C6;J8Q219	N1NVV7;G2WN91;C8ZGX4;C7GWG3;B5VSA2;B3LJP3;A6ZP62;Q12044;H0GNT6;H0H1C6;J8Q219	2;2;2;2;2;2;2;2;1;1;1	2;2;2;2;2;2;2;2;1;1;1	2;2;2;2;2;2;2;2;1;1;1	Regulator of calcineurin 2	CENPK1137D_2236;K7_WSP1;EC1118_1O4_4456g;C1Q_04861;AWRI1631_153700;SCRG_01607;SCY_5277;RCN2;VIN7_4630;VIN7_10050	tr|N1NVV7|N1NVV7_YEASC Rcn2p OS=Saccharomyces cerevisiae (strain CEN.PK113-7D) OX=889517 GN=CENPK1137D_2236 PE=4 SV=1;tr|G2WN91|G2WN91_YEASK K7_Wsp1p OS=Saccharomyces cerevisiae (strain Kyokai no. 7 / NBRC 101557) OX=721032 GN=K7_WSP1 PE=4 SV=1;tr|C8ZGX4|C	11	2	2	2	2	2	2	2	2	2	2	2	2	2	2	2	1	2	2	2	2	2	2	2	2	2	2	2	2	2	2	1	2	2	2	2	2	2	2	2	2	2
N1NVW2;H0GNU4;G2WNA0;C8ZGY3;C7GWF4;B5VSB1;B3LJQ2;A6ZP71;Q12363;J6EFD2;H0H1D4	N1NVW2;H0GNU4;G2WNA0;C8ZGY3;C7GWF4;B5VSB1;B3LJQ2;A6ZP71;Q12363	12;12;12;12;12;12;12;12;12;4;3	12;12;12;12;12;12;12;12;12;4;3	12;12;12;12;12;12;12;12;12;4;3	Transcriptional modulator WTM1	CENPK1137D_2246;VIN7_4639;K7_WTM1;EC1118_1O4_4566g;WTM1;AWRI1631_153790;SCRG_01616	tr|N1NVW2|N1NVW2_YEASC Wtm1p OS=Saccharomyces cerevisiae (strain CEN.PK113-7D) OX=889517 GN=CENPK1137D_2246 PE=4 SV=1;tr|H0GNU4|H0GNU4_SACCK Wtm1p OS=Saccharomyces cerevisiae x Saccharomyces kudriavzevii (strain VIN7) OX=1095631 GN=VIN7_4639 PE=4 SV=1;tr|G	11	12	12	12	12	12	12	12	12	11	11	12	12	12	12	12	11	11	11	12	12	12	12	12	11	11	12	12	12	12	12	11	11	11	12	12	12	12	12	11	11	12
B5VSE0;H2AN86;G0VB75;N1NWV8;J8PHM6;H0H1F4;G2WNC7;C8ZH10;C7GWD0;B3LJS7;A6ZP97;G0WAZ8;P53549;A7TME7;S6EEJ2;C5DF39;A0A1S7HII6;Q6CTW4;G8ZMZ1;A0A1S7HXV1;Q6FMD6;A0A0W0EPF0;W0TAB9;A0A0L8RC26;I2H2N0;J7RNX1;G8BSG6	B5VSE0;H2AN86;G0VB75;N1NWV8;J8PHM6;H0H1F4;G2WNC7;C8ZH10;C7GWD0;B3LJS7;A6ZP97;G0WAZ8;P53549;A7TME7;S6EEJ2;C5DF39;A0A1S7HII6;Q6CTW4;G8ZMZ1;A0A1S7HXV1;Q6FMD6;A0A0W0EPF0;W0TAB9;A0A0L8RC26;I2H2N0;J7RNX1;G8BSG6	2;2;2;2;2;2;2;2;2;2;2;2;2;1;1;1;1;1;1;1;1;1;1;1;1;1;1	2;2;2;2;2;2;2;2;2;2;2;2;2;1;1;1;1;1;1;1;1;1;1;1;1;1;1	2;2;2;2;2;2;2;2;2;2;2;2;2;1;1;1;1;1;1;1;1;1;1;1;1;1;1	26S protease subunit RPT4	VIN7_4664;AWRI1631_154080;CENPK1137D_2275;VIN7_10084;K7_RPT4;EC1118_1O4_4885g;RPT4;SCRG_01642	tr|B5VSE0|B5VSE0_YEAS6 YOR259Cp-like protein (Fragment) OS=Saccharomyces cerevisiae (strain AWRI1631) OX=545124 GN=AWRI163	28	2	2	2	1	1	1	1	1	1	1	1	1	2	1	1	1	1	1	1	1	1	1	1	1	1	1	1	2	1	1	1	1	1	1	1	1	1	1	1	1	1
B5VSE9;N1NWW4;H0GNX6;G2WND8;C8ZH20;C7GWC0;B3LJT6;A6ZPA7;P32563;H0H1G1;J8LHV0;A0A0L8RC36	B5VSE9;N1NWW4;H0GNX6;G2WND8;C8ZH20;C7GWC0;B3LJT6;A6ZPA7;P32563;H0H1G1	5;5;5;5;5;5;5;5;5;3;2;2	5;5;5;5;5;5;5;5;5;3;2;2	5;5;5;5;5;5;5;5;5;3;2;2	V-type proton ATPase subunit a;V-type proton ATPase subunit a, vacuolar isoform	AWRI1631_154170;CENPK1137D_2285;VIN7_4673;K7_VPH1;EC1118_1O4_5006g;VPH1;SCRG_01652;VIN7_10093	tr|B5VSE9|B5VSE9_YEAS6 V-type proton ATPase subunit a OS=Saccharomyces cerevisiae (strain AWRI1631) OX=545124 GN=AWRI1631_154170 PE=3 SV=1;tr|N1NWW4|N1NWW4_YEASC V-type proton ATPase subunit a OS=Saccharomyces cerevisiae (strain CEN.PK113-7D) OX=889517 GN=	12	5	5	5	4	4	4	4	4	4	4	4	4	4	4	4	4	4	4	4	4	4	4	4	4	4	4	4	4	4	4	4	4	4	4	4	4	4	4	4	4	4
N1P3M1;J8Q1V8;H0GNX8;G2WNE0;B3LJT8;Q12024;A6ZPA9;B5VSF1;C8ZH22;C7GWB8;A0A0L8RBE6;H0H1G3	N1P3M1;J8Q1V8;H0GNX8;G2WNE0;B3LJT8;Q12024;A6ZPA9;B5VSF1;C8ZH22;C7GWB8;A0A0L8RBE6;H0H1G3	2;2;2;2;2;2;2;1;1;1;1;1	2;2;2;2;2;2;2;1;1;1;1;1	2;2;2;2;2;2;2;1;1;1;1;1	Ribosome biogenesis protein YTM1	YTM1;K7_YTM1;AWRI1631_154190	tr|N1P3M1|N1P3M1_YEASC Ribosome biogenesis protein YTM1 OS=Saccharomyces cerevisiae (strain CEN.PK113-7D) OX=889517 GN=YTM1 PE=3 SV=1;tr|J8Q1V8|J8Q1V8_SACAR Ribosome biogenesis protein YTM1 OS=Saccharomyces arboricola (strain H-6 / AS 2.3317 / CBS 10644) O	12	2	2	2	1	1	1	1	1	1	1	2	0	0	0	1	1	1	1	1	1	1	1	1	1	1	2	0	0	0	1	1	1	1	1	1	1	1	1	1	1	2
N1NWX2;G2WNF1;C8ZH35;C7GWA7;B3LJU9;A6ZPC0;Q12305;H0GNY8	N1NWX2;G2WNF1;C8ZH35;C7GWA7;B3LJU9;A6ZPC0;Q12305;H0GNY8	4;4;4;4;4;4;4;3	4;4;4;4;4;4;4;3	4;4;4;4;4;4;4;3	Thiosulfate sulfurtransferase RDL1, mitochondrial	CENPK1137D_2300;K7_YOR285W;EC1118_1O4_5171g;C1Q_04811;SCRG_01665;SCY_5335;RDL1;VIN7_4686	tr|N1NWX2|N1NWX2_YEASC Rdl1p OS=Saccharomyces cerevisiae (strain CEN.PK113-7D) OX=889517 GN=CENPK1137D_2300 PE=4 SV=1;tr|G2WNF1|G2WNF1_YEASK K7_Yor285wp OS=Saccharomyces cerevisiae (strain Kyokai no. 7 / NBRC 101557) OX=721032 GN=K7_YOR285W PE=4 SV=1;tr|C8	8	4	4	4	4	4	4	4	4	4	4	3	3	4	3	4	2	3	3	4	4	4	4	4	4	4	3	3	4	3	4	2	3	3	4	4	4	4	4	4	4	3
N1P3R3;J8LHW8;H0GP02;G2WNG5;C8ZH49;B3LJW3;A6ZPD4;O14467;H0H1I2;C7GNW2;A0A0L8RBH2	N1P3R3;J8LHW8;H0GP02;G2WNG5;C8ZH49;B3LJW3;A6ZPD4;O14467;H0H1I2;C7GNW2;A0A0L8RBH2	2;2;2;2;2;2;2;2;1;1;1	2;2;2;2;2;2;2;2;1;1;1	2;2;2;2;2;2;2;2;1;1;1	Multiprotein-bridging factor 1	CENPK1137D_2317;VIN7_4700;K7_MBF1;EC1118_1O4_5336g;SCRG_01680;MBF1;VIN7_10119	tr|N1P3R3|N1P3R3_YEASC Mbf1p OS=Saccharomyces cerevisiae (strain CEN.PK113-7D) OX=889517 GN=CENPK1137D_2317 PE=4 SV=1;tr|J8LHW8|J8LHW8_SACAR Mbf1p OS=Saccharomyces arboricola (strain H-6 / AS 2.3317 / CBS 10644) OX=1160507 GN=SU7_3376 PE=4 SV=1;tr|H0GP02|H	11	2	2	2	2	2	2	2	2	2	2	2	2	2	2	2	2	2	2	2	2	2	2	2	2	2	2	2	2	2	2	2	2	2	2	2	2	2	2	2	2	2
C8ZH60;N1NXG4;G2WNH6;C7GNV1;B3LJX4;Q12499;A6ZPE5;H0H1I9;B5VSI7;A0A0L8RBH6;J6EEA5;A7TIF5;G8ZNP6;G8BVM5;G0VB48;Q6CKR8;C5E3P7;I2GYC3;G0WAV1;G8BXE3;H2AQK1;H2ATV4;W0T6U3;A0A1S7HY61;S6EEH2;A0A1S7HIC0;A0A0X8HRR0;A0A1E5R9Q9;A5DHW0;A0A0H5CBR8;Q753I4;Q6FQ21;A0A061BCU1;G8JMJ6;A0A0W0E044;R9XCJ5;A0A5C1DT41;J7S986;J7RQR1;A0A510P5A0;A0A2H0ZY53;A0A0L0NW11;H6BPS7;A0A3M7BU67;A0A3M6XZT4;A0A4S9L3M8;A0A060T688;A0A4S9…	C8ZH60;N1NXG4;G2WNH6;C7GNV1;B3LJX4;Q12499;A6ZPE5;H0H1I9;B5VSI7;A0A0L8RBH6;J6EEA5;A7TIF5;G8ZNP6;G8BVM5;G0VB48	9;9;9;9;9;9;9;8;8;8;8;7;5;5;5;4;4;4;4;4;3;3;3;3;3;3;3;2;2;2;2;2;2;2;2;2;2;2;2;2;2;2;2;1;1;1;1;1;1;1;1;1;1;1;1;1;1;1;1;1;1;1;1;1;1;1;1;1;1;1;1;1;1;1;1;1;1;1;1;1;1;1;1	9;9;9;9;9;9;9;8;8;8;8;7;5;5;5;4;4;4;4;4;3;3;3;3;3;3;3;2;2;2;2;2;2;2;2;2;2;2;2;2;2;2;2;1;1;1;1;1;1;1;1;1;1;1;1;1;1;1;1;1;1;1;1;1;1;1;1;1;1;1;1;1;1;1;1;1;1;1;1;1;1;1;1	7;7;7;7;7;7;7;6;6;6;6;5;3;3;3;2;3;2;2;2;2;2;2;2;2;2;2;1;1;0;1;1;0;1;1;1;1;1;1;1;1;1;1;1;1;1;1;1;1;1;1;1;1;1;1;1;1;1;1;1;1;1;1;1;1;1;1;1;1;1;1;1;1;1;1;1;1;1;1;1;1;1;1	Nucleolar protein 58	VIN7_4711;EC1118_1O4_5479g;CENPK1137D_2328;K7_NOP58;NOP58;SCRG_01691;VIN7_10128;AWRI1631_154570	tr|C8ZH60|C8ZH60_YEAS8 Nop58p OS=Saccharomyces cerevisiae (strain Lalvin EC1118 / Prise de mousse) OX=643680 GN=EC1118_1O	84	9	9	7	7	7	7	8	8	7	7	7	7	5	8	7	7	6	7	7	7	7	8	8	7	7	7	7	5	8	7	7	6	7	5	5	5	6	6	5	5	5
N1NW80;H0GP22;C8ZH74;C7GNU0;B3LJY5;A6ZPF6;P54885;G2WNI8;B5VSJ7;G0W5C8;J8PYY4;J6EFP3;G0VJM7;A0A0L8RBH3	N1NW80;H0GP22;C8ZH74;C7GNU0;B3LJY5;A6ZPF6;P54885;G2WNI8	5;5;5;5;5;5;5;4;2;1;1;1;1;1	5;5;5;5;5;5;5;4;2;1;1;1;1;1	4;4;4;4;4;4;4;3;2;0;0;0;0;0	Gamma-glutamyl phosphate reductase	CENPK1137D_2341;VIN7_4722;EC1118_1O4_5644g;PRO2;SCRG_01703;K7_PRO2	tr|N1NW80|N1NW80_YEASC Pro2p OS=Saccharomyces cerevisiae (strain CEN.PK113-7D) OX=889517 GN=CENPK1137D_2341 PE=3 SV=1;tr|H0GP22|H0GP22_SACCK Pro2p OS=Saccharomyces cerevisiae x Saccharomyces kudriavzevii (strain VIN7) OX=1095631 GN=VIN7_4722 PE=3 SV=1;tr|C	14	5	5	4	4	5	5	4	4	5	5	4	3	5	5	3	3	4	5	4	5	5	4	4	5	5	4	3	5	5	3	3	4	5	3	4	4	3	3	4	4	3
N1NYZ0;H0GP27;G2WNJ5;C8ZH84;C7GNT3;B3LJZ2;A6ZPG3;P22203;B5VSL1;J8Q1J9;J5PWN0;H0H1K3;A0A0L8RBQ9	N1NYZ0;H0GP27;G2WNJ5;C8ZH84;C7GNT3;B3LJZ2;A6ZPG3;P22203;B5VSL1	5;5;5;5;5;5;5;5;3;2;2;2;2	5;5;5;5;5;5;5;5;3;2;2;2;2	5;5;5;5;5;5;5;5;3;2;2;2;2	V-type proton ATPase subunit E	CENPK1137D_2349;VIN7_4729;K7_VMA4;EC1118_1O4_5754g;VMA4;SCRG_01710;AWRI1631_154830	tr|N1NYZ0|N1NYZ0_YEASC Vma4p OS=Saccharomyces cerevisiae (strain CEN.PK113-7D) OX=889517 GN=CENPK1137D_2349 PE=3 SV=1;tr|H0GP27|H0GP27_SACCK Vma4p OS=Saccharomyces cerevisiae x Saccharomyces kudriavzevii (strain VIN7) OX=1095631 GN=VIN7_4729 PE=3 SV=1;tr|G	13	5	5	5	4	5	5	4	5	4	5	4	5	5	5	5	5	5	4	4	5	5	4	5	4	5	4	5	5	5	5	5	5	4	4	5	5	4	5	4	5	4
N1NW84;C8ZH87;C7GNT1;B5VSL3;B3LJZ4;A6ZPG5;P40825;G2WNJ7;H0GP29;J4U2J7;H0H1K5;J8PYK4;H2AVJ2;G0VFN2;Q6FV21;A0A0W0CWA9;W0TCJ3;I2GVV0;Q6CLJ9;C5DG24;J7R629;A7TPK2;S6F6J3;A0A1S7HKA4;W1Q940;A0A1E4S4Y9;A0A0H5C4F3;G8BWM7;G0WBT0;A0A1S7H811;G9A058;A0A0X8HTB1;A0A2U9QWT7;A0A1V2LJ87;A0A1Z8JQX4;A0A099P4F1;A5E5L6;C5M8K8;A0A0D1XNT6;A0A161HI30;M3K4E8;A0A4T0DJS7;A0A3M7H812;K0K939;A0A3M7CFE2;A0A4V6TJ28;A0A4V4LG55;A0…	N1NW84;C8ZH87;C7GNT1;B5VSL3;B3LJZ4;A6ZPG5;P40825;G2WNJ7;H0GP29;J4U2J7;H0H1K5	23;23;23;23;23;23;23;22;21;15;14;11;6;6;5;5;5;4;4;3;3;3;3;3;3;2;2;2;2;2;2;2;2;2;2;2;1;1;1;1;1;1;1;1;1;1;1;1;1;1;1;1;1;1;1;1;1;1;1;1;1;1;1;1;1;1;1;1;1;1;1;1;1;1;1;1;1;1;1;1;1;1;1;1;1;1;1;1;1;1;1;1;1;1;1;1;1;1;1;1;1;1;1;1;1;1;1;1;1;1;1;1;1;1;1;1;1;1;1;1;1;1;1;1	23;23;23;23;23;23;23;22;21;15;14;11;6;6;5;5;5;4;4;3;3;3;3;3;3;2;2;2;2;2;2;2;2;2;2;2;1;1;1;1;1;1;1;1;1;1;1;1;1;1;1;1;1;1;1;1;1;1;1;1;1;1;1;1;1;1;1;1;1;1;1;1;1;1;1;1;1;1;1;1;1;1;1;1;1;1;1;1;1;1;1;1;1;1;1;1;1;1;1;1;1;1;1;1;1;1;1;1;1;1;1;1;1;1;1;1;1;1;1;1;1;1;1;1	23;23;23;23;23;23;23;22;21;15;14;11;6;6;5;5;5;4;4;3;3;3;3;3;3;2;2;2;2;2;2;2;2;2;2;2;1;1;1;1;1;1;1;1;1;1;1;1;1;1;1;1;1;1;1;1;1;1;1;1;1;1;1;1;1;1;1;1;1;1;1;1;1;1;1;1;1;1;1;1;1;1;1;1;1;1;1;1;1;1;1;1;1;1;1;1;1;1;1;1;1;1;1;1;1;1;1;1;1;1;1;1;1;1;1;1;1;1;1;1;1;1;1;1	Alanine--tRNA ligase;Alanine--tRNA ligase, mitochondrial	ALA1;K7_ALA1	tr|N1NW84|N1NW84_YEASC Alanine--tRNA ligase OS=Saccharomyces cerevisiae (strain CEN.PK113-7D) OX=889517 GN=ALA1 PE=3 SV=1;tr|C8ZH87|C8ZH87_YEAS8 Alanine--tRNA ligase OS=Saccharomyces cerevisiae (strain Lalvin EC1118 / Prise de mousse) OX=643680 GN=ALA1 PE=	124	23	23	23	21	20	20	19	21	21	21	22	17	21	18	17	20	20	17	21	20	20	19	21	21	21	22	17	21	18	17	20	20	17	21	20	20	19	21	21	21	22
N1P3V0;G2WNK3;C8ZH93;C7GNS5;B3LK00;A6ZPH1;P10964;B5VSL9;R9XEU0;G8BWN2;Q6CIX4;A7TPJ8;S6EJE7;A0A1S7HK23;A0A1S7H819;G9A065;J8LHJ7;G0WET3;G0VGD7;B5VSL8;A0A1Y1C9D7;A0A1Y1C9A6;A0A1Y1C7M8;C5MB41;G3B430;W1QCQ2;A0A4P6XR48;Q759A3;Q6FV16;A0A0W0DL50;B5RT96;A3LYS3;A0A0X8HTD0;H8WWC4;M3HQL8;C5DG15;W0TDS4;A0A0L8RBK7;G8BCE3;J7S7C1;A0A0P0II29	N1P3V0;G2WNK3;C8ZH93;C7GNS5;B3LK00;A6ZPH1;P10964;B5VSL9;R9XEU0;G8BWN2;Q6CIX4;A7TPJ8;S6EJE7;A0A1S7HK23;A0A1S7H819;G9A065;J8LHJ7;G0WET3;G0VGD7	4;4;4;4;4;4;4;3;2;2;2;2;2;2;2;2;2;2;2;1;1;1;1;1;1;1;1;1;1;1;1;1;1;1;1;1;1;1;1;1;1	4;4;4;4;4;4;4;3;2;2;2;2;2;2;2;2;2;2;2;1;1;1;1;1;1;1;1;1;1;1;1;1;1;1;1;1;1;1;1;1;1	4;4;4;4;4;4;4;3;2;2;2;2;2;2;2;2;2;2;2;1;1;1;1;1;1;1;1;1;1;1;1;1;1;1;1;1;1;1;1;1;1	DNA-directed RNA polymerase;DNA-directed RNA polymerase I subunit RPA190	CENPK1137D_2357;K7_RPA190;EC1118_1O4_5864g;RPA190;SCRG_01718;AWRI1631_154900	tr|N1P3V0|N1P3V0_YEASC DNA-directed RNA polymerase subunit OS=Saccharomyces cerevisiae (strain CEN.PK113-7D) OX=889517 GN=CENPK1137D_2357 PE=3 SV=1;tr|G2WNK3|G2WNK3_YEASK DNA-directed RNA polymerase subunit OS=Saccharomyces cerevisiae (strain Kyokai no. 7	41	4	4	4	2	2	2	2	2	2	3	3	1	1	2	2	1	2	2	2	2	2	2	2	2	3	3	1	1	2	2	1	2	2	2	2	2	2	2	2	3	3
N1NZ10;J8PVY9;J6EM83;H0H1M9;G2WNM8;C8ZHB7;C7GNQ1;B3LK24;A6ZPJ7;P48589;A0A0J9X223;A0A0L8RBL1;G9A0A5;G0W5E8;J7R5Z8;H2ASY4;G0VJM0;C5DFX8;R9XDM3;Q758W6;I6NCM0;Q6FP23;I2GVS7;A0A0W0DHK0;W1QGY5;A0A4T0X9M8;A0A099NYC0;Q5KK99;F5HFG2	N1NZ10;J8PVY9;J6EM83;H0H1M9;G2WNM8;C8ZHB7;C7GNQ1;B3LK24;A6ZPJ7;P48589;A0A0J9X223;A0A0L8RBL1;G9A0A5;G0W5E8	6;6;6;6;6;6;6;6;6;6;5;5;3;3;2;2;2;2;1;1;1;1;1;1;1;1;1;1;1	6;6;6;6;6;6;6;6;6;6;5;5;3;3;2;2;2;2;1;1;1;1;1;1;1;1;1;1;1	6;6;6;6;6;6;6;6;6;6;5;5;3;3;2;2;2;2;1;1;1;1;1;1;1;1;1;1;1	40S ribosomal protein S12	CENPK1137D_2384;K7_RPS12;EC1118_1O4_6172g;RPS12;SCRG_01742	tr|N1NZ10|N1NZ10_YEASC 40S ribosomal protein S12 OS=Saccharomyces cerevisiae (strain CEN.PK113-7D) OX=889517 GN=CENPK1137D_2384 PE=3 SV=1;tr|J8PVY9|J8PVY9_SACAR 40S ribosomal protein S12 OS=Saccharomyces arboricola (strain H-6 / AS 2.3317 / CBS 10644) OX=1	29	6	6	6	5	5	5	5	6	5	5	5	5	5	5	5	5	5	5	5	5	5	5	6	5	5	5	5	5	5	5	5	5	5	5	5	5	5	6	5	5	5
N1NZ13;G2WNN4;C8ZHC2;A6ZPK2;P46367;B5VSP8;J8LHM7;H0H1N2;J6ELB8;A0A0L8RBL6;Q6CLU0;R9XDN0;Q758W1;G9A0B0;Q6FVP8;A0A0W0E0I5	N1NZ13;G2WNN4;C8ZHC2;A6ZPK2;P46367;B5VSP8;J8LHM7;H0H1N2;J6ELB8;A0A0L8RBL6	12;12;12;12;12;11;8;6;6;6;2;1;1;1;1;1	12;12;12;12;12;11;8;6;6;6;2;1;1;1;1;1	12;12;12;12;12;11;8;6;6;6;2;1;1;1;1;1	Potassium-activated aldehyde dehydrogenase, mitochondrial	VIN7_4766;CENPK1137D_2389;K7_ALD4;EC1118_1O4_6227g;ALD4;AWRI1631_155220;VIN7_10186	tr|N1NZ13|N1NZ13_YEASC Ald4p OS=Saccharomyces cerevisiae (strain CEN.PK113-7D) OX=889517 GN=CENPK1137D_2389 PE=3 SV=1;tr|G	17	12	12	12	10	10	10	8	9	10	9	10	9	10	9	9	9	10	8	10	10	10	8	9	10	9	10	9	10	9	9	9	10	8	10	10	10	8	9	10	9	10
N1NX34;H0GP58;G2WNN5;C8ZHC3;C7GUL4;B3LK29;A6ZPK3;P07262;X5D8U3;X5D8R7;X5CUH0;X5CNQ4;I7KTC2;F8KA80;J5S608;H0H1N3;Q8TFF6;Q65C67;Q65C65;Q65C64;Q65C63;A0A0L8RCC3;X5CTN9;J8PVZ4;B5VSP9;W8PSC4;W8P233;W8PD46;W8P9R7;W8P1S0;W8PUE6;W8P1S6;W8PD50;W8PD54;W8PD36;H2AZJ6;J8Q5A4;G0V778;C5DFW7;G0WF20;A0A191TBC3;J8QFR9;N1P7G4;H0GBU0;G2W8H1;C8Z3M7;C7GPH9;B5VDG0;B3LUZ4;A7A0A7;A0A0L8RPC4;A0A1B2J8B5;J7S6Z1;G9A0B2;A0A1E…	N1NX34;H0GP58;G2WNN5;C8ZHC3;C7GUL4;B3LK29;A6ZPK3;P07262;X5D8U3;X5D8R7;X5CUH0;X5CNQ4;I7KTC2;F8KA80;J5S608;H0H1N3;Q8TFF6;Q65C67;Q65C65;Q65C64;Q65C63;A0A0L8RCC3;X5CTN9;J8PVZ4	9;9;9;9;9;9;9;9;6;6;6;6;6;6;6;6;6;6;6;6;6;6;5;5;4;3;3;3;3;3;3;3;3;3;3;3;3;3;3;3;2;2;2;2;2;2;2;2;2;2;2;2;2;2;2;2;2;2;2;1;1;1;1;1;1;1;1;1;1;1;1;1;1;1;1;1;1;1	9;9;9;9;9;9;9;9;6;6;6;6;6;6;6;6;6;6;6;6;6;6;5;5;4;3;3;3;3;3;3;3;3;3;3;3;3;3;3;3;2;2;2;2;2;2;2;2;2;2;2;2;2;2;2;2;2;2;2;1;1;1;1;1;1;1;1;1;1;1;1;1;1;1;1;1;1;1	9;9;9;9;9;9;9;9;6;6;6;6;6;6;6;6;6;6;6;6;6;6;5;5;4;3;3;3;3;3;3;3;3;3;3;3;3;3;3;3;2;2;2;2;2;2;2;2;2;2;2;2;2;2;2;2;2;2;2;1;1;1;1;1;1;1;1;1;1;1;1;1;1;1;1;1;1;1	Glutamate dehydrogenase;NADP-specific glutamate dehydrogenase 1	CENPK1137D_2390;VIN7_4767;K7_GDH1;EC1118_1O4_6238g;GDH1;SCRG_01748;VIN7_10187	tr|N1NX34|N1NX34_YEASC Glutamate dehydrogenase OS=Saccharomyces cerevisiae (strain CEN.PK113-7D) OX=889517 GN=CENPK1137D_2390 PE=3 SV=1;tr|H0GP58|H0GP58_SACCK Glutamate dehydrogenase OS=Saccharomyces cerevisiae x Saccharomyces kudriavzevii (strain VIN7) OX	78	9	9	9	8	7	8	9	8	8	7	7	6	7	6	8	8	7	6	8	7	8	9	8	8	7	7	6	7	6	8	8	7	6	8	7	8	9	8	8	7	7
B5VLA1;H0GIB8;N1P8G4;G2WGU2;C7GR38;A6ZPP8;P47035;C8ZBD8	B5VLA1;H0GIB8;N1P8G4;G2WGU2;C7GR38;A6ZPP8;P47035;C8ZBD8	2;2;2;2;2;2;2;1	2;2;2;2;2;2;2;1	2;2;2;2;2;2;2;1	Nucleolar protein NET1	AWRI1631_101270;VIN7_2609;CENPK1137D_1225;K7_NET1;NET1;EC1118_1J11_1739g	tr|B5VLA1|B5VLA1_YEAS6 YJL076Wp-like protein (Fragment) OS=Saccharomyces cerevisiae (strain AWRI1631) OX=545124 GN=AWRI1631_101270 PE=4 SV=1;tr|H0GIB8|H0GIB8_SACCK Net1p OS=Saccharomyces cerevisiae x Saccharomyces kudriavzevii (strain VIN7) OX=1095631 GN=V	8	2	2	2	1	2	2	1	2	2	1	2	1	0	0	0	0	1	1	1	2	2	1	2	2	1	2	1	0	0	0	0	1	1	1	2	2	1	2	2	1	2
N1P0U8;H0GIC4;C8ZBE5;C7GR45;B5VLB1;B3LQ43;A6ZPQ5;P40363;G2WGU9	N1P0U8;H0GIC4;C8ZBE5;C7GR45;B5VLB1;B3LQ43;A6ZPQ5;P40363;G2WGU9	2;2;2;2;2;2;2;2;1	2;2;2;2;2;2;2;2;1	2;2;2;2;2;2;2;2;1	S-formylglutathione hydrolase	CENPK1137D_1233;VIN7_2616;EC1118_1J11_1827g;C1Q_02815;AWRI1631_101370;SCRG_03602;SCY_2865;K7_YJL068C	tr|N1P0U8|N1P0U8_YEASC S-formylglutathione hydrolase OS=Saccharomyces cerevisiae (strain CEN.PK113-7D) OX=889517 GN=CENPK1137D_1233 PE=3 SV=1;tr|H0GIC4|H0GIC4_SACCK S-formylglutathione hydrolase OS=Saccharomyces cerevisiae x Saccharomyces kudriavzevii (str	9	2	2	2	2	2	2	2	2	2	2	2	2	2	2	2	2	2	2	2	2	2	2	2	2	2	2	2	2	2	2	2	2	2	2	2	2	2	2	2	2	2
N1NZW1;H0GID8;G2WGW5;C8ZBG2;B3LQ59;A6ZPS3;P00360;B5VLC4;J8LM79;J5Q1M7;H0GWU4;A0A0L8RGH3;P17819;W0TG93;Q6CX23;Q01077;P84999;A4ZGQ9;W0T9E0;P84998;G0W843;A0A060T9D2;A0A0A0WGN4;B3FPE3	N1NZW1;H0GID8;G2WGW5;C8ZBG2;B3LQ59;A6ZPS3;P00360;B5VLC4;J8LM79	16;16;16;16;16;16;16;12;8;7;7;6;3;3;3;3;3;3;2;2;2;2;2;1	11;11;11;11;11;11;11;7;4;3;3;3;0;0;0;0;0;0;0;0;0;1;1;1	8;8;8;8;8;8;8;4;1;2;2;2;0;0;0;0;0;0;0;0;0;0;0;0	Glyceraldehyde-3-phosphate dehydrogenase;Glyceraldehyde-3-phosphate dehydrogenase 1	CENPK1137D_1249;VIN7_2630;K7_TDH1;EC1118_1J11_2025g;SCRG_03618;TDH1;AWRI1631_101500	tr|N1NZW1|N1NZW1_YEASC Glyceraldehyde-3-phosphate dehydrogenase OS=Saccharomyces cerevisiae (strain CEN.PK113-7D) OX=889517 GN=CENPK1137D_1249 PE=3 SV=1;tr|H0GID8|H0GID8_SACCK Glyceraldehyde-3-phosphate dehydrogenase OS=Saccharomyces cerevisiae x Saccharom	24	16	11	8	16	16	16	16	16	16	16	16	16	16	16	16	15	16	15	11	11	11	11	11	11	11	11	11	11	11	11	10	11	10	8	8	8	8	8	8	8	8
G2WGX7;A6ZPT6;P14907;C8ZBH3;B3LQ71;N1P1C7;H0GIJ7	G2WGX7;A6ZPT6;P14907;C8ZBH3;B3LQ71	3;3;3;2;2;1;1	3;3;3;2;2;1;1	3;3;3;2;2;1;1	Nucleoporin NSP1	K7_NSP1;NSP1;EC1118_1J11_2157g;SCRG_03630	tr|G2WGX7|G2WGX7_YEASK K7_Nsp1p OS=Saccharomyces cerevisiae (strain Kyokai no. 7 / NBRC 101557) OX=721032 GN=K7_NSP1 PE=4 SV=1;tr|A6ZPT6|A6ZPT6_YEAS7 Nuclear pore complex subunit OS=Saccharomyces cerevisiae (strain YJM789) OX=307796 GN=NSP1 PE=4 SV=1;sp|P1	7	3	3	3	3	2	3	2	2	3	3	3	2	3	2	3	3	3	2	3	2	3	2	2	3	3	3	2	3	2	3	3	3	2	3	2	3	2	2	3	3	3
N1P0X7;H0GIK3;G2WGY4;C8ZBH9;C7GSQ6;B3LQ77;A6ZPU2;P16474;B5VLE3;A0A0L8RGL5;G0V5E5;G0W7Y0;G8ZVI6;S6F116;A0A1S7HJ36;A0A1S7HG52;J8LM34;Q6FW50;H2AVB9;J7S8H7;I2H386;H2B0M3;B5VLE2;G8C145;A7TJ69;A0A0X8HWL2;G8JXH1	N1P0X7;H0GIK3;G2WGY4;C8ZBH9;C7GSQ6;B3LQ77;A6ZPU2;P16474;B5VLE3;A0A0L8RGL5;G0V5E5;G0W7Y0	9;9;9;9;9;9;9;9;7;5;5;5;4;4;4;4;4;3;3;3;3;3;2;2;2;1;1	8;8;8;8;8;8;8;8;7;5;4;4;3;3;3;3;3;2;2;2;2;2;1;1;1;1;1	8;8;8;8;8;8;8;8;7;5;4;4;3;3;3;3;3;2;2;2;2;2;1;1;1;1;1	78 kDa glucose-regulated protein homolog	CENPK1137D_1268;VIN7_2647;K7_KAR2;EC1118_1J11_2223g;KAR2;SCRG_03636;AWRI1631_101730	tr|N1P0X7|N1P0X7_YEASC Kar2p OS=Saccharomyces cerevisiae (strain CEN.PK113-7D) OX=889517 GN=CENPK1137D_1268 PE=3 SV=1;tr|H0GIK3|H0GIK3_SACCK Kar2p OS=Saccharomyces cerevisiae x Saccharomyces kudriavzevii (strain VIN7) OX=1095631 GN=VIN7_2647 PE=3 SV=1;tr|G	27	9	8	8	9	9	9	9	9	9	9	9	9	9	9	9	9	9	9	8	8	8	8	8	8	8	8	8	8	8	8	8	8	8	8	8	8	8	8	8	8	8
N1NZY1;H0GIK7;G2WGZ0;C8ZBI7;C7GSQ1;B3LQ83;A6ZPU8;P09938;J8Q3C3;B5VLE9;J6EI22;H0GWW1;J7RHC2;G0W827;G0VDZ1;Q6FW29;A0A0W0E1P0;A7TPM6;G8C109;G8ZVP8;A0A0L8RHA0;A7TFK0;C5DCL1;A0A0H5C8I6;S6ENE6;A0A1S7HJ27;A0A1S7H970;A0A061AUK3;A0A1E3NWC9;K0KIV3;M9LIR6;A0A3M7AW56;A0A1V2LQ61;S9W166;S9RAI2;B6JWW0;A0A099P974;Q6CJY2;G8BU33;I2H800;A0A4T0X5A4;W0TBL9;A0A448YNW7;A0A0L0P681;W1QEC1;I2JTB2;Q5A0L0;C4YJQ0;B9WAY5;A0A4…	N1NZY1;H0GIK7;G2WGZ0;C8ZBI7;C7GSQ1;B3LQ83;A6ZPU8;P09938;J8Q3C3;B5VLE9;J6EI22;H0GWW1	7;7;7;7;7;7;7;7;6;6;4;4;3;3;3;3;3;2;2;2;2;2;2;2;2;2;2;2;2;2;1;1;1;1;1;1;1;1;1;1;1;1;1;1;1;1;1;1;1;1;1;1;1;1;1;1;1;1;1;1;1;1;1;1;1;1;1;1;1;1;1;1;1;1;1;1;1;1;1;1;1;1;1;1;1;1	7;7;7;7;7;7;7;7;6;6;4;4;3;3;3;3;3;2;2;2;2;2;2;2;2;2;2;2;2;2;1;1;1;1;1;1;1;1;1;1;1;1;1;1;1;1;1;1;1;1;1;1;1;1;1;1;1;1;1;1;1;1;1;1;1;1;1;1;1;1;1;1;1;1;1;1;1;1;1;1;1;1;1;1;1;1	6;6;6;6;6;6;6;6;5;5;3;3;2;2;2;2;2;1;1;1;1;1;1;1;1;1;1;1;1;1;0;0;0;0;0;0;0;0;1;0;0;0;0;0;0;0;0;0;0;0;0;0;0;0;0;0;0;0;0;0;0;0;0;0;0;0;0;0;0;0;0;0;0;0;0;0;0;0;0;0;0;0;0;0;0;0	Ribonucleoside-diphosphate reductase small chain 1	CENPK1137D_1274;VIN7_2653;K7_RNR2;EC1118_1J11_2311g;RNR2;SCRG_03642;AWRI1631_101800;VIN7_8016	tr|N1NZY1|N1NZY1_YEASC Rnr2p OS=Saccharomyces cerevisiae (strain CEN.PK113-7D) OX=889517 GN=CENPK1137D_1274 PE=4 SV=1;tr|H0GIK7|H0GIK7_SACCK Rnr2p OS=Saccharomyces cerevisiae x Saccharomyces kudriavzevii (strain VIN7) OX=1095631 GN=VIN7_2653 PE=4 SV=1;tr|G	86	7	7	6	6	6	6	6	6	7	7	7	6	7	7	7	7	6	7	6	6	6	6	6	7	7	7	6	7	7	7	7	6	7	5	5	5	5	5	6	6	6
N1P0Y5;H0GIL0;A6ZPV2;G2WGZ4;D3UF63;B3LQ87;P47068;A0A0L8RGM3	N1P0Y5;H0GIL0;A6ZPV2;G2WGZ4;D3UF63;B3LQ87;P47068	5;5;5;5;5;5;5;2	5;5;5;5;5;5;5;2	5;5;5;5;5;5;5;2	Myosin tail region-interacting protein MTI1	CENPK1137D_1278;VIN7_2656;BBC1;K7_BBC1;EC1118_1J11_2377g;SCRG_03646	tr|N1P0Y5|N1P0Y5_YEASC Bbc1p OS=Saccharomyces cerevisiae (strain CEN.PK113-7D) OX=889517 GN=CENPK1137D_1278 PE=4 SV=1;tr|H0GIL0|H0GIL0_SACCK Bbc1p OS=Saccharomyces cerevisiae x Saccharomyces kudriavzevii (strain VIN7) OX=1095631 GN=VIN7_2656 PE=4 SV=1;tr|A	8	5	5	5	3	4	3	4	4	4	3	3	2	4	3	3	3	3	3	3	4	3	4	4	4	3	3	2	4	3	3	3	3	3	3	4	3	4	4	4	3	3
N1P0Y9;H0GIL4;G2WGZ9;C8ZBJ9;C7GSP3;B5VLG0;B3LQ90;A6ZPV7;P47075;H0GWW7;R9XEM8;Q74Z87;C5DCD4;J7SBF2;A0A0L8RGM7;J8LM42;J6EFF3;H2AVD8;A7TK42;G0VDY2;W0TDZ7;I2GZD4;G0W854;A0A1E3NXF3;K0KKV0;G8ZVR8;G8JXC0;Q6CIZ8;G8BNR2	N1P0Y9;H0GIL4;G2WGZ9;C8ZBJ9;C7GSP3;B5VLG0;B3LQ90;A6ZPV7;P47075;H0GWW7;R9XEM8;Q74Z87;C5DCD4;J7SBF2;A0A0L8RGM7;J8LM42;J6EFF3;H2AVD8;A7TK42;G0VDY2;W0TDZ7;I2GZD4;G0W854	3;3;3;3;3;3;3;3;3;2;2;2;2;2;2;2;2;2;2;2;2;2;2;1;1;1;1;1;1	3;3;3;3;3;3;3;3;3;2;2;2;2;2;2;2;2;2;2;2;2;2;2;1;1;1;1;1;1	3;3;3;3;3;3;3;3;3;2;2;2;2;2;2;2;2;2;2;2;2;2;2;1;1;1;1;1;1	Vacuolar transporter chaperone 4	CENPK1137D_1283;VIN7_2661;K7_VTC4;EC1118_1J11_2454g;VTC4;AWRI1631_101940;SCRG_03651;VIN7_8024	tr|N1P0Y9|N1P0Y9_YEASC Vtc4p OS=Saccharomyces cerevisiae (strain CEN.PK113-7D) OX=889517 GN=CENPK1137D_1283 PE=4 SV=1;tr|H0GIL4|H0GIL4_SACCK Vtc4p OS=Saccharomyces cerevisiae x Saccharomyces kudriavzevii (strain VIN7) OX=1095631 GN=VIN7_2661 PE=4 SV=1;tr|G	29	3	3	3	3	3	3	3	3	3	3	3	3	3	3	2	3	3	3	3	3	3	3	3	3	3	3	3	3	3	2	3	3	3	3	3	3	3	3	3	3	3
B5VLH0;N1P100;H0GIM5;G2WH13;D3UF71;B3LQA2;A6ZPX0;P20840	B5VLH0;N1P100;H0GIM5;G2WH13;D3UF71;B3LQA2;A6ZPX0;P20840	2;2;2;2;2;2;2;2	2;2;2;2;2;2;2;2	2;2;2;2;2;2;2;2	Alpha-agglutinin	AWRI1631_102060;CENPK1137D_1298;VIN7_2673;K7_SAG1;EC1118_1J11_2619g;SCRG_03664;SAG1	tr|B5VLH0|B5VLH0_YEAS6 YJR004Cp-like protein (Fragment) OS=Saccharomyces cerevisiae (strain AWRI1631) OX=545124 GN=AWRI1631_102060 PE=4 SV=1;tr|N1P100|N1P100_YEASC Sag1p OS=Saccharomyces cerevisiae (strain CEN.PK113-7D) OX=889517 GN=CENPK1137D_1298 PE=4 SV	8	2	2	2	1	2	1	2	2	2	2	1	2	2	2	2	2	2	1	1	2	1	2	2	2	2	1	2	2	2	2	2	2	1	1	2	1	2	2	2	2	1
N1P3B9;J8Q5Y5;H0GIM8;G2WH17;D3UF74;C7GUT4;B3LQA6;A6ZPX4;P20459;G0W845;G0VDX7;Q6FXR0;A0A0W0EG99;J8TY44;H0GWX9;A0A0L8RHC9;B5VLH4;H2ATB0;S6F977;G8ZVS2;A0A1S7HYT8;J7R8E8;A7TIH9;I2GZN9;CDR36990.1;M7X0I8;A0A511KHB3;A0A194S955;A0A061ANU1;Q5KC51;F5HGQ2;G0V723;W0TH38;R9XEQ7;Q74ZF8;Q6CX25;A0A109UXB3;G8BMI0;G8BNR7;A0A0E9NLH5;A0A060T7Z4;G8JSS7	N1P3B9;J8Q5Y5;H0GIM8;G2WH17;D3UF74;C7GUT4;B3LQA6;A6ZPX4;P20459;G0W845;G0VDX7;Q6FXR0;A0A0W0EG99;J8TY44;H0GWX9;A0A0L8RHC9;B5VLH4;H2ATB0;S6F977;G8ZVS2;A0A1S7HYT8;J7R8E8;A7TIH9;I2GZN9	4;4;4;4;4;4;4;4;4;3;3;3;3;3;3;3;2;2;2;2;2;2;2;2;1;1;1;1;1;1;1;1;1;1;1;1;1;1;1;1;1;1	4;4;4;4;4;4;4;4;4;3;3;3;3;3;3;3;2;2;2;2;2;2;2;2;1;1;1;1;1;1;1;1;1;1;1;1;1;1;1;1;1;1	4;4;4;4;4;4;4;4;4;3;3;3;3;3;3;3;2;2;2;2;2;2;2;2;1;1;1;1;1;1;1;1;1;1;1;1;1;1;1;1;1;1	Eukaryotic translation initiation factor 2 subunit alpha	CENPK1137D_1302;VIN7_2676;K7_SUI2;EC1118_1J11_2663g;SUI2;SCRG_03668;VIN7_8039;AWRI1631_102100	tr|N1P3B9|N1P3B9_YEASC Sui2p OS=Saccharomyces cerevisiae (strain CEN.PK113-7D) OX=889517 GN=CENPK1137D_1302 PE=4 SV=1;tr|J8Q5Y5|J8Q5Y5_SACAR Sui2p OS=Saccharomyces arboricola (strain H-6 / AS 2.3317 / CBS 10644) OX=1160507 GN=SU7_1822 PE=4 SV=1;tr|H0GIM8|H	42	4	4	4	4	4	4	4	3	4	4	4	4	4	4	4	3	4	4	4	4	4	4	3	4	4	4	4	4	4	4	3	4	4	4	4	4	4	3	4	4	4
N1P004;G2WH19;C8ZBG4;B3LQA8;A6ZPX6;P00358;R9XEM7;Q757I2;G0W9S0;J7SAU5;G0V724;C5DCC7;J7S0L2;I6NDE7;A0A109UYN1;G0VDX5;J7S7S3;G8ZVS4;A7TK38;G8BNR9	N1P004;G2WH19;C8ZBG4;B3LQA8;A6ZPX6;P00358	18;18;18;18;18;18;6;6;6;5;5;5;4;4;4;4;4;4;3;2	6;6;6;6;6;6;0;0;0;0;0;0;0;0;0;0;1;0;0;0	3;3;3;3;3;3;0;0;0;0;0;0;0;0;0;0;0;0;0;0	Glyceraldehyde-3-phosphate dehydrogenase;Glyceraldehyde-3-phosphate dehydrogenase 2	CENPK1137D_1304;K7_TDH2;EC1118_1J11_2685g;SCRG_03670;TDH2	tr|N1P004|N1P004_YEASC Glyceraldehyde-3-phosphate dehydrogenase OS=Saccharomyces cerevisiae (strain CEN.PK113-7D) OX=889517 GN=CENPK1137D_1304 PE=3 SV=1;tr|G2WH19|G2WH19_YEASK Glyceraldehyde-3-phosphate dehydrogenase OS=Saccharomyces cerevisiae (strain Kyo	20	18	6	3	18	17	17	17	17	18	18	18	17	17	18	17	17	18	18	6	6	6	6	6	6	6	6	6	6	6	6	6	6	6	3	3	3	3	3	3	3	3
N1P3C9;H0GIN4;G2WH26;D3UF78;C7GWK5;B5VLI1;B3LQB3;P47089;A6ZPY2;A0A0L8RGP0	N1P3C9;H0GIN4;G2WH26;D3UF78;C7GWK5;B5VLI1;B3LQB3;P47089;A6ZPY2	3;3;3;3;3;3;3;3;3;1	3;3;3;3;3;3;3;3;3;1	3;3;3;3;3;3;3;3;3;1	Translation machinery-associated protein 22	CENPK1137D_1312;VIN7_2683;K7_TMA22;EC1118_1J11_2751g;TMA22;AWRI1631_102170;SCRG_03675	tr|N1P3C9|N1P3C9_YEASC Translation machinery-associated protein 22 OS=Saccharomyces cerevisiae (strain CEN.PK113-7D) OX=889517 GN=CENPK1137D_1312 PE=3 SV=1;tr|H0GIN4|H0GIN4_SACCK Translation machinery-associated protein 22 OS=Saccharomyces cerevisiae x Sac	10	3	3	3	3	3	3	2	2	3	2	3	2	3	3	1	1	2	2	3	3	3	2	2	3	2	3	2	3	3	1	1	2	2	3	3	3	2	2	3	2	3
B5VLI3;N1P011;H0GIN6;G2WH29;D3UF79;C7GWK6;B3LQB4;A6ZPY4;P39522;A0A0L8RGQ5;H0GWY8;J8Q5Z1;Q6CJ26;Q6FXQ1;A0A0W0CV80;G0VDW5	B5VLI3;N1P011;H0GIN6;G2WH29;D3UF79;C7GWK6;B3LQB4;A6ZPY4;P39522;A0A0L8RGQ5	7;7;7;7;7;7;7;7;7;5;3;3;2;1;1;1	7;7;7;7;7;7;7;7;7;5;3;3;2;1;1;1	7;7;7;7;7;7;7;7;7;5;3;3;2;1;1;1	Dihydroxy-acid dehydratase, mitochondrial	AWRI1631_102190;CENPK1137D_1314;VIN7_2685;K7_ILV3;EC1118_1J11_2773g;ILV3;SCRG_03677	tr|B5VLI3|B5VLI3_YEAS6 YJR016Cp-like protein (Fragment) OS=Saccharomyces cerevisiae (strain AWRI1631) OX=545124 GN=AWRI1631_102190 PE=4 SV=1;tr|N1P011|N1P011_YEASC Ilv3p OS=Saccharomyces cerevisiae (strain CEN.PK113-7D) OX=889517 GN=CENPK1137D_1314 PE=3 SV	16	7	7	7	5	5	6	6	5	6	6	7	6	6	6	5	7	5	5	5	5	6	6	5	6	6	7	6	6	6	5	7	5	5	5	5	6	6	5	6	6	7
G2WH49;N1P1J4;D3UF94;C7GTC5;B5VLJ9;B3LQD4;A6ZQ04;P0CS90;P0CS91;H0GX01;J7RTB5;Q6FQV2;A0A0W0D097;W0T8D4;Q6FR25;A0A0W0DRP4;H2B0A3;Q6CM79;J7RAC0;A7TS75;G8JQR4;C5DKS0;A7TJF6;A0A0X8HUF3;I2GY61;G8C1I2;R9XB13;Q753R1;A0A2U9R449;A0A1V2LLX1;A0A0H5C9D7;A0A099NXS2;A0A1Z8JSX8;A0A061B3D7;Q6CBM2;A0A1V2L3J8;W1Q894;I2JZC9;F2QWM4;C4R4C3;A0A1B2J655;K0KWM3;A0A1E3P3N3;A0A448YFK4;A0A060T715;H6BSL8;A0A0D1ZUP5;C4Y7E4;A0A…	G2WH49;N1P1J4;D3UF94;C7GTC5;B5VLJ9;B3LQD4;A6ZQ04;P0CS90;P0CS91;H0GX01;J7RTB5;Q6FQV2;A0A0W0D097;W0T8D4;Q6FR25;A0A0W0DRP4;H2B0A3	19;19;19;19;19;19;19;19;19;14;12;11;11;10;10;10;10;9;9;8;8;8;8;7;7;7;6;6;6;6;6;6;6;5;5;5;4;4;4;4;4;4;4;4;4;4;4;3;3;3;3;3;3;3;3;3;3;3;3;3;3;3;2;2;2;2;2;2;2;2;2;2;2;2;2;2;2;2;2;2;2;2;2;2;2;2;2;2;2;2;2;2;2;2;2;2;2;2;2;2;2;1;1;1;1;1;1;1;1;1;1;1;1;1	19;19;19;19;19;19;19;19;19;14;12;11;11;10;10;10;10;9;9;8;8;8;8;7;7;7;6;6;6;6;6;6;6;5;5;5;4;4;4;4;4;4;4;4;4;4;4;3;3;3;3;3;3;3;3;3;3;3;3;3;3;3;2;2;2;2;2;2;2;2;2;2;2;2;2;2;2;2;2;2;2;2;2;2;2;2;2;2;2;2;2;2;2;2;2;2;2;2;2;2;2;1;1;1;1;1;1;1;1;1;1;1;1;1	5;5;5;5;5;5;5;5;5;2;2;2;2;3;1;1;0;1;1;0;1;1;0;1;3;0;1;1;3;3;0;3;3;1;0;1;2;2;1;1;1;0;0;2;0;2;2;0;0;0;0;0;0;0;0;0;0;0;0;0;0;0;0;0;0;0;0;0;1;1;1;1;1;1;1;1;1;1;0;0;0;0;0;0;0;0;0;0;0;0;0;0;0;0;0;0;0;0;0;0;1;0;0;0;0;0;0;0;0;0;0;0;0;0	Heat shock protein SSC1, mitochondrial	K7_SSC1;CENPK1137D_1336;EC1118_1J11_3048g;SSC1;AWRI1631_102370;SCRG_03697;VIN7_8068	tr|G2WH49|G2WH49_YEASK K7_Ssc1p OS=Saccharomyces cerevisiae (strain Kyokai no. 7 / NBRC 101557) OX=721032 GN=K7_SSC1 PE=3 SV=1;tr|N1P1J4|N1P1J4_YEASC Ssc1p OS=Saccharomyces cerevisiae (strain CEN.PK113-7D) OX=889517 GN=CENPK1137D_1336 PE=3 SV=1;tr|D3UF94|D	114	19	19	5	18	17	18	16	17	18	16	16	17	18	17	16	17	18	18	18	17	18	16	17	18	16	16	17	18	17	16	17	18	18	5	5	5	5	5	5	5	5
N1P142;H0GIR6;G2WH65;C7GME3;B3LQE8;A6ZQ19;P17106;B5VLL3;J6EAP7;H0GX13;A0A0L8RGV6	N1P142;H0GIR6;G2WH65;C7GME3;B3LQE8;A6ZQ19;P17106;B5VLL3;J6EAP7;H0GX13;A0A0L8RGV6	3;3;3;3;3;3;3;2;2;2;2	3;3;3;3;3;3;3;2;2;2;2	3;3;3;3;3;3;3;2;2;2;2	Centromere-binding protein 1	CENPK1137D_1353;VIN7_2719;K7_CBF1;CBF1;SCRG_03712;AWRI1631_102510;VIN7_8083	tr|N1P142|N1P142_YEASC Cbf1p OS=Saccharomyces cerevisiae (strain CEN.PK113-7D) OX=889517 GN=CENPK1137D_1353 PE=4 SV=1;tr|H0GIR6|H0GIR6_SACCK Cbf1p OS=Saccharomyces cerevisiae x Saccharomyces kudriavzevii (strain VIN7) OX=1095631 GN=VIN7_2719 PE=4 SV=1;tr|G	11	3	3	3	2	2	2	2	2	2	2	2	2	2	2	3	2	3	2	2	2	2	2	2	2	2	2	2	2	2	3	2	3	2	2	2	2	2	2	2	2	2
N1P3H3;J8Q615;H0GIR9;G2WH69;C8ZBL2;C7GMD9;B5VLL7;B3LQF2;A6ZQ23;P40413;H0GX16;A0A0L8RGS9	N1P3H3;J8Q615;H0GIR9;G2WH69;C8ZBL2;C7GMD9;B5VLL7;B3LQF2;A6ZQ23;P40413;H0GX16;A0A0L8RGS9	2;2;2;2;2;2;2;2;2;2;1;1	2;2;2;2;2;2;2;2;2;2;1;1	2;2;2;2;2;2;2;2;2;2;1;1	T-complex protein 1 subunit epsilon	CENPK1137D_1357;VIN7_2723;K7_CCT5;EC1118_1J19_0078g;CCT5;AWRI1631_102550;SCRG_03716;VIN7_8087	tr|N1P3H3|N1P3H3_YEASC Cct5p OS=Saccharomyces cerevisiae (strain CEN.PK113-7D) OX=889517 GN=CENPK1137D_1357 PE=3 SV=1;tr|J8Q615|J8Q615_SACAR Cct5p OS=Saccharomyces arboricola (strain H-6 / AS 2.3317 / CBS 10644) OX=1160507 GN=SU7_1854 PE=3 SV=1;tr|H0GIR9|H	12	2	2	2	0	2	0	1	1	1	1	1	1	1	1	1	0	1	0	0	2	0	1	1	1	1	1	1	1	1	1	0	1	0	0	2	0	1	1	1	1	1
N1P150;H0GIS4;G2WH74;C8ZBL7;C7GMD4;B5VLM2;B3LQF6;A6ZQ28;P47119;A0A0L8RGT1;J5P7S7;H0GX19;J8Q095;G0VHC7;G0W9K2	N1P150;H0GIS4;G2WH74;C8ZBL7;C7GMD4;B5VLM2;B3LQF6;A6ZQ28;P47119	5;5;5;5;5;5;5;5;5;2;2;2;1;1;1	5;5;5;5;5;5;5;5;5;2;2;2;1;1;1	5;5;5;5;5;5;5;5;5;2;2;2;1;1;1	Inosine triphosphate pyrophosphatase	HAM1;K7_HAM1	tr|N1P150|N1P150_YEASC Inosine triphosphate pyrophosphatase OS=Saccharomyces cerevisiae (strain CEN.PK113-7D) OX=889517 GN=HAM1 PE=3 SV=1;tr|H0GIS4|H0GIS4_SACCK Inosine triphosphate pyrophosphatase OS=Saccharomyces cerevisiae x Saccharomyces kudriavzevii (	15	5	5	5	5	5	5	5	5	4	5	5	4	5	5	5	5	5	4	5	5	5	5	5	4	5	5	4	5	5	5	5	5	4	5	5	5	5	5	4	5	5
N1P049;H0GIS5;G2WH75;C8ZBL8;C7GMD3;B3LQF7;A6ZQ29;P47120;A0A0L8RGW3;B5VLM3;J6EAK7;H0GX20	N1P049;H0GIS5;G2WH75;C8ZBL8;C7GMD3;B3LQF7;A6ZQ29;P47120;A0A0L8RGW3;B5VLM3;J6EAK7	6;6;6;6;6;6;6;6;5;4;3;1	6;6;6;6;6;6;6;6;5;4;3;1	6;6;6;6;6;6;6;6;5;4;3;1	Deoxyhypusine hydroxylase	LIA1;K7_LIA1;AWRI1631_102610	tr|N1P049|N1P049_YEASC Deoxyhypusine hydroxylase OS=Saccharomyces cerevisiae (strain CEN.PK113-7D) OX=889517 GN=LIA1 PE=3 SV=1;tr|H0GIS5|H0GIS5_SACCK Deoxyhypusine hydroxylase OS=Saccharomyces cerevisiae x Saccharomyces kudriavzevii (strain VIN7) OX=109563	12	6	6	6	5	5	4	3	3	5	5	4	3	4	4	3	3	4	3	5	5	4	3	3	5	5	4	3	4	4	3	3	4	3	5	5	4	3	3	5	5	4
N1P073;H0GIU4;G2WH99;C8ZBP3;C7GMB1;B3LQI1;A6ZQ52;P47137;J8Q670;J6EK03;H0GX37;A0A0L8RH56	N1P073;H0GIU4;G2WH99;C8ZBP3;C7GMB1;B3LQI1;A6ZQ52;P47137;J8Q670;J6EK03;H0GX37;A0A0L8RH56	2;2;2;2;2;2;2;2;1;1;1;1	2;2;2;2;2;2;2;2;1;1;1;1	2;2;2;2;2;2;2;2;1;1;1;1	Uncharacterized oxidoreductase YJR096W	CENPK1137D_1389;VIN7_2750;K7_YJR096W;EC1118_1J19_0430g;C1Q_01354;SCRG_03746;SCY_3013;VIN7_8114	tr|N1P073|N1P073_YEASC Aldo_ket_red domain-containing protein OS=Saccharomyces cerevisiae (strain CEN.PK113-7D) OX=889517 GN=CENPK1137D_1389 PE=4 SV=1;tr|H0GIU4|H0GIU4_SACCK YJR096W-like protein OS=Saccharomyces cerevisiae x Saccharomyces kudriavzevii (str	12	2	2	2	1	1	1	1	1	1	1	1	1	1	1	1	1	2	1	1	1	1	1	1	1	1	1	1	1	1	1	1	2	1	1	1	1	1	1	1	1	1
N1P179;H0GIV2;G2WHA7;C8ZBQ1;C7GMA4;A6ZQ60;P00445;Q7ZA51;J8Q0E8;J5RRJ4;H0GX45;A0A0L8RGY5	N1P179;H0GIV2;G2WHA7;C8ZBQ1;C7GMA4;A6ZQ60;P00445;Q7ZA51;J8Q0E8;J5RRJ4;H0GX45;A0A0L8RGY5	4;4;4;4;4;4;4;3;3;3;3;3	4;4;4;4;4;4;4;3;3;3;3;3	4;4;4;4;4;4;4;3;3;3;3;3	Superoxide dismutase [Cu-Zn]	CENPK1137D_1398;VIN7_2758;K7_SOD1;EC1118_1J19_0518g;SOD1;VIN7_8122	tr|N1P179|N1P179_YEASC Superoxide dismutase [Cu-Zn] OS=Saccharomyces cerevisiae (strain CEN.PK113-7D) OX=889517 GN=CENPK1137D_1398 PE=3 SV=1;tr|H0GIV2|H0GIV2_SACCK Superoxide dismutase [Cu-Zn] OS=Saccharomyces cerevisiae x Saccharomyces kudriavzevii (strai	12	4	4	4	4	4	3	4	4	4	4	4	3	4	4	3	3	4	4	4	4	3	4	4	4	4	4	3	4	4	3	3	4	4	4	4	3	4	4	4	4	4
A6ZQ61;N1P083;C7GMA3;B3LQI9;P47143;H0GIV3;C8ZBQ2;G2WHA8;B5VLQ0;A0A0L8RHP5;J4TWD6;H0GX46;J8Q674;A0A448YIZ5;I2K1X7;A0A512UCI0;A0A4P6XR97;F2QR37;C4R2N9;A0A4V4NFP7;A0A1B2JCY5;H2AN13	A6ZQ61;N1P083;C7GMA3;B3LQI9;P47143;H0GIV3;C8ZBQ2;G2WHA8;B5VLQ0;A0A0L8RHP5	9;9;9;9;9;8;8;8;6;5;3;3;2;1;1;1;1;1;1;1;1;1	9;9;9;9;9;8;8;8;6;5;3;3;2;1;1;1;1;1;1;1;1;1	9;9;9;9;9;8;8;8;6;5;3;3;2;1;1;1;1;1;1;1;1;1	Adenosine kinase	ADO1;CENPK1137D_1399;SCRG_03755;VIN7_2759;EC1118_1J19_0529g;K7_ADO1;AWRI1631_102880	tr|A6ZQ61|A6ZQ61_YEAS7 Adenosine kinase OS=Saccharomyces cerevisiae (strain YJM789) OX=307796 GN=ADO1 PE=4 SV=1;tr|N1P083|N1P083_YEASC Ado1p OS=Saccharomyces cerevisiae (strain CEN.PK113-7D) OX=889517 GN=CENPK1137D_1399 PE=4 SV=1;tr|C7GMA3|C7GMA3_YEAS2 Ado	22	9	9	9	8	8	8	9	7	9	7	7	8	8	9	9	9	7	8	8	8	8	9	7	9	7	7	8	8	9	9	9	7	8	8	8	8	9	7	9	7	7
N1P185;H0GIV6;G2WHB2;C8ZBQ7;C7GMA0;B5VLQ3;B3LQJ3;A6ZQ65;P03965;J8Q386;J7RK41;A0A0L8RGY9;Q6FWK7;A0A0W0CIC3;G0W989;G0VIM6;C5DH54	N1P185;H0GIV6;G2WHB2;C8ZBQ7;C7GMA0;B5VLQ3;B3LQJ3;A6ZQ65;P03965	8;8;8;8;8;8;8;8;8;3;2;2;1;1;1;1;1	8;8;8;8;8;8;8;8;8;3;2;2;1;1;1;1;1	8;8;8;8;8;8;8;8;8;3;2;2;1;1;1;1;1	Carbamoyl-phosphate synthase arginine-specific large chain	CENPK1137D_1403;VIN7_2762;K7_CPA2;EC1118_1J19_0584g;CPA2;AWRI1631_102910;SCRG_03759	tr|N1P185|N1P185_YEASC Cpa2p OS=Saccharomyces cerevisiae (strain CEN.PK113-7D) OX=889517 GN=CENPK1137D_1403 PE=4 SV=1;tr|H0GIV6|H0GIV6_SACCK Cpa2p OS=Saccharomyces cerevisiae x Saccharomyces kudriavzevii (strain VIN7) OX=1095631 GN=VIN7_2762 PE=4 SV=1;tr|G	17	8	8	8	7	5	8	8	6	6	6	7	5	7	6	7	7	7	7	7	5	8	8	6	6	6	7	5	7	6	7	7	7	7	7	5	8	8	6	6	6	7
N1P8W3;H0GIW5;G2WHC4;C8ZBR9;C7GM91;B5VLR2;B3LQK5;A6ZQ77;P00830;H0GX56;J8Q685;J5P8J7;A0A0L8RHR8;R9XAM3;Q75D54;G8JW31;H2AN07;G0W979;J7RL72;A0A4T0WYD2;A0A2U9R7T3;W0TFY6;P49376;I2H627;A0A1Z8JW72;A0A099P2Z5;A0A1V2LT19;H8X7M9;G8BIF6;A7TPX3;A7THA4;Q6FSH4;A0A0W0CHN7;C5DJQ5;Q0ZIE5;Q0ZIE6;Q0ZIE1;Q0ZID8;C0HK52;G0VIL6;A0A448YTL6;W1QA59;F2QR41;C4R2N5;A0A1B2JC92;A0A061BEM7;G8BY28;A0A0X8HS03;Q0ZIF0;A5DDN3;A0A1E…	N1P8W3;H0GIW5;G2WHC4;C8ZBR9;C7GM91;B5VLR2;B3LQK5;A6ZQ77;P00830;H0GX56;J8Q685;J5P8J7;A0A0L8RHR8;R9XAM3;Q75D54;G8JW31;H2AN07;G0W979;J7RL72;A0A4T0WYD2;A0A2U9R7T3;W0TFY6;P49376;I2H627;A0A1Z8JW72;A0A099P2Z5;A0A1V2LT19;H8X7M9;G8BIF6;A7TPX3;A7THA4;Q6FSH4;A0A0W0CHN7;C5DJQ5;Q0ZIE5;Q0ZIE6;Q0ZIE1;Q0ZID8;C0HK52;G0VIL6;A0A448YTL6;W1QA59;F2QR41;C4R2N5;A0A1B2JC92;A0A061BEM7;G8BY28;A0A0X8HS03;Q0ZIF0;A5DDN3;A0A1E…	16;16;16;16;16;16;16;16;16;15;15;15;15;13;13;13;13;13;13;12;12;12;12;12;12;12;12;11;11;11;11;11;11;11;10;10;10;10;10;10;10;10;10;10;10;10;10;10;9;9;9;9;9;9;9;9;9;8;8;8;8;8;8;8;8;8;8;8;8;8;7;7;7;7;7;7;7;7;6;6;6;6;6;6;6;6;6;6;5;5;5;5;5;5;5;5;5;5;5;5;5;5;4;4;4;4;4;4;4;4;4;4;4;4;4;4;4;4;4;4;4;4;4;4;4;4;3;3;3;3;3;3;3;3;3;3;3;3;3;3;3;3;3;3;3;3;2	16;16;16;16;16;16;16;16;16;15;15;15;15;13;13;13;13;13;13;12;12;12;12;12;12;12;12;11;11;11;11;11;11;11;10;10;10;10;10;10;10;10;10;10;10;10;10;10;9;9;9;9;9;9;9;9;9;8;8;8;8;8;8;8;8;8;8;8;8;8;7;7;7;7;7;7;7;7;6;6;6;6;6;6;6;6;6;6;5;5;5;5;5;5;5;5;5;5;5;5;5;5;4;4;4;4;4;4;4;4;4;4;4;4;4;4;4;4;4;4;4;4;4;4;4;4;3;3;3;3;3;3;3;3;3;3;3;3;3;3;3;3;3;3;3;3;2	10;10;10;10;10;10;10;10;10;9;9;9;9;7;7;7;8;7;8;7;7;6;6;7;7;7;7;7;7;6;6;5;5;6;7;6;6;6;6;5;6;6;4;4;4;4;5;6;5;4;4;4;4;6;6;4;4;4;4;4;4;4;4;4;2;4;4;4;3;3;4;4;3;2;2;4;4;4;2;2;2;2;2;2;2;3;3;3;2;2;1;1;1;1;1;1;2;1;2;2;2;1;1;1;2;2;2;2;2;2;2;2;2;2;2;2;1;1;1;1;1;1;1;1;1;2;1;1;1;1;1;1;1;1;1;1;1;1;1;1;1;1;1;1;1;1;1	ATP synthase subunit beta;ATP synthase subunit beta, mitochondrial	CENPK1137D_1415;VIN7_2771;K7_ATP2;EC1118_1J19_0727g;ATP2;AWRI1631_103000;SCRG_03772;VIN7_8137	tr|N1P8W3|N1P8W3_YEASC ATP synthase subunit beta OS=Saccharomyces cerevisiae (strain CEN.PK113-7D) OX=889517 GN=CENPK1137D_1415 PE=3 SV=1;tr|H0GIW5|H0GIW5_SACCK ATP synthase subunit beta OS=Saccharomyces cerevisiae x Saccharomyces kudriavzevii (strain VIN7	147	16	16	10	15	15	15	15	15	15	15	15	15	16	16	16	16	14	14	15	15	15	15	15	15	15	15	15	16	16	16	16	14	14	9	9	9	9	9	9	9	9
N1P1T8;H0GIY1;G2WHE2;C8ZBT8;C7GM73;B5VLS9;B3LQM1;A6ZQ95;P31116;J5REX2;E9P9D5;H0GX70;A0A0L8RGY3;J8LM21	N1P1T8;H0GIY1;G2WHE2;C8ZBT8;C7GM73;B5VLS9;B3LQM1;A6ZQ95;P31116;J5REX2;E9P9D5;H0GX70;A0A0L8RGY3	7;7;7;7;7;7;7;7;7;6;6;4;4;2	7;7;7;7;7;7;7;7;7;6;6;4;4;2	7;7;7;7;7;7;7;7;7;6;6;4;4;2	Homoserine dehydrogenase	CENPK1137D_1436;VIN7_2788;K7_HOM6;EC1118_1J19_0936g;HOM6;AWRI1631_103210;SCRG_03790;VIN7_8154	tr|N1P1T8|N1P1T8_YEASC Homoserine dehydrogenase OS=Saccharomyces cerevisiae (strain CEN.PK113-7D) OX=889517 GN=CENPK1137D_1436 PE=3 SV=1;tr|H0GIY1|H0GIY1_SACCK Homoserine dehydrogenase OS=Saccharomyces cerevisiae x Saccharomyces kudriavzevii (strain VIN7)	14	7	7	7	7	5	6	6	6	5	6	6	6	6	6	6	6	6	6	7	5	6	6	6	5	6	6	6	6	6	6	6	6	6	7	5	6	6	6	5	6	6
N1P0A9;H0GIH0;G2WGJ0;C8ZB33;C7GS11;B3LPU0;P46982;A6ZQE9;B5VL06	N1P0A9;H0GIH0;G2WGJ0;C8ZB33;C7GS11;B3LPU0;P46982;A6ZQE9;B5VL06	2;2;2;2;2;2;2;2;1	2;2;2;2;2;2;2;2;1	2;2;2;2;2;2;2;2;1	Alpha-1,2-mannosyltransferase MNN5	CENPK1137D_1429;VIN7_2517;K7_MNN5;EC1118_1J11_0485g;MNN5;SCRG_03493;AWRI1631_100300	tr|N1P0A9|N1P0A9_YEASC Mnn5p OS=Saccharomyces cerevisiae (strain CEN.PK113-7D) OX=889517 GN=CENPK1137D_1429 PE=4 SV=1;tr|H0GIH0|H0GIH0_SACCK Mnn5p OS=Saccharomyces cerevisiae x Saccharomyces kudriavzevii (strain VIN7) OX=1095631 GN=VIN7_2517 PE=4 SV=1;tr|G	9	2	2	2	2	2	2	2	2	2	2	2	2	2	2	2	2	2	2	2	2	2	2	2	2	2	2	2	2	2	2	2	2	2	2	2	2	2	2	2	2	2
N1P3U1;G2WGK2;C8ZB47;B3LPV2;A6ZQG1;P27614;H0GII2;C7GRZ9;B5VL15;H0GWL5	N1P3U1;G2WGK2;C8ZB47;B3LPV2;A6ZQG1;P27614;H0GII2;C7GRZ9;B5VL15	7;7;7;7;7;7;6;6;5;1	7;7;7;7;7;7;6;6;5;1	7;7;7;7;7;7;6;6;5;1	Carboxypeptidase S	CENPK1137D_1462;K7_CPS1;EC1118_1J11_0639g;SCRG_03505;CPS1;VIN7_2529;AWRI1631_100390	tr|N1P3U1|N1P3U1_YEASC Cps1p OS=Saccharomyces cerevisiae (strain CEN.PK113-7D) OX=889517 GN=CENPK1137D_1462 PE=4 SV=1;tr|G2WGK2|G2WGK2_YEASK K7_Cps1p OS=Saccharomyces cerevisiae (strain Kyokai no. 7 / NBRC 101557) OX=721032 GN=K7_CPS1 PE=4 SV=1;tr|C8ZB47|C	10	7	7	7	6	6	6	6	6	7	6	7	6	6	6	6	6	6	7	6	6	6	6	6	7	6	7	6	6	6	6	6	6	7	6	6	6	6	6	7	6	7
N1P0I8;H0GJM9;H0GI72;G2WI87;C8ZCM2;B3LRD4;P10081;A6ZQJ1;N1P0H0;B5VL41;A0A0L8RGA3;S6DY87;A0A1S7HW87;A0A1S7HF99;J7R326;H2AXJ8;G8ZZA8;A7TK55;Q6FQQ6;A0A0W0D0E8;G8Y0E4;C4Y197;A0A512UN15;A0A4P6XG90;A0A2H1A6I3;A0A202GCN8;A0A0L0P0X3;A0A0H5C116;Q6BRN4;P87206;M3J3Y3;K0KRN5;H8X205;G8Y3D0;G8B5U8;C5MEE3;C4YFC5;B9W6T1;A5DVM3;A0A1E3NWL7;A0A061AIS0;I2H3W4;A0A1V2LEQ5;A0A3M7HTH9;A0A3M7CVG3;A0A3M7AQC5;A0A4T0CRK2;A0…	N1P0I8;H0GJM9;H0GI72;G2WI87;C8ZCM2;B3LRD4;P10081;A6ZQJ1;N1P0H0;B5VL41	14;14;14;14;14;14;14;14;12;9;5;5;5;5;5;4;4;4;3;3;2;2;2;2;2;2;2;2;2;2;2;2;2;2;2;2;2;2;2;2;2;2;2;1;1;1;1;1;1;1;1;1;1;1;1;1;1;1;1;1;1;1;1;1;1;1;1;1;1;1;1;1;1;1;1;1;1;1;1;1	14;14;14;14;14;14;14;14;12;9;5;5;5;5;5;4;4;4;3;3;2;2;2;2;2;2;2;2;2;2;2;2;2;2;2;2;2;2;2;2;2;2;2;1;1;1;1;1;1;1;1;1;1;1;1;1;1;1;1;1;1;1;1;1;1;1;1;1;1;1;1;1;1;1;1;1;1;1;1;1	2;2;2;2;2;2;2;2;2;2;0;0;0;0;0;0;0;0;0;0;0;0;0;0;0;0;0;0;0;0;0;0;0;0;0;0;0;0;0;0;0;0;0;0;0;0;0;0;0;0;0;0;0;0;0;0;0;0;0;0;0;0;0;0;0;0;0;0;0;0;0;0;0;0;0;0;0;0;0;0	ATP-dependent RNA helicase eIF4A	CENPK1137D_1068;VIN7_3057;VIN7_2558;K7_TIF1;EC1118_1K5_3224g;SCRG_04074;TIF1;CENPK1137D_1494;AWRI1631_100650	tr|N1P0I8|N1P0I8_YEASC Tif1p OS=Saccharomyces cerevisiae (strain CEN.PK113-7D) OX=889517 GN=CENPK1137D_1068 PE=3 SV=1;tr|H0GJM9|H0GJM9_SACCK Tif1p OS=Saccharomyces cerevisiae x Saccharomyces kudriavzevii (strain VIN7) OX=1095631 GN=VIN7_3057 PE=3 SV=1;tr|H	80	14	14	2	13	13	13	13	12	12	12	12	13	14	13	13	12	12	12	13	13	13	13	12	12	12	12	13	14	13	13	12	12	12	2	2	2	2	2	2	2	2
N1P207;G2WGN5;C8ZB82;B3LPY2;A6ZQJ4;Q3E754;G8ZZB0;A0A109V061;N1P0Y2;G2WI85;C8ZCM0;B3LRD2;A7A017;A0A0L8RG12;A0A0J9X228;C7GPZ3;P0C0V8;S6EYB6;Q9P844;Q75BL6;Q6CXT6;Q6BRN2;M3JW60;K0KTJ3;J7S4S0;J7S4M7;I6ND27;I2H3W2;H8X207;H2AWP4;G8Y3C8;G8Y0E2;G8BPP6;G8B5V0;G3B3J5;G0VKA1;C5DKL3;C4YFC3;B9W6T3;A7TK56;A5DVM5;A3GFI2;A0A512UML1;A0A2H1A6K7;A0A1S7HFN5;A0A1E4S5P9;A0A1E3NWS3;A0A1D8PCG7;A0A061AIV8	N1P207;G2WGN5;C8ZB82;B3LPY2;A6ZQJ4;Q3E754;G8ZZB0;A0A109V061;N1P0Y2;G2WI85;C8ZCM0;B3LRD2;A7A017;A0A0L8RG12;A0A0J9X228;C7GPZ3;P0C0V8	3;3;3;3;3;3;2;2;2;2;2;2;2;2;2;2;2;1;1;1;1;1;1;1;1;1;1;1;1;1;1;1;1;1;1;1;1;1;1;1;1;1;1;1;1;1;1;1;1	3;3;3;3;3;3;2;2;2;2;2;2;2;2;2;2;2;1;1;1;1;1;1;1;1;1;1;1;1;1;1;1;1;1;1;1;1;1;1;1;1;1;1;1;1;1;1;1;1	3;3;3;3;3;3;2;2;2;2;2;2;2;2;2;2;2;1;1;1;1;1;1;1;1;1;1;1;1;1;1;1;1;1;1;1;1;1;1;1;1;1;1;1;1;1;1;1;1	40S ribosomal protein S21;40S ribosomal protein S21-B;40S ribosomal protein S21-A	CENPK1137D_1496;K7_RPS21B;EC1118_1J11_1057g;SCRG_03538;RPS21B;CENPK1137D_1066;K7_RPS21A;EC1118_1K5_3202g;SCRG_04072;RPS21A	tr|N1P207|N1P207_YEASC 40S ribosomal protein S21 OS=Saccharomyces cerevisiae (strain CEN.PK113-7D) OX=889517 GN=CENPK1137D_1496 PE=3 SV=1;tr|G2WGN5|G2WGN5_YEASK 40S ribosomal protein S21 OS=Saccharomyces cerevisiae (strain Kyokai no. 7 / NBRC 101557) OX=72	49	3	3	3	3	3	2	2	2	2	2	2	2	2	2	2	2	2	2	3	3	2	2	2	2	2	2	2	2	2	2	2	2	2	3	3	2	2	2	2	2	2
B5VL55;H0GI83;N1P939;A6ZQK8;C8ZB96;B3LPZ6;G2WGQ0;P47018;H0GWP7	B5VL55;H0GI83;N1P939;A6ZQK8;C8ZB96;B3LPZ6;G2WGQ0;P47018	3;3;3;3;3;3;3;3;1	3;3;3;3;3;3;3;3;1	3;3;3;3;3;3;3;3;1	Maintenance of telomere capping protein 1	AWRI1631_100790;VIN7_2571;CENPK1137D_1510;SCY_3169;EC1118_1J11_1233g;SCRG_03552;K7_YJL123C;MTC1	tr|B5VL55|B5VL55_YEAS6 YJL123Cp-like protein (Fragment) OS=Saccharomyces cerevisiae (strain AWRI1631) OX=545124 GN=AWRI1631_100790 PE=4 SV=1;tr|H0GI83|H0GI83_SACCK YJL123C-like protein OS=Saccharomyces cerevisiae x Saccharomyces kudriavzevii (strain VIN7)	9	3	3	3	2	2	2	2	2	2	2	2	2	2	2	3	2	3	2	2	2	2	2	2	2	2	2	2	2	2	3	2	3	2	2	2	2	2	2	2	2	2
N1P241;G2WGQ1;P47019;A6ZQK9;C8ZB97;C7GQ06;B5VL56;B3LPZ7	N1P241;G2WGQ1;P47019;A6ZQK9;C8ZB97;C7GQ06;B5VL56;B3LPZ7	2;2;2;2;1;1;1;1	2;2;2;2;1;1;1;1	2;2;2;2;1;1;1;1	Ribosome biogenesis protein ALB1	CENPK1137D_1511;K7_ALB1;ALB1;EC1118_1J11_1244g;AWRI1631_100800;SCRG_03553	tr|N1P241|N1P241_YEASC Alb1p OS=Saccharomyces cerevisiae (strain CEN.PK113-7D) OX=889517 GN=CENPK1137D_1511 PE=4 SV=1;tr|G2WGQ1|G2WGQ1_YEASK K7_Alb1p OS=Saccharomyces cerevisiae (strain Kyokai no. 7 / NBRC 101557) OX=721032 GN=K7_ALB1 PE=4 SV=1;sp|P47019|A	8	2	2	2	2	1	2	1	2	1	0	1	0	0	1	0	0	0	1	2	1	2	1	2	1	0	1	0	0	1	0	0	0	1	2	1	2	1	2	1	0	1
N1P0K1;G2WGQ4;C8ZBA2;C7GQ09;B5VL58;B3LQ00;A6ZQL2;P46956;H0GI86	N1P0K1;G2WGQ4;C8ZBA2;C7GQ09;B5VL58;B3LQ00;A6ZQL2;P46956;H0GI86	2;2;2;2;2;2;2;2;1	2;2;2;2;2;2;2;2;1	2;2;2;2;2;2;2;2;1	Inorganic phosphate transporter PHO86	CENPK1137D_1514;K7_PHO86;EC1118_1J11_1299g;PHO86;AWRI1631_100820;SCRG_03556;VIN7_2574	tr|N1P0K1|N1P0K1_YEASC Pho86p OS=Saccharomyces cerevisiae (strain CEN.PK113-7D) OX=889517 GN=CENPK1137D_1514 PE=4 SV=1;tr|G2WGQ4|G2WGQ4_YEASK K7_Pho86p OS=Saccharomyces cerevisiae (strain Kyokai no. 7 / NBRC 101557) OX=721032 GN=K7_PHO86 PE=4 SV=1;tr|C8ZBA	9	2	2	2	2	2	2	2	2	2	2	2	2	2	2	2	2	2	2	2	2	2	2	2	2	2	2	2	2	2	2	2	2	2	2	2	2	2	2	2	2	2
N1P1K8;H0GI90;G2WGQ8;C8ZBA6;C7GR05;B5VL62;B3LQ04;A6ZQL6;P42943;Q6BNU3;G3B5S8;A3LZ90;G8Y243;G8XZ56;A0A120K1G7;S6EKX2;G8ZSX0;A0A1S7HVV3;A0A1S7HF61;H0GWQ4;G0VAD7;A0A0L8RGE4;B9WHA4;A0A5C1DZW4;C4Y9M5;A0A202GBS9;A0A512U7B4;A0A4P6XW82;A0A510P2N4;A0A2H0ZZ51;A0A0L0NT87;A5DJF8;M3JVE9;H8X865;G8B9S4;F2QU28;C4QZK6;C5MGT9;A5E2B1;R9XG69;Q754K5;C5DIV8;Q59YH4;I2H3U4;G8JUG3;C4YR55;W0TB30;Q6FT95;A0A0W0D650;A0A2U9R4…	N1P1K8;H0GI90;G2WGQ8;C8ZBA6;C7GR05;B5VL62;B3LQ04;A6ZQL6;P42943;Q6BNU3;G3B5S8;A3LZ90;G8Y243;G8XZ56;A0A120K1G7;S6EKX2;G8ZSX0;A0A1S7HVV3;A0A1S7HF61;H0GWQ4;G0VAD7;A0A0L8RGE4;B9WHA4	3;3;3;3;3;3;3;3;3;2;2;2;2;2;2;2;2;2;2;2;2;2;2;1;1;1;1;1;1;1;1;1;1;1;1;1;1;1;1;1;1;1;1;1;1;1;1;1;1;1;1;1;1;1;1;1;1;1;1;1;1;1;1;1;1;1;1	3;3;3;3;3;3;3;3;3;2;2;2;2;2;2;2;2;2;2;2;2;2;2;1;1;1;1;1;1;1;1;1;1;1;1;1;1;1;1;1;1;1;1;1;1;1;1;1;1;1;1;1;1;1;1;1;1;1;1;1;1;1;1;1;1;1;1	3;3;3;3;3;3;3;3;3;2;2;2;2;2;2;2;2;2;2;2;2;2;2;1;1;1;1;1;1;1;1;1;1;1;1;1;1;1;1;1;1;1;1;1;1;1;1;1;1;1;1;1;1;1;1;1;1;1;1;1;1;1;1;1;1;1;1	T-complex protein 1 subunit eta	CENPK1137D_1518;VIN7_2578;K7_CCT7;EC1118_1J11_1343g;CCT7;AWRI1631_100860;SCRG_03560;VIN7_7940	tr|N1P1K8|N1P1K8_YEASC T-complex protein 1 subunit eta OS=Saccharomyces cerevisiae (strain CEN.PK113-7D) OX=889517 GN=CENPK1137D_1518 PE=3 SV=1;tr|H0GI90|H0GI90_SACCK T-complex protein 1 subunit eta OS=Saccharomyces cerevisiae x Saccharomyces kudriavzevii	67	3	3	3	3	3	3	3	3	3	3	3	3	3	3	3	3	3	3	3	3	3	3	3	3	3	3	3	3	3	3	3	3	3	3	3	3	3	3	3	3	3
N1P7B4;H0GEW8;G2WCG3;C8ZFV1;C7GQ34;B5VH67;B3LRU9;A6ZQN2;P39976;J8PZM0;J8THF0;H0GS11;G0WFL5;H0GQF3;C8Z7M2;G8ZW22;G0VIK1;S6EN07;A0A1S7HS18;A0A060T7G3;A0A1Z8JR24;A0A2U9QWW8;A0A1V2LKF5;A0A099P6Y3	N1P7B4;H0GEW8;G2WCG3;C8ZFV1;C7GQ34;B5VH67;B3LRU9;A6ZQN2;P39976	7;7;7;7;7;7;7;7;7;3;3;3;1;1;1;1;1;1;1;1;1;1;1;1	7;7;7;7;7;7;7;7;7;3;3;3;1;1;1;1;1;1;1;1;1;1;1;1	7;7;7;7;7;7;7;7;7;3;3;3;1;1;1;1;1;1;1;1;1;1;1;1	D-lactate dehydrogenase [cytochrome] 3	CENPK1137D_3610;VIN7_1223;K7_DLD3;EC1118_1N18_1233g;DLD3;AWRI1631_50020;SCRG_04401	tr|N1P7B4|N1P7B4_YEASC Dld3p OS=Saccharomyces cerevisiae (strain CEN.PK113-7D) OX=889517 GN=CENPK1137D_3610 PE=4 SV=1;tr|H0GEW8|H0GEW8_SACCK Dld3p OS=Saccharomyces cerevisiae x Saccharomyces kudriavzevii (strain VIN7) OX=1095631 GN=VIN7_1223 PE=4 SV=1;tr|G	24	7	7	7	6	6	5	6	5	5	5	6	5	6	5	7	6	5	6	6	6	5	6	5	5	5	6	5	6	5	7	6	5	6	6	6	5	6	5	5	5	6
B5VH77;N1PA45;H0GFB3;G2WCH4;C8Z6T1;C7GXE7;B3LRV8;A6ZQP1;P09232;Q6FXI6;J7R679;A0A0W0DF97;A0A0L8RK65;H0GTL0;J6ECK6;J8PPP8;G0VG86	B5VH77;N1PA45;H0GFB3;G2WCH4;C8Z6T1;C7GXE7;B3LRV8;A6ZQP1;P09232;Q6FXI6;J7R679;A0A0W0DF97;A0A0L8RK65;H0GTL0;J6ECK6;J8PPP8;G0VG86	2;2;2;2;2;2;2;2;2;1;1;1;1;1;1;1;1	2;2;2;2;2;2;2;2;2;1;1;1;1;1;1;1;1	2;2;2;2;2;2;2;2;2;1;1;1;1;1;1;1;1	Cerevisin	AWRI1631_50120;CENPK1137D_3483;VIN7_1234;K7_PRB1;EC1118_1E8_0144g;PRB1;SCRG_04410;VIN7_6596	tr|B5VH77|B5VH77_YEAS6 YEL060Cp-like protein (Fragment) OS=Saccharomyces cerevisiae (strain AWRI1631) OX=545124 GN=AWRI1631_50120 PE=3 SV=1;tr|N1PA45|N1PA45_YEASC Prb1p OS=Saccharomyces cerevisiae (strain CEN.PK113-7D) OX=889517 GN=CENPK1137D_3483 PE=3 SV=	17	2	2	2	1	1	1	0	1	1	1	1	1	1	1	0	0	1	2	1	1	1	0	1	1	1	1	1	1	1	0	0	1	2	1	1	1	0	1	1	1	1
N1P771;J8PPQ1;J6ED01;H0GTL5;H0GFB7;G2WCI0;C8Z5Y0;C7GSB2;B3LFN8;A6ZQP7;P0CX54;P0CX53;J6EH13;H0GTC7;I2H2S5;A0A0L8RPL5;A7TRC7;G8YVF4;H2AT29;G0W428;G0V8H7;W0TCY5;S6EHM0;Q6FUJ6;Q6CYA5;Q5AJF7;M3K561;J7RWY7;H8X416;G8ZM74;G8BY76;G8BTR3;G8BJ70;G3B509;F2QMK4;C5MA80;C5DLU5;C4YPY4;C4Y2B4;C4QWD2;B9WDI1;A7TS96;A5DZF3;A5DBK2;A3GHB0;A0A512UK34;A0A2U9QX53;A0A2H0ZDF6;A0A202G7K2;A0A1S7HUJ9;A0A1S7HHS8;A0A1E5R6T6;A0A…	N1P771;J8PPQ1;J6ED01;H0GTL5;H0GFB7;G2WCI0;C8Z5Y0;C7GSB2;B3LFN8;A6ZQP7;P0CX54;P0CX53;J6EH13;H0GTC7;I2H2S5;A0A0L8RPL5	3;3;3;3;3;3;3;3;3;3;3;3;2;2;2;2;1;1;1;1;1;1;1;1;1;1;1;1;1;1;1;1;1;1;1;1;1;1;1;1;1;1;1;1;1;1;1;1;1;1;1;1;1;1;1;1;1;1;1;1;1;1;1	3;3;3;3;3;3;3;3;3;3;3;3;2;2;2;2;1;1;1;1;1;1;1;1;1;1;1;1;1;1;1;1;1;1;1;1;1;1;1;1;1;1;1;1;1;1;1;1;1;1;1;1;1;1;1;1;1;1;1;1;1;1;1	3;3;3;3;3;3;3;3;3;3;3;3;2;2;2;2;1;1;1;1;1;1;1;1;1;1;1;1;1;1;1;1;1;1;1;1;1;1;1;1;1;1;1;1;1;1;1;1;1;1;1;1;1;1;1;1;1;1;1;1;1;1;1	60S ribosomal protein L12-B;60S ribosomal protein L12-A	VIN7_6601;K7_RPL12A;RPL12B;RPL12A;VIN7_6491	tr|N1P771|N1P771_YEASC Rpl12ap OS=Saccharomyces cerevisiae (strain CEN.PK113-7D) OX=889517 GN=CENPK1137D_3550 PE=3 SV=1;tr|J8PPQ1|J8PPQ1_SACAR Rpl12ap OS=Saccharomyces arboricola (strain H-6 / AS 2.3317 / CBS 10644) OX=1160507 GN=SU7_0797 PE=3 SV=1;tr|J6ED	63	3	3	3	2	3	3	3	3	3	3	3	3	3	3	3	3	2	3	2	3	3	3	3	3	3	3	3	3	3	3	3	2	3	2	3	3	3	3	3	3	3
N1PA70;H0GFC3;G2WCI7;C8Z6U7;C7GKE9;B5VH88;B3LRX0;A6ZQQ4;P32614;H0GTM2;J6ECC7;H2AUZ8;J7S0Q1;A0A0L8RKP8;G0VHK0;K1VSS8;I2JZV9;Q6FLS0;A0A5C1DXL6;A0A2H1A660;A0A0L0P1N3;G8BUN6;J8Q654;A0A510P843;I2H3C8;G0WDE0;A0A448YKT3;H6VN04;J5TRD9;W0TBT9;Q6CJQ7;M3IVL7;C5M6Q5;S6EKD9;A0A1S7HPY0;A0A1S7HC12;A7TSI3;G8C1J1;G8ZRJ6;Q6FR32;A0A0W0DN14;J8PLQ8;G8JQP9;C5DDR3;A0A0L8RGU6;R9XB01;Q753Q1;Q59T35;H2B0B0;C4YIP0;B9WBM3;G0…	N1PA70;H0GFC3;G2WCI7;C8Z6U7;C7GKE9;B5VH88;B3LRX0;A6ZQQ4;P32614	7;7;7;7;7;7;7;7;7;3;3;2;2;2;2;1;1;1;1;1;1;1;1;1;1;1;1;1;1;1;1;1;1;1;1;1;1;1;1;1;1;1;1;1;1;1;1;1;1;1;1;1;1;1;1;1;1	7;7;7;7;7;7;7;7;7;3;3;2;2;2;2;1;1;1;1;1;1;1;1;1;1;1;1;1;1;1;1;1;1;1;1;1;1;1;1;1;1;1;1;1;1;1;1;1;1;1;1;1;1;1;1;1;1	6;6;6;6;6;6;6;6;6;2;2;1;1;1;1;0;0;0;0;0;0;0;0;0;0;0;0;0;0;0;0;0;0;0;0;0;1;0;0;1;1;0;0;0;1;0;0;0;0;0;0;0;0;0;0;0;0	Fumarate reductase 1	CENPK1137D_3608;VIN7_1245;K7_YEL047C;EC1118_1E8_0320g;C1Q_00680;AWRI1631_50230;SCRG_04423;SCY_1451;FRD1	tr|N1PA70|N1PA70_YEASC Fumarate reductase OS=Saccharomyces cerevisiae (strain CEN.PK113-7D) OX=889517 GN=CENPK1137D_3608 PE=3 SV=1;tr|H0GFC3|H0GFC3_SACCK Fumarate reductase OS=Saccharomyces cerevisiae x Saccharomyces kudriavzevii (strain VIN7) OX=1095631 G	57	7	7	6	7	7	7	7	7	7	7	7	6	7	7	7	7	7	7	7	7	7	7	7	7	7	7	6	7	7	7	7	7	7	6	6	6	6	6	6	6	6
N1P5J9;H0GFD3;G2WCJ6;C7GKE0;B3LRY0;A6ZQR3;C8Z6V7;P32628	N1P5J9;H0GFD3;G2WCJ6;C7GKE0;B3LRY0;A6ZQR3;C8Z6V7;P32628	3;3;3;3;3;3;3;3	3;3;3;3;3;3;3;3	3;3;3;3;3;3;3;3	UV excision repair protein RAD23	CENPK1137D_3619;VIN7_1255;K7_RAD23;RAD23;SCRG_04433;EC1118_1E8_0430g	tr|N1P5J9|N1P5J9_YEASC Rad23p OS=Saccharomyces cerevisiae (strain CEN.PK113-7D) OX=889517 GN=CENPK1137D_3619 PE=4 SV=1;tr|H0GFD3|H0GFD3_SACCK Rad23p OS=Saccharomyces cerevisiae x Saccharomyces kudriavzevii (strain VIN7) OX=1095631 GN=VIN7_1255 PE=4 SV=1;tr	8	3	3	3	3	2	2	2	2	2	2	2	2	2	2	2	2	2	2	3	2	2	2	2	2	2	2	2	2	2	2	2	2	2	3	2	2	2	2	2	2	2
N1P3S8;H0GFD5;C8Z6W1;B3LRY3;A6ZQR6;P23301;G2WCJ9;J6EJI4;A0A0L8RKA1;H0GTN2;W0T4M2;R9XCH5;Q753F8;Q6FLR2;Q6CM83;J7S7Q8;G8JQR0;A0A4T0WWA3;A0A0W0ENR8;A0A099NY14;J8Q961;A0A0L8RHJ3;G0W5U9	N1P3S8;H0GFD5;C8Z6W1;B3LRY3;A6ZQR6;P23301;G2WCJ9;J6EJI4;A0A0L8RKA1;H0GTN2	10;10;10;10;10;10;8;7;7;6;3;2;2;2;2;2;2;2;2;2;1;1;1	10;10;10;10;10;10;8;7;7;6;3;2;2;2;2;2;2;2;2;2;1;1;1	8;8;8;8;8;8;6;6;6;6;2;2;2;2;2;2;2;2;2;2;0;0;0	Eukaryotic translation initiation factor 5A;Eukaryotic translation initiation factor 5A-1	CENPK1137D_3622;VIN7_1258;EC1118_1E8_0474g;SCRG_04436;HYP2;K7_HYP2;VIN7_6620	tr|N1P3S8|N1P3S8_YEASC Eukaryotic translation initiation factor 5A OS=Saccharomyces cerevisiae (strain CEN.PK113-7D) OX=889517 GN=CENPK1137D_3622 PE=3 SV=1;tr|H0GFD5|H0GFD5_SACCK Eukaryotic translation initiation factor 5A OS=Saccharomyces cerevisiae x Sac	23	10	10	8	8	10	9	10	10	10	10	10	9	10	10	9	9	9	10	8	10	9	10	10	10	10	10	9	10	10	9	9	9	10	7	8	8	8	8	8	8	8
N1P5K4;H0GFD7;G2WCK1;C8Z6W5;B3LRY5;A6ZQR8;P39986;C7GX12;B5VHA4;H0GTN4;A0A0W0DNI4;C5DDT0;Q6FLR0;G8ZR91;A0A0W0D9H4;J8Q662;A0A0L8RKE4;S6F7H5;A0A1U7EQD9;A0A1S7HQ26;H2AV10;B5VHA5;C5M7S8;C4Y1H9;A0A167EGB3;W0T427;Q6CM81;G8YP84;G8YLV8;B5RTZ2;A0A1E3P3U0;A3LVX3;A0A1E4S384;R9XAC9;Q753G0;S9X811;S9PQN8;K0KY99;A0A0X8HUF1;G8JQR2;A7TJF5;J7S8U6;A0A5C1DR91;A0A512UL05;A0A510P3T9;A0A4P6XRB9;A0A2H0ZKW7;A0A202GCF6;A0A…	N1P5K4;H0GFD7;G2WCK1;C8Z6W5;B3LRY5;A6ZQR8;P39986;C7GX12;B5VHA4	7;7;7;7;7;7;7;6;5;3;2;2;2;2;2;2;2;2;2;2;2;1;1;1;1;1;1;1;1;1;1;1;1;1;1;1;1;1;1;1;1;1;1;1;1;1;1;1;1;1;1;1;1;1;1;1;1;1;1;1;1;1;1;1;1;1;1;1;1;1;1;1;1;1;1;1;1;1;1;1;1;1;1;1;1;1;1;1;1;1;1;1;1;1;1;1	7;7;7;7;7;7;7;6;5;3;2;2;2;2;2;2;2;2;2;2;2;1;1;1;1;1;1;1;1;1;1;1;1;1;1;1;1;1;1;1;1;1;1;1;1;1;1;1;1;1;1;1;1;1;1;1;1;1;1;1;1;1;1;1;1;1;1;1;1;1;1;1;1;1;1;1;1;1;1;1;1;1;1;1;1;1;1;1;1;1;1;1;1;1;1;1	7;7;7;7;7;7;7;6;5;3;2;2;2;2;2;2;2;2;2;2;2;1;1;1;1;1;1;1;1;1;1;1;1;1;1;1;1;1;1;1;1;1;1;1;1;1;1;1;1;1;1;1;1;1;1;1;1;1;1;1;1;1;1;1;1;1;1;1;1;1;1;1;1;1;1;1;1;1;1;1;1;1;1;1;1;1;1;1;1;1;1;1;1;1;1;1	Manganese-transporting ATPase 1	CENPK1137D_3624;VIN7_1260;K7_SPF1;EC1118_1E8_0518g;SCRG_04438;SPF1;AWRI1631_50390	tr|N1P5K4|N1P5K4_YEASC Cation-transporting ATPase OS=Saccharomyces cerevisiae (strain CEN.PK113-7D) OX=889517 GN=CENPK1137D_3624 PE=3 SV=1;tr|H0GFD7|H0GFD7_SACCK Cation-transporting ATPase OS=Saccharomyces cerevisiae x Saccharomyces kudriavzevii (strain VI	96	7	7	7	4	3	5	5	5	4	5	5	4	5	4	3	3	5	3	4	3	5	5	5	4	5	5	4	5	4	3	3	5	3	4	3	5	5	5	4	5	5
B5VHC3;N1P5M6;J8Q347;G2WCL9;C8Z6Y7;C7GX30;B3LS03;A6ZQT6;H0GEY0;P39968;H0GTP7;A0A0L8RL93;G8ZPZ7;S6E8U4;A7TLN9;A0A1S7I083;A0A1S7HQW4;G8C1N0;Q6FJV1;A0A0W0DM93;I2GUY0;H2AZE7;G0W9I0;J7S8J7;G0VIH7	B5VHC3;N1P5M6;J8Q347;G2WCL9;C8Z6Y7;C7GX30;B3LS03;A6ZQT6;H0GEY0;P39968;H0GTP7;A0A0L8RL93	3;3;3;3;3;3;3;3;3;3;2;2;1;1;1;1;1;1;1;1;1;1;1;1;1	3;3;3;3;3;3;3;3;3;3;2;2;1;1;1;1;1;1;1;1;1;1;1;1;1	3;3;3;3;3;3;3;3;3;3;2;2;1;1;1;1;1;1;1;1;1;1;1;1;1	Vacuolar protein 8	AWRI1631_50580;CENPK1137D_3644;K7_VAC8;EC1118_1E8_0771g;VAC8;SCRG_04456;VIN7_1277;VIN7_6638	tr|B5VHC3|B5VHC3_YEAS6 YEL013Wp-like protein OS=Saccharomyces cerevisiae (strain AWRI1631) OX=545124 GN=AWRI1631_50580 PE=4 SV=1;tr|N1P5M6|N1P5M6_YEASC Vac8p OS=Saccharomyces cerevisiae (strain CEN.PK113-7D) OX=889517 GN=CENPK1137D_3644 PE=4 SV=1;tr|J8Q347	25	3	3	3	2	3	3	3	3	3	3	3	3	3	3	3	2	3	2	2	3	3	3	3	3	3	3	3	3	3	3	2	3	2	2	3	3	3	3	3	3	3
B5VHC5;N1P5D9;G2WCM1;C8Z6Y9;C7GX32;B3LS05;A6ZQT8;P32775;H0GTP9	B5VHC5;N1P5D9;G2WCM1;C8Z6Y9;C7GX32;B3LS05;A6ZQT8;P32775;H0GTP9	2;2;2;2;2;2;2;2;1	2;2;2;2;2;2;2;2;1	2;2;2;2;2;2;2;2;1	1,4-alpha-glucan-branching enzyme	AWRI1631_50600;CENPK1137D_3646;K7_GLC3;EC1118_1E8_0793g;GLC3;SCRG_04458;VIN7_6640	tr|B5VHC5|B5VHC5_YEAS6 YEL011Wp-like protein (Fragment) OS=Saccharomyces cerevisiae (strain AWRI1631) OX=545124 GN=AWRI1631_50600 PE=4 SV=1;tr|N1P5D9|N1P5D9_YEASC Glc3p OS=Saccharomyces cerevisiae (strain CEN.PK113-7D) OX=889517 GN=CENPK1137D_3646 PE=4 SV=	9	2	2	2	1	2	2	1	1	1	1	1	1	0	1	1	1	1	1	1	2	2	1	1	1	1	1	1	0	1	1	1	1	1	1	2	2	1	1	1	1	1
N1PA80;G2WCN3;C8Z701;B3LS14;A6ZQU9;P29952;C7GKI1;H0GEZ1;B5VHD4;A0A0L8RKT7;J5RQ26;H0GTQ9;R9XCS8;Q76IQ2;Q75AB5;A0A0W0D2G3;I2H4C0;S6E817;A0A1S7HYN2;A0A1S7HL84	N1PA80;G2WCN3;C8Z701;B3LS14;A6ZQU9;P29952;C7GKI1;H0GEZ1;B5VHD4	6;6;6;6;6;6;5;4;4;2;1;1;1;1;1;1;1;1;1;1	6;6;6;6;6;6;5;4;4;2;1;1;1;1;1;1;1;1;1;1	6;6;6;6;6;6;5;4;4;2;1;1;1;1;1;1;1;1;1;1	Mannose-6-phosphate isomerase	CENPK1137D_3658;K7_PMI40;EC1118_1E8_0958g;SCRG_04469;PMI40;VIN7_1289;AWRI1631_50690	tr|N1PA80|N1PA80_YEASC Mannose-6-phosphate isomerase OS=Saccharomyces cerevisiae (strain CEN.PK113-7D) OX=889517 GN=CENPK1137D_3658 PE=3 SV=1;tr|G2WCN3|G2WCN3_YEASK Mannose-6-phosphate isomerase OS=Saccharomyces cerevisiae (strain Kyokai no. 7 / NBRC 10155	20	6	6	6	6	6	6	5	5	5	6	6	6	6	6	6	6	6	6	6	6	6	5	5	5	6	6	6	6	6	6	6	6	6	6	6	6	5	5	5	6	6
N1P5G2;H0GEZ6;G2WCP0;C8Z709;C7GKI7;B3LS21;A6ZQV6;P33331;J8PPG5;J4TVX4;H0GTR4;G8ZZY4;A0A0L8RKD3	N1P5G2;H0GEZ6;G2WCP0;C8Z709;C7GKI7;B3LS21;A6ZQV6;P33331;J8PPG5;J4TVX4;H0GTR4;G8ZZY4;A0A0L8RKD3	2;2;2;2;2;2;2;2;1;1;1;1;1	2;2;2;2;2;2;2;2;1;1;1;1;1	2;2;2;2;2;2;2;2;1;1;1;1;1	Nuclear transport factor 2	CENPK1137D_3666;VIN7_1295;K7_NTF2;EC1118_1E8_1046g;NTF2;SCRG_04476;VIN7_6656	tr|N1P5G2|N1P5G2_YEASC Ntf2p OS=Saccharomyces cerevisiae (strain CEN.PK113-7D) OX=889517 GN=CENPK1137D_3666 PE=4 SV=1;tr|H0GEZ6|H0GEZ6_SACCK Ntf2p OS=Saccharomyces cerevisiae x Saccharomyces kudriavzevii (strain VIN7) OX=1095631 GN=VIN7_1295 PE=4 SV=1;tr|G	13	2	2	2	2	2	2	2	2	2	2	2	2	1	2	2	2	2	0	2	2	2	2	2	2	2	2	2	1	2	2	2	2	0	2	2	2	2	2	2	2	2
N1P5S1;G2WCQ4;C8Z722;C7GKK0;B5VHF4;B3LS34;A6ZQX0;P40016;H0GF07	N1P5S1;G2WCQ4;C8Z722;C7GKK0;B5VHF4;B3LS34;A6ZQX0;P40016;H0GF07	3;3;3;3;3;3;3;3;2	3;3;3;3;3;3;3;3;2	3;3;3;3;3;3;3;3;2	26S proteasome regulatory subunit RPN3	CENPK1137D_3679;K7_RPN3;EC1118_1E8_1200g;RPN3;AWRI1631_50910;SCRG_04490;VIN7_1307	tr|N1P5S1|N1P5S1_YEASC Rpn3p OS=Saccharomyces cerevisiae (strain CEN.PK113-7D) OX=889517 GN=CENPK1137D_3679 PE=4 SV=1;tr|G2WCQ4|G2WCQ4_YEASK K7_Rpn3p OS=Saccharomyces cerevisiae (strain Kyokai no. 7 / NBRC 101557) OX=721032 GN=K7_RPN3 PE=4 SV=1;tr|C8Z722|C	9	3	3	3	3	3	3	3	3	3	3	3	2	3	3	2	2	3	3	3	3	3	3	3	3	3	3	2	3	3	2	2	3	3	3	3	3	3	3	3	3	3
N1PA85;H0GF11;G2WCQ8;C8Z727;C7GTD7;B5VHF9;B3LS38;A6ZQX4;P32481;G8ZZ73;J8Q2Z6;R9X905;Q75D48;G8JW37;Q6FQ84;A0A0W0E0E2;H2AN02;G8BY31;G0V9B0;A0A0L8RKV8;A0A1S7HVI8;A0A1S7HFS1;A0A0X8HQZ8;Q6CRA7;A0A0H5C7G7;J7RL76;W0TF85;A7TPX8;G8YAL7;G0WGK7;S6E091;J8TYK5;H0GTS8;S4WAN2;S4W9K9;S4W511;S4W3T7;C5DJR0;F2QV86;C4R5Q4;A0A1B2JGV8;A7THA1;K0KC45;A0A1E3P3S9;I2H9H5;A0A061AWY8;H8X0X2;G8B6Q2;A5DQ59;A5E2U8	N1PA85;H0GF11;G2WCQ8;C8Z727;C7GTD7;B5VHF9;B3LS38;A6ZQX4;P32481;G8ZZ73;J8Q2Z6;R9X905;Q75D48;G8JW37;Q6FQ84;A0A0W0E0E2;H2AN02;G8BY31;G0V9B0;A0A0L8RKV8;A0A1S7HVI8;A0A1S7HFS1	6;6;6;6;6;6;6;6;6;4;4;3;3;3;3;3;3;3;3;3;3;3;2;2;2;2;2;2;2;2;2;2;2;1;1;1;1;1;1;1;1;1;1;1;1;1;1;1;1;1	6;6;6;6;6;6;6;6;6;4;4;3;3;3;3;3;3;3;3;3;3;3;2;2;2;2;2;2;2;2;2;2;2;1;1;1;1;1;1;1;1;1;1;1;1;1;1;1;1;1	6;6;6;6;6;6;6;6;6;4;4;3;3;3;3;3;3;3;3;3;3;3;2;2;2;2;2;2;2;2;2;2;2;1;1;1;1;1;1;1;1;1;1;1;1;1;1;1;1;1	Eukaryotic translation initiation factor 2 subunit gamma	CENPK1137D_3683;VIN7_1311;K7_GCD11;EC1118_1E8_1255g;GCD11;AWRI1631_50960;SCRG_04494	tr|N1PA85|N1PA85_YEASC Gcd11p OS=Saccharomyces cerevisiae (strain CEN.PK113-7D) OX=889517 GN=CENPK1137D_3683 PE=4 SV=1;tr|H0GF11|H0GF11_SACCK Gcd11p OS=Saccharomyces cerevisiae x Saccharomyces kudriavzevii (strain VIN7) OX=1095631 GN=VIN7_1311 PE=4 SV=1;tr	50	6	6	6	4	4	4	2	3	4	5	5	4	4	2	1	3	2	2	4	4	4	2	3	4	5	5	4	4	2	1	3	2	2	4	4	4	2	3	4	5	5
N1P5S6;H0GF12;G2WCQ9;C7GSH3;B3LS39;A6ZQX5;P08456;J8Q8W9;C8Z728;B5VHG0;H0GTS9;C5DLM8;W0T5M1;G8ZU71;A7TKL7;A0A0L8RKF8;G8BP24;S6EUL8;A0A1S7HP11;A0A1S7HD18	N1P5S6;H0GF12;G2WCQ9;C7GSH3;B3LS39;A6ZQX5;P08456;J8Q8W9;C8Z728;B5VHG0	3;3;3;3;3;3;3;2;2;2;1;1;1;1;1;1;1;1;1;1	3;3;3;3;3;3;3;2;2;2;1;1;1;1;1;1;1;1;1;1	3;3;3;3;3;3;3;2;2;2;1;1;1;1;1;1;1;1;1;1	CDP-diacylglycerol--serine O-phosphatidyltransferase	CENPK1137D_3684;VIN7_1312;K7_CHO1;CHO1;SCRG_04495;EC1118_1E8_1266g;AWRI1631_50970	tr|N1P5S6|N1P5S6_YEASC CDP-diacylglycerol--serine O-phosphatidyltransferase OS=Saccharomyces cerevisiae (strain CEN.PK113-7D) OX=889517 GN=CENPK1137D_3684 PE=3 SV=1;tr|H0GF12|H0GF12_SACCK CDP-diacylglycerol--serine O-phosphatidyltransferase OS=Saccharomyce	20	3	3	3	0	0	0	1	1	2	2	2	0	0	0	1	2	2	2	0	0	0	1	1	2	2	2	0	0	0	1	2	2	2	0	0	0	1	1	2	2	2
N1P4S7;H0GF23;G2WCR9;C8Z738;B5VHH1;B3LS48;A6ZQY5;P40024;H0GTT7;A0A0L8RKG7;J8PPI8;S6F4E2;A0A1S7HUW4;A0A1S7HI44;K0L087;A0A1E5RZ26;H2B134;G0WGF9;I2H9D6;G0VF53;J7R140	N1P4S7;H0GF23;G2WCR9;C8Z738;B5VHH1;B3LS48;A6ZQY5;P40024;H0GTT7;A0A0L8RKG7;J8PPI8	12;12;12;12;12;12;12;12;9;7;6;2;2;2;1;1;1;1;1;1;1	12;12;12;12;12;12;12;12;9;7;6;2;2;2;1;1;1;1;1;1;1	12;12;12;12;12;12;12;12;9;7;6;2;2;2;1;1;1;1;1;1;1	ABC transporter ATP-binding protein ARB1	CENPK1137D_3436;VIN7_1323;K7_ARB1;EC1118_1E8_1376g;AWRI1631_51080;SCRG_04505;ARB1;VIN7_6681	tr|N1P4S7|N1P4S7_YEASC Arb1p OS=Saccharomyces cerevisiae (strain CEN.PK113-7D) OX=889517 GN=CENPK1137D_3436 PE=4 SV=1;tr|H0GF23|H0GF23_SACCK Arb1p OS=Saccharomyces cerevisiae x Saccharomyces kudriavzevii (strain VIN7) OX=1095631 GN=VIN7_1323 PE=4 SV=1;tr|G	21	12	12	12	11	11	12	12	12	12	11	12	12	12	12	11	12	12	12	11	11	12	12	12	12	11	12	12	12	12	11	12	12	12	11	11	12	12	12	12	11	12
N1P540;H0GF30;G2WCS6;C8Z746;C7GSJ0;B5VHH7;B3LS56;A6ZQZ2;P39954;J8Q5Z2;A0A0L8RKL0;G0VH98;J8TI68;H0GTU3;C5DLJ4;S4WA84;S4W9A4;A0A5C1E2A9;W0T8N1;R9XL98;Q753T3;A0A512UAQ1;A0A510P9T0;A0A4P6XDM2;A0A2H0ZIR0;A0A0L0NXE7;J7R5C2;I2H3Z5;H2B0E7;G8ZUA3;G0W786;A7TQS1;A0A1E5RY36;S4WA81;S4W9B3;S4WAJ6;S4WA77;S4W9B1;S4W9A7;S4W6V0;S4W6U4;S4W6T9;S4W4X4;S4W4H0;S4W4G5;S4W4F9;S4W4F4;S4W3F9;S4W3F6;S4W3G2;G3BD48;Q5KJ87;F5H…	N1P540;H0GF30;G2WCS6;C8Z746;C7GSJ0;B5VHH7;B3LS56;A6ZQZ2;P39954;J8Q5Z2;A0A0L8RKL0;G0VH98;J8TI68;H0GTU3;C5DLJ4	6;6;6;6;6;6;6;6;6;4;4;3;3;3;3;2;2;2;2;2;2;2;2;2;2;2;2;2;2;2;2;2;2;1;1;1;1;1;1;1;1;1;1;1;1;1;1;1;1;1;1;1;1;1;1;1;1;1;1;1;1;1;1;1;1;1;1;1;1;1;1;1;1;1;1;1;1;1;1;1;1;1;1;1;1;1;1;1;1;1;1;1;1;1;1;1;1	6;6;6;6;6;6;6;6;6;4;4;3;3;3;3;2;2;2;2;2;2;2;2;2;2;2;2;2;2;2;2;2;2;1;1;1;1;1;1;1;1;1;1;1;1;1;1;1;1;1;1;1;1;1;1;1;1;1;1;1;1;1;1;1;1;1;1;1;1;1;1;1;1;1;1;1;1;1;1;1;1;1;1;1;1;1;1;1;1;1;1;1;1;1;1;1;1	6;6;6;6;6;6;6;6;6;4;4;3;3;3;3;2;2;2;2;2;2;2;2;2;2;2;2;2;2;2;2;2;2;1;1;1;1;1;1;1;1;1;1;1;1;1;1;1;1;1;1;1;1;1;1;1;1;1;1;1;1;1;1;1;1;1;1;1;1;1;1;1;1;1;1;1;1;1;1;1;1;1;1;1;1;1;1;1;1;1;1;1;1;1;1;1;1	Adenosylhomocysteinase	CENPK1137D_3444;VIN7_1330;K7_SAH1;EC1118_1E8_1475g;SAH1;AWRI1631_51160;SCRG_04513;VIN7_6688	tr|N1P540|N1P540_YEASC Adenosylhomocysteinase OS=Saccharomyces cerevisiae (strain CEN.PK113-7D) OX=889517 GN=CENPK1137D_3444 PE=3 SV=1;tr|H0GF30|H0GF30_SACCK Adenosylhomocysteinase OS=Saccharomyces cerevisiae x Saccharomyces kudriavzevii (strain VIN7) OX=1	97	6	6	6	4	3	5	6	4	5	4	5	4	4	5	3	4	5	5	4	3	5	6	4	5	4	5	4	4	5	3	4	5	5	4	3	5	6	4	5	4	5
N1P4U2;G2WCT2;C8Z751;C7GSJ6;B5VHI0;B3LS61;A6ZQZ8;P39101;G8BRA6;A7TNM2;H0GTU9;H0GF34;G0WC03	N1P4U2;G2WCT2;C8Z751;C7GSJ6;B5VHI0;B3LS61;A6ZQZ8;P39101;G8BRA6;A7TNM2;H0GTU9;H0GF34;G0WC03	2;2;2;2;2;2;2;2;1;1;1;1;1	2;2;2;2;2;2;2;2;1;1;1;1;1	2;2;2;2;2;2;2;2;1;1;1;1;1	Protein CAJ1	CENPK1137D_3451;K7_CAJ1;EC1118_1E8_1552g;CAJ1;AWRI1631_51190;SCRG_04519;VIN7_6694;VIN7_1335	tr|N1P4U2|N1P4U2_YEASC Caj1p OS=Saccharomyces cerevisiae (strain CEN.PK113-7D) OX=889517 GN=CENPK1137D_3451 PE=4 SV=1;tr|G2WCT2|G2WCT2_YEASK K7_Caj1p OS=Saccharomyces cerevisiae (strain Kyokai no. 7 / NBRC 101557) OX=721032 GN=K7_CAJ1 PE=4 SV=1;tr|C8Z751|C	13	2	2	2	2	0	0	0	1	1	0	1	0	0	0	0	0	1	0	2	0	0	0	1	1	0	1	0	0	0	0	0	1	0	2	0	0	0	1	1	0	1
N1PA39;H0GF35;G2WCT4;C8Z753;C7GSJ8;B5VHI2;A6ZR00;P40032;J5PTZ4;H0GTV0;A0A0L8RKI0	N1PA39;H0GF35;G2WCT4;C8Z753;C7GSJ8;B5VHI2;A6ZR00;P40032;J5PTZ4;H0GTV0;A0A0L8RKI0	2;2;2;2;2;2;2;2;1;1;1	2;2;2;2;2;2;2;2;1;1;1	2;2;2;2;2;2;2;2;1;1;1	Prolyl 3,4-dihydroxylase TPA1	CENPK1137D_3453;VIN7_1336;K7_TPA1;EC1118_1E8_1574g;TPA1;AWRI1631_51210;SCY_1547;VIN7_6695	tr|N1PA39|N1PA39_YEASC Tpa1p OS=Saccharomyces cerevisiae (strain CEN.PK113-7D) OX=889517 GN=CENPK1137D_3453 PE=4 SV=1;tr|H0GF35|H0GF35_SACCK Tpa1p OS=Saccharomyces cerevisiae x Saccharomyces kudriavzevii (strain VIN7) OX=1095631 GN=VIN7_1336 PE=4 SV=1;tr|G	11	2	2	2	2	2	2	2	2	2	2	2	2	1	2	2	2	1	2	2	2	2	2	2	2	2	2	2	1	2	2	2	1	2	2	2	2	2	2	2	2	2
N1P4U6;H0GF38;G2WCT7;C8Z756;C7GSK1;B3LS65;A6ZR03;P10869;H0GTV3;B5VHI5;A0A0L8RLG6;J5S5R6	N1P4U6;H0GF38;G2WCT7;C8Z756;C7GSK1;B3LS65;A6ZR03;P10869;H0GTV3;B5VHI5;A0A0L8RLG6;J5S5R6	2;2;2;2;2;2;2;2;1;1;1;1	2;2;2;2;2;2;2;2;1;1;1;1	2;2;2;2;2;2;2;2;1;1;1;1	Aspartokinase	CENPK1137D_3456;VIN7_1339;K7_HOM3;EC1118_1E8_1607g;HOM3;SCRG_04524;VIN7_6698;AWRI1631_51240	tr|N1P4U6|N1P4U6_YEASC Aspartokinase OS=Saccharomyces cerevisiae (strain CEN.PK113-7D) OX=889517 GN=CENPK1137D_3456 PE=3 SV=1;tr|H0GF38|H0GF38_SACCK Aspartokinase OS=Saccharomyces cerevisiae x Saccharomyces kudriavzevii (strain VIN7) OX=1095631 GN=VIN7_133	12	2	2	2	1	1	1	1	1	0	1	2	1	0	1	1	1	1	1	1	1	1	1	1	0	1	2	1	0	1	1	1	1	1	1	1	1	1	1	0	1	2
N1P551;G2WCU1;C8Z760;B5VHI8;B3LS69;A6ZR07;P00498;H0GF41;C7GX46;H0GTV8;W1Q6W7;S6EMN1;G8ZZM7;G8JTQ0;A0A1E3PAK1;J6EJ54;A0A0L8RKM6;H8X8W2;G8B6A1;A0A4V4JQY4;A0A4V4INJ6;A0A4T0CUT7;A0A4S9H270;A0A4S8YZ77;A0A4S8TZA6;A0A4S8TS56;A0A1A7MK85	N1P551;G2WCU1;C8Z760;B5VHI8;B3LS69;A6ZR07;P00498;H0GF41;C7GX46	4;4;4;4;4;4;4;3;3;1;1;1;1;1;1;1;1;1;1;1;1;1;1;1;1;1;1	4;4;4;4;4;4;4;3;3;1;1;1;1;1;1;1;1;1;1;1;1;1;1;1;1;1;1	4;4;4;4;4;4;4;3;3;1;1;1;1;1;1;1;1;1;1;1;1;1;1;1;1;1;1	ATP phosphoribosyltransferase	CENPK1137D_3459;K7_HIS1;EC1118_1E8_1651g;AWRI1631_51270;SCRG_04528;HIS1;VIN7_1342	tr|N1P551|N1P551_YEASC His1p OS=Saccharomyces cerevisiae (strain CEN.PK113-7D) OX=889517 GN=CENPK1137D_3459 PE=3 SV=1;tr|G2WCU1|G2WCU1_YEASK K7_His1p OS=Saccharomyces cerevisiae (strain Kyokai no. 7 / NBRC 101557) OX=721032 GN=K7_HIS1 PE=3 SV=1;tr|C8Z760|C	27	4	4	4	4	4	4	3	4	3	2	3	4	4	4	2	2	2	2	4	4	4	3	4	3	2	3	4	4	4	2	2	2	2	4	4	4	3	4	3	2	3
N1PA41;H0GF43;G2WCU4;C8Z763;C7GWJ0;B3LS72;A6ZR10;P40037	N1PA41;H0GF43;G2WCU4;C8Z763;C7GWJ0;B3LS72;A6ZR10;P40037	2;2;2;2;2;2;2;2	2;2;2;2;2;2;2;2	2;2;2;2;2;2;2;2	Protein HMF1	CENPK1137D_3463;VIN7_1344;K7_HMF1;EC1118_1E8_1684g;HMF1;SCRG_04531	tr|N1PA41|N1PA41_YEASC Hmf1p OS=Saccharomyces cerevisiae (strain CEN.PK113-7D) OX=889517 GN=CENPK1137D_3463 PE=4 SV=1;tr|H0GF43|H0GF43_SACCK Hmf1p OS=Saccharomyces cerevisiae x Saccharomyces kudriavzevii (strain VIN7) OX=1095631 GN=VIN7_1344 PE=4 SV=1;tr|G	8	2	2	2	2	2	2	2	2	2	2	2	2	2	2	1	1	2	2	2	2	2	2	2	2	2	2	2	2	2	1	1	2	2	2	2	2	2	2	2	2	2
G2WCV2;N1P6Y8;H0GF49;C8Z769;C7GTD1;B3LS77;A6ZR17;P40040	G2WCV2;N1P6Y8;H0GF49;C8Z769;C7GTD1;B3LS77;A6ZR17;P40040	2;2;2;2;2;2;2;2	2;2;2;2;2;2;2;2	2;2;2;2;2;2;2;2	Protein THO1	K7_THO1;CENPK1137D_3470;VIN7_1350;EC1118_1E8_1750g;THO1;SCRG_04538	tr|G2WCV2|G2WCV2_YEASK K7_Tho1p (Fragment) OS=Saccharomyces cerevisiae (strain Kyokai no. 7 / NBRC 101557) OX=721032 GN=K7_THO1 PE=4 SV=1;tr|N1P6Y8|N1P6Y8_YEASC Tho1p OS=Saccharomyces cerevisiae (strain CEN.PK113-7D) OX=889517 GN=CENPK1137D_3470 PE=4 SV=1;	8	2	2	2	1	1	1	1	0	1	1	1	1	2	1	1	1	1	1	1	1	1	1	0	1	1	1	1	2	1	1	1	1	1	1	1	1	1	0	1	1	1
N1P6Z3;H0GF53;G2WCV6;P40043;C8Z773;C7GRP9;B3LRI4;A6ZR21;H0GTX0;A0A0L8RKZ0	N1P6Z3;H0GF53;G2WCV6;P40043;C8Z773;C7GRP9;B3LRI4;A6ZR21	3;3;3;3;3;3;3;3;1;1	3;3;3;3;3;3;3;3;1;1	3;3;3;3;3;3;3;3;1;1	Respiratory growth induced protein 1	CENPK1137D_3475;VIN7_1354;K7_YER067W;RGI1	tr|N1P6Z3|N1P6Z3_YEASC Rgi1p OS=Saccharomyces cerevisiae (strain CEN.PK113-7D) OX=889517 GN=CENPK1137D_3475 PE=4 SV=1;tr|H0GF53|H0GF53_SACCK YER067W-like protein OS=Saccharomyces cerevisiae x Saccharomyces kudriavzevii (strain VIN7) OX=1095631 GN=VIN7_1354	10	3	3	3	3	3	3	2	3	2	2	3	3	3	3	1	2	2	2	3	3	3	2	3	2	2	3	3	3	3	1	2	2	2	3	3	3	2	3	2	2	3
C8Z777;C7GRQ1;B5VHJ9;B3LRI6;A6ZR23;G0VFX8;Q01217;H2B256;N1P3E7;J6EFA4;H0GTX2;G2WCV8;A0A0L8RKI9;J7SAI5;Q6FPK4;G8BYH3;A0A0W0EFK4;G0WAN1	C8Z777;C7GRQ1;B5VHJ9;B3LRI6;A6ZR23;G0VFX8;Q01217;H2B256;N1P3E7;J6EFA4;H0GTX2;G2WCV8;A0A0L8RKI9;J7SAI5;Q6FPK4;G8BYH3;A0A0W0EFK4;G0WAN1	2;2;2;2;2;2;2;1;1;1;1;1;1;1;1;1;1;1	2;2;2;2;2;2;2;1;1;1;1;1;1;1;1;1;1;1	2;2;2;2;2;2;2;1;1;1;1;1;1;1;1;1;1;1	Protein ARG5,6, mitochondrial;N-acetyl-gamma-glutamyl-phosphate reductase;Acetylglutamate kinase	VIN7_1356;EC1118_1E8_1849g;ARG5,6;AWRI1631_51380;SCRG_04544;CENPK1137D_3477;VIN7_6717;K7_ARG5,6	tr|C8Z777|C8Z777_YEAS8 Arg5,6p OS=Saccharomyces cerevisiae (strain Lalvin EC1118 / Prise de mousse) OX=643680 GN=EC1118_	19	2	2	2	1	0	0	2	2	0	0	0	1	1	1	2	2	1	1	1	0	0	2	2	0	0	0	1	1	1	2	2	1	1	1	0	0	2	2	0	0	0
N1P3F2;G2WG79;C8Z782;A6ZR28;P0CX32;P0CX31;Q875M4;Q86Z57;Q86Z37;S6ER21;Q75CG2;Q6FPJ9;Q6CU44;J7S3S0;J7RJ43;G8JS59;G0W3L2;G0VFZ1;C5DBR7;A0A1S7HN78;A0A1S7HBB4;A0A0X8HR91;A0A0L8RKJ3;A0A0W0D2N1	N1P3F2;G2WG79;C8Z782;A6ZR28;P0CX32;P0CX31;Q875M4;Q86Z57;Q86Z37;S6ER21;Q75CG2;Q6FPJ9;Q6CU44;J7S3S0;J7RJ43;G8JS59;G0W3L2;G0VFZ1;C5DBR7;A0A1S7HN78;A0A1S7HBB4;A0A0X8HR91;A0A0L8RKJ3;A0A0W0D2N1	2;2;2;2;2;2;1;1;1;1;1;1;1;1;1;1;1;1;1;1;1;1;1;1	2;2;2;2;2;2;1;1;1;1;1;1;1;1;1;1;1;1;1;1;1;1;1;1	2;2;2;2;2;2;1;1;1;1;1;1;1;1;1;1;1;1;1;1;1;1;1;1	40S ribosomal protein S24;40S ribosomal protein S24-B;40S ribosomal protein S24-A	CENPK1137D_3482;K7_RPS24B;RPS24A;RPS24B	tr|N1P3F2|N1P3F2_YEASC 40S ribosomal protein S24 OS=Saccharomyces cerevisiae (strain CEN.PK113-7D) OX=889517 GN=CENPK1137D_3482 PE=3 SV=1;tr|G2WG79|G2WG79_YEASK 40S ribosomal protein S24 OS=Saccharomyces cerevisiae (strain Kyokai no. 7 / NBRC 101557) OX=72	24	2	2	2	1	1	1	1	1	1	1	1	2	1	1	1	1	1	1	1	1	1	1	1	1	1	1	2	1	1	1	1	1	1	1	1	1	1	1	1	1	1
B5VHL2;N1P3G3;J8PPB3;H0GF69;G2WCX6;C8Z799;C7GRR8;B3LRK3;A6ZR41;P00927;J8QGB5;H0GTY6;A0A0L8RKQ3;A7TKZ0;J7RIZ7	B5VHL2;N1P3G3;J8PPB3;H0GF69;G2WCX6;C8Z799;C7GRR8;B3LRK3;A6ZR41;P00927;J8QGB5;H0GTY6;A0A0L8RKQ3	3;3;3;3;3;3;3;3;3;3;2;2;2;1;1	3;3;3;3;3;3;3;3;3;3;2;2;2;1;1	3;3;3;3;3;3;3;3;3;3;2;2;2;1;1	Threonine dehydratase;Threonine dehydratase, mitochondrial	AWRI1631_51510;CENPK1137D_3497;VIN7_1372;K7_ILV1;EC1118_1E8_2091g;ILV1;SCRG_04562;VIN7_6731	tr|B5VHL2|B5VHL2_YEAS6 Threonine dehydratase OS=Saccharomyces cerevisiae (strain AWRI1631) OX=545124 GN=AWRI1631_51510 PE=3 SV=1;tr|N1P3G3|N1P3G3_YEASC Threonine dehydratase OS=Saccharomyces cerevisiae (strain CEN.PK113-7D) OX=889517 GN=CENPK1137D_3497 PE=	15	3	3	3	1	0	1	2	1	2	1	2	2	2	1	2	2	1	1	1	0	1	2	1	2	1	2	2	2	1	2	2	1	1	1	0	1	2	1	2	1	2
Q27JJ7;N1PA49;H0GF74;G2WCY2;E9P9C8;C8Z7A8;C7GRS4;A6ZR47;P05694;B3LRK9;J8PPB8;B5VHL8;H0GTZ1;A0A0L8RL15;Q6FQM7;A0A0W0D0H8;G8ZRB6;C5DE81;D6C7G3;D6C7G0;D6C7G5;D6C7G4;D6C7G1;D6C7G2;D6C7G6;G9BD89;G9BD87;A7TMV4;Q1EMZ6;Q1EMZ4;Q1EMZ1;A0A0H5BZ15;H2B1M9;Q6GYJ7;F2QTU9;C4QZU2;A0A1E4S8X5;A0A1B2JIW1;A0A061ARH7;G8BTG4;A0A099NV63;W1QH90;A0A067XH77;J7RIZ4;Q6BYS1;P82610;M3IR66;I2H8K9;H8WW50;G8YNC2;G8YKZ0;G8BC65;C5M…	Q27JJ7;N1PA49;H0GF74;G2WCY2;E9P9C8;C8Z7A8;C7GRS4;A6ZR47;P05694;B3LRK9;J8PPB8;B5VHL8;H0GTZ1;A0A0L8RL15	16;16;16;16;16;16;16;16;16;15;10;9;9;8;5;5;5;5;4;4;4;4;4;4;4;4;4;4;3;3;3;3;3;3;3;3;3;3;3;3;3;2;2;2;2;2;2;2;2;2;2;2;2;2;2;2;2;2;2;2;2;2;2;2;2;2;2;2;2;2;2;1;1;1;1;1;1;1;1;1;1;1;1;1;1;1;1	16;16;16;16;16;16;16;16;16;15;10;9;9;8;5;5;5;5;4;4;4;4;4;4;4;4;4;4;3;3;3;3;3;3;3;3;3;3;3;3;3;2;2;2;2;2;2;2;2;2;2;2;2;2;2;2;2;2;2;2;2;2;2;2;2;2;2;2;2;2;2;1;1;1;1;1;1;1;1;1;1;1;1;1;1;1;1	12;12;12;12;12;12;12;12;12;11;6;7;6;5;1;1;1;1;4;4;4;4;4;4;4;4;4;2;3;3;3;1;0;1;1;1;1;1;1;1;2;0;0;0;1;1;1;1;1;1;1;1;1;1;1;1;1;1;1;1;1;1;1;1;1;0;0;0;0;1;1;1;1;1;1;1;1;1;0;0;0;0;0;0;0;0;0	5-methyltetrahydropteroyltriglutamate--homocysteine methyltransferase	MET6;CENPK1137D_3503;VIN7_1377;K7_MET6;EC1118_1E8_2201g;SCRG_04568;AWRI1631_51570;VIN7_6736	tr|Q27JJ7|Q27JJ7_YEASX Methionine synthase OS=Saccharomyces cerevisiae OX=4932 GN=MET6 PE=3 SV=1;tr|N1PA49|N1PA49_YEASC Met6p OS=Saccharomyces cerevisiae (strain CEN.PK113-7D) OX=889517 GN=CENPK1137D_3503 PE=3 SV=1;tr|H0GF74|H0GF74_SACCK Met6p OS=Saccharom	87	16	16	12	16	16	15	11	13	15	15	13	14	13	14	11	12	14	13	16	16	15	11	13	15	15	13	14	13	14	11	12	14	13	12	12	11	9	9	11	11	9
N1P731;G2WD20;C8Z7C1;C7GS82;B3LRM1;A6ZR59;P22202;G8YV25;Q10265;B5VHN0;B6JZZ7	N1P731;G2WD20;C8Z7C1;C7GS82;B3LRM1;A6ZR59;P22202	14;14;14;14;14;14;14;4;4;2;2	8;8;8;8;8;8;8;1;1;1;1	3;3;3;3;3;3;3;0;0;1;0	Heat shock protein SSA4	CENPK1137D_3515;K7_SSA4;EC1118_1E8_2355g;SSA4;SCRG_04580	tr|N1P731|N1P731_YEASC Ssa4p OS=Saccharomyces cerevisiae (strain CEN.PK113-7D) OX=889517 GN=CENPK1137D_3515 PE=3 SV=1;tr|G2WD20|G2WD20_YEASK K7_Ssa4p OS=Saccharomyces cerevisiae (strain Kyokai no. 7 / NBRC 101557) OX=721032 GN=K7_SSA4 PE=3 SV=1;tr|C8Z7C1|C	11	14	8	3	12	13	14	11	11	12	12	12	13	13	14	10	12	12	12	7	8	8	6	6	7	7	7	8	8	8	5	7	7	7	2	3	3	1	1	2	2	2
N1P3L5;G2WCZ2;C8Z7F0;B3LRP8;A6ZR87;C7GKX9;P32598;H0GU07;B5VHR0;I2GX21;A7TNY0;S6ETD2;Q6FN79;J7S5Q7;H2AQ67;G8ZPN8;G8BWT4;G0VAK3;A0A1S7I0L7;A0A0W0ECF7;G0W613;A0A1V2LI11;A0A167ERE6;A0A3M7C096;A0A3M7AL21;A0A4V4JXD7;A0A3M7CVL8;B6K3E2;A0A3M7ARE8;A0A1Z8JPC0;A0A0D1XP40;H6BRH0;H6BRH1;A0A3M7FGG7;A0A1Z5TS16;W0T748;Q6CK94;C5DHQ8;G8JQ75;A0A109UYI1;A0A099P0C0;Q754A6;A0A4T0BNT3;A0A1E5RU96;A0A4T0WYH2;F2QSF4;C4R1A…	N1P3L5;G2WCZ2;C8Z7F0;B3LRP8;A6ZR87;C7GKX9;P32598	5;5;5;5;5;5;5;2;2;2;2;2;2;2;2;2;2;2;2;2;2;1;1;1;1;1;1;1;1;1;1;1;1;1;1;1;1;1;1;1;1;1;1;1;1;1;1;1;1;1;1;1;1;1;1;1;1;1;1;1;1;1;1;1;1;1;1;1;1;1;1;1;1;1;1;1;1;1;1;1;1;1;1;1;1;1;1;1;1;1;1;1;1;1;1;1	5;5;5;5;5;5;5;2;2;2;2;2;2;2;2;2;2;2;2;2;2;1;1;1;1;1;1;1;1;1;1;1;1;1;1;1;1;1;1;1;1;1;1;1;1;1;1;1;1;1;1;1;1;1;1;1;1;1;1;1;1;1;1;1;1;1;1;1;1;1;1;1;1;1;1;1;1;1;1;1;1;1;1;1;1;1;1;1;1;1;1;1;1;1;1;1	5;5;5;5;5;5;5;2;2;2;2;2;2;2;2;2;2;2;2;2;2;1;1;1;1;1;1;1;1;1;1;1;1;1;1;1;1;1;1;1;1;1;1;1;1;1;1;1;1;1;1;1;1;1;1;1;1;1;1;1;1;1;1;1;1;1;1;1;1;1;1;1;1;1;1;1;1;1;1;1;1;1;1;1;1;1;1;1;1;1;1;1;1;1;1;1	Serine/threonine-protein phosphatase;Serine/threonine-protein phosphatase PP1-2	CENPK1137D_3547;K7_GLC7;EC1118_1E8_2696g;SCRG_04609;GLC7	tr|N1P3L5|N1P3L5_YEASC Serine/threonine-protein phosphatase OS=Saccharomyces cerevisiae (strain CEN.PK113-7D) OX=889517 GN=CENPK1137D_3547 PE=3 SV=1;tr|G2WCZ2|G2WCZ2_YEASK Serine/threonine-protein phosphatase OS=Saccharomyces cerevisiae (strain Kyokai no.	96	5	5	5	4	4	4	3	4	4	4	3	4	3	3	4	4	4	5	4	4	4	3	4	4	4	3	4	3	3	4	4	4	5	4	4	4	3	4	4	4	3
N1P5C3;G2WCZ0;C8Z7F6;C7GT28;B5VHR3;B3LRQ0;A6ZR94;P39958;H0GFE4;J8Q5P0;A0A0L8RKS0;Q6FN85;A0A0W0ELH0;J6EH49;G0V9N9;R9XL47;Q753Y9;G8JVC6;I2GZS5;A7TED5;H0GU26;G0W6C4	N1P5C3;G2WCZ0;C8Z7F6;C7GT28;B5VHR3;B3LRQ0;A6ZR94;P39958;H0GFE4;J8Q5P0;A0A0L8RKS0;Q6FN85;A0A0W0ELH0;J6EH49;G0V9N9	4;4;4;4;4;4;4;4;3;3;3;2;2;2;2;1;1;1;1;1;1;1	4;4;4;4;4;4;4;4;3;3;3;2;2;2;2;1;1;1;1;1;1;1	4;4;4;4;4;4;4;4;3;3;3;2;2;2;2;1;1;1;1;1;1;1	Rab GDP-dissociation inhibitor	CENPK1137D_3549;K7_GDI1;EC1118_1E8_2762g;GDI1;AWRI1631_52040;SCRG_04611;VIN7_1418	tr|N1P5C3|N1P5C3_YEASC Rab GDP dissociation inhibitor OS=Saccharomyces cerevisiae (strain CEN.PK113-7D) OX=889517 GN=CENPK1137D_3549 PE=3 SV=1;tr|G2WCZ0|G2WCZ0_YEASK Rab GDP dissociation inhibitor OS=Saccharomyces cerevisiae (strain Kyokai no. 7 / NBRC 101	22	4	4	4	4	3	4	4	4	4	4	4	4	4	4	3	4	4	4	4	3	4	4	4	4	4	4	4	4	4	3	4	4	4	4	3	4	4	4	4	4	4
N1P5F4;H0GFG8;C8Z7I7;B5VHU1;A6ZRC1;P04147;G2WD51;C7GS45;J8LP97;A0A0L8RLU2;H0GU49;B3LRS6;G0V636;S6F189;A0A1S7HJ08;A0A1S7H886;Q6FKG4;A0A0W0CHW6;G0W908;C5DN57;G8ZLH3;I2H6B1;G8BPT1;A7TH03;I6NE09;A0A0X8HVJ8;H2AQ98;Q74ZS6;R9XJQ5;W0TBW0;Q6CSV3;J7S7Y0;A0A1Z8JKX8;A0A099P283;F2QU09;C4QZM5;A0A1B2JHQ1;A0A5C1DVI5;A0A2H1A5X4;A0A0L0P4V3;H8X0H4;G8B8Q0;A5DW14	N1P5F4;H0GFG8;C8Z7I7;B5VHU1;A6ZRC1;P04147;G2WD51;C7GS45;J8LP97;A0A0L8RLU2	12;12;12;12;12;12;11;11;7;7;5;4;3;3;3;3;2;2;2;2;2;1;1;1;1;1;1;1;1;1;1;1;1;1;1;1;1;1;1;1;1;1;1	12;12;12;12;12;12;11;11;7;7;5;4;3;3;3;3;2;2;2;2;2;1;1;1;1;1;1;1;1;1;1;1;1;1;1;1;1;1;1;1;1;1;1	12;12;12;12;12;12;11;11;7;7;5;4;3;3;3;3;2;2;2;2;2;1;1;1;1;1;1;1;1;1;1;1;1;1;1;1;1;1;1;1;1;1;1	Polyadenylate-binding protein;Polyadenylate-binding protein, cytoplasmic and nuclear	CENPK1137D_3579;VIN7_1444;EC1118_1E8_3125g;AWRI1631_52340;PAB1;K7_PAB1	tr|N1P5F4|N1P5F4_YEASC Polyadenylate-binding protein OS=Saccharomyces cerevisiae (strain CEN.PK113-7D) OX=889517 GN=CENPK1137D_3579 PE=3 SV=1;tr|H0GFG8|H0GFG8_SACCK Polyadenylate-binding protein OS=Saccharomyces cerevisiae x Saccharomyces kudriavzevii (str	43	12	12	12	12	10	12	11	11	11	10	11	11	12	11	10	11	9	12	12	10	12	11	11	11	10	11	11	12	11	10	11	9	12	12	10	12	11	11	11	10	11
N1P3Q2;H0GFH6;C8Z7K1;B5VHV9;B3LRT7;A6ZRD4;P29311;C7GS32;G2WD64;H0GU59;J8LPA8;A7TM53;A0A448YEB7;Q6BI89	N1P3Q2;H0GFH6;C8Z7K1;B5VHV9;B3LRT7;A6ZRD4;P29311;C7GS32;G2WD64;H0GU59;J8LPA8	9;9;9;9;9;9;9;8;6;6;5;2;2;1	9;9;9;9;9;9;9;8;6;6;5;2;2;1	4;4;4;4;4;4;4;4;1;1;1;1;1;1	Protein BMH1	CENPK1137D_3592;VIN7_1456;EC1118_1E8_3290g;AWRI1631_52520;SCRG_04651;BMH1;K7_BMH1;VIN7_6818	tr|N1P3Q2|N1P3Q2_YEASC Bmh1p OS=Saccharomyces cerevisiae (strain CEN.PK113-7D) OX=889517 GN=CENPK1137D_3592 PE=3 SV=1;tr|H0GFH6|H0GFH6_SACCK Bmh1p OS=Saccharomyces cerevisiae x Saccharomyces kudriavzevii (strain VIN7) OX=1095631 GN=VIN7_1456 PE=3 SV=1;tr|C	14	9	9	4	8	8	8	7	8	8	8	9	8	8	8	7	8	8	7	8	8	8	7	8	8	8	9	8	8	8	7	8	8	7	3	3	3	2	3	3	3	4
G2WD65;C7GS31;B3LRT8;A6ZRD5;N1PA67;H0GFH7;C8Z7K2;B5VHW0;P16387;J8Q2Q7;A0A0H5BZF1;A0A3M7AP31;A0A3M6WCW1;A0A0J1B1U1;A0A1E4S922;K0KN40;E9M0G0;A0A060TD31;W1QHD8;Q6C0Y7;G8ZX40;O13392;G3B9B8;F2QRH8;C4R290;A5DM34;A3GEX9;A0A1B2JBC1;A0A167F5S1;Q6BI75;C4Y374;A0A202G268;G8YNP9;G8YLC0;A0A4P6XLL7;A0A510NY55;A0A2H0ZPC2;A0A0L0P7F3;Q5A0Z9;M3JYF2;C5MDI0;C4YGE1;B9WF66;A0A4T0WVQ6;A0A0F7SLV6;G8BMZ4;A0A1E5R6X0;A0A061…	G2WD65;C7GS31;B3LRT8;A6ZRD5;N1PA67;H0GFH7;C8Z7K2;B5VHW0;P16387;J8Q2Q7	4;4;4;4;4;4;4;4;4;3;1;1;1;1;1;1;1;1;1;1;1;1;1;1;1;1;1;1;1;1;1;1;1;1;1;1;1;1;1;1;1;1;1;1;1;1;1;1;1;1;1;1;1;1;1;1;1;1;1;1;1;1;1;1;1;1;1;1;1;1;1;1;1;1;1;1;1;1;1;1;1;1;1;1;1;1;1;1;1;1;1;1;1;1;1;1;1;1;1;1;1;1;1;1;1;1;1;1;1;1;1;1;1	4;4;4;4;4;4;4;4;4;3;1;1;1;1;1;1;1;1;1;1;1;1;1;1;1;1;1;1;1;1;1;1;1;1;1;1;1;1;1;1;1;1;1;1;1;1;1;1;1;1;1;1;1;1;1;1;1;1;1;1;1;1;1;1;1;1;1;1;1;1;1;1;1;1;1;1;1;1;1;1;1;1;1;1;1;1;1;1;1;1;1;1;1;1;1;1;1;1;1;1;1;1;1;1;1;1;1;1;1;1;1;1;1	4;4;4;4;4;4;4;4;4;3;1;1;1;1;1;1;1;1;1;1;1;1;1;1;1;1;1;1;1;1;1;1;1;1;1;1;1;1;1;1;1;1;1;1;1;1;1;1;1;1;1;1;1;1;1;1;1;1;1;1;1;1;1;1;1;1;1;1;1;1;1;1;1;1;1;1;1;1;1;1;1;1;1;1;1;1;1;1;1;1;1;1;1;1;1;1;1;1;1;1;1;1;1;1;1;1;1;1;1;1;1;1;1	Pyruvate dehydrogenase E1 component subunit alpha;Pyruvate dehydrogenase E1 component subunit alpha, mitochondrial	K7_PDA1;PDA1;SCRG_04652;CENPK1137D_3593;VIN7_1457;EC1118_1E8_3301g;AWRI1631_52530	tr|G2WD65|G2WD65_YEASK Pyruvate dehydrogenase E1 component subunit alpha OS=Saccharomyces cerevisiae (strain Kyokai no. 7 / NBRC 101557) OX=721032 GN=K7_PDA1 PE=4 SV=1;tr|C7GS31|C7GS31_YEAS2 Pyruvate dehydrogenase E1 component subunit alpha OS=Saccharomyce	113	4	4	4	4	4	4	4	4	4	3	4	4	4	4	4	4	4	4	4	4	4	4	4	4	3	4	4	4	4	4	4	4	4	4	4	4	4	4	4	3	4
N1NZV9;H0GM54;G2WLI5;C8ZGP0;C7GP83;B3LPC0;A6ZRG4;P53834;H0GZX0;J8Q060;A0A0L8RBZ3	N1NZV9;H0GM54;G2WLI5;C8ZGP0;C7GP83;B3LPC0;A6ZRG4;P53834;H0GZX0	4;4;4;4;4;4;4;4;2;1;1	4;4;4;4;4;4;4;4;2;1;1	4;4;4;4;4;4;4;4;2;1;1	Hsp90 co-chaperone HCH1	CENPK1137D_2759;VIN7_3999;K7_HCH1;EC1118_1N9_0562g;HCH1;SCRG_03408;VIN7_9415	tr|N1NZV9|N1NZV9_YEASC Hch1p OS=Saccharomyces cerevisiae (strain CEN.PK113-7D) OX=889517 GN=CENPK1137D_2759 PE=4 SV=1;tr|H0GM54|H0GM54_SACCK Hch1p OS=Saccharomyces cerevisiae x Saccharomyces kudriavzevii (strain VIN7) OX=1095631 GN=VIN7_3999 PE=4 SV=1;tr|G	11	4	4	4	4	4	4	4	4	4	4	4	4	4	4	4	4	4	4	4	4	4	4	4	4	4	4	4	4	4	4	4	4	4	4	4	4	4	4	4	4	4
B5VQG2;N1NYF2;H0GM93;G2WLL9;C7GPB4;A6ZRJ6;P53852;J8Q098;H0H047;A0A0L8RBW3	B5VQG2;N1NYF2;H0GM93;G2WLL9;C7GPB4;A6ZRJ6;P53852;J8Q098;H0H047;A0A0L8RBW3	2;2;2;2;2;2;2;1;1;1	2;2;2;2;2;2;2;1;1;1	2;2;2;2;2;2;2;1;1;1	Cysteine--tRNA ligase	AWRI1631_140820;CENPK1137D_2793;VIN7_4029;K7_YNL247W;C1Q_02111;SCY_4557;VIN7_9445	tr|B5VQG2|B5VQG2_YEAS6 YNL247Wp-like protein (Fragment) OS=Saccharomyces cerevisiae (strain AWRI1631) OX=545124 GN=AWRI1631_140820 PE=3 SV=1;tr|N1NYF2|N1NYF2_YEASC tRNA-synt_1e domain-containing protein OS=Saccharomyces cerevisiae (strain CEN.PK113-7D) OX=	10	2	2	2	2	2	2	2	2	2	2	2	2	2	2	2	2	2	2	2	2	2	2	2	2	2	2	2	2	2	2	2	2	2	2	2	2	2	2	2	2	2
G2WLM2;N1NY10;J8PXL2;J6EEZ6;H0H049;C8ZFZ2;C7GPB7;B3LP83;A6ZRJ9;P32911;A0A0J9X208;G8BQ03;A0A0L8RCI5;W0T2G6;S6EM63;Q707Z2;J7R7A1;I2GW70;H2AUG9;G8ZSI1;F4NCN3;F2Z6F9;A7TF37;A0A1S7HMF9;W1QCS2;A5E2Q5;A0A1S7I126	G2WLM2;N1NY10;J8PXL2;J6EEZ6;H0H049;C8ZFZ2;C7GPB7;B3LP83;A6ZRJ9;P32911;A0A0J9X208;G8BQ03;A0A0L8RCI5	3;3;3;3;3;3;3;3;3;3;2;2;2;1;1;1;1;1;1;1;1;1;1;1;1;1;1	3;3;3;3;3;3;3;3;3;3;2;2;2;1;1;1;1;1;1;1;1;1;1;1;1;1;1	3;3;3;3;3;3;3;3;3;3;2;2;2;1;1;1;1;1;1;1;1;1;1;1;1;1;1	Eukaryotic translation initiation factor eIF-1	K7_SUI1;CENPK1137D_2795;VIN7_9447;EC1118_1N9_0980g;SUI1;SCRG_03367	tr|G2WLM2|G2WLM2_YEASK K7_Sui1p (Fragment) OS=Saccharomyces cerevisiae (strain Kyokai no. 7 / NBRC 101557) OX=721032 GN=K7_SUI1 PE=4 SV=1;tr|N1NY10|N1NY10_YEASC Sui1p OS=Saccharomyces cerevisiae (strain CEN.PK113-7D) OX=889517 GN=CENPK1137D_2795 PE=4 SV=1;	27	3	3	3	3	3	3	3	3	3	3	3	3	3	3	2	2	3	3	3	3	3	3	3	3	3	3	3	3	3	2	2	3	3	3	3	3	3	3	3	3	3
A6ZRK0;N1P530;G2WLM3;C8ZFZ3;C7GPB8;B3LP82;P33338;B5VQG6;H0GM95;A0A0L8RC29;H0H050	A6ZRK0;N1P530;G2WLM3;C8ZFZ3;C7GPB8;B3LP82;P33338;B5VQG6;H0GM95	4;4;4;4;4;4;4;3;3;1;1	4;4;4;4;4;4;4;3;3;1;1	4;4;4;4;4;4;4;3;3;1;1	Protein SLA2	SLA2;CENPK1137D_2797;K7_SLA2;EC1118_1N9_0991g;SCRG_03366;AWRI1631_140850;VIN7_4031	tr|A6ZRK0|A6ZRK0_YEAS7 Conserved protein OS=Saccharomyces cerevisiae (strain YJM789) OX=307796 GN=SLA2 PE=4 SV=1;tr|N1P530|N1P530_YEASC Sla2p OS=Saccharomyces cerevisiae (strain CEN.PK113-7D) OX=889517 GN=CENPK1137D_2797 PE=4 SV=1;tr|G2WLM3|G2WLM3_YEASK K7	11	4	4	4	3	3	3	3	3	2	3	2	3	2	3	3	2	2	2	3	3	3	3	3	2	3	2	3	2	3	3	2	2	2	3	3	3	3	3	2	3	2
G2WLM5;C8ZFZ5;C7GPB9;B5VQG8;B3LP80;A6ZRK2;N1NZZ8;P11412;J6EQA9;H0H051;A0A0L8RBV9;J7RMG2	G2WLM5;C8ZFZ5;C7GPB9;B5VQG8;B3LP80;A6ZRK2;N1NZZ8;P11412;J6EQA9	6;6;6;6;6;6;6;6;3;2;2;1	6;6;6;6;6;6;6;6;3;2;2;1	6;6;6;6;6;6;6;6;3;2;2;1	Glucose-6-phosphate 1-dehydrogenase	VIN7_4033;K7_ZWF1;EC1118_1N9_1013g;ZWF1;AWRI1631_140880;SCRG_03364;CENPK1137D_2799	tr|G2WLM5|G2WLM5_YEASK Glucose-6-phosphate 1-dehydrogenase OS=Saccharomyces cerevisiae (stra	13	6	6	6	6	6	6	6	6	6	5	6	6	6	6	6	5	6	6	6	6	6	6	6	6	5	6	6	6	6	6	5	6	6	6	6	6	6	6	6	5	6
N1NWZ8;H0GM99;G2WLM7;Q01532;C8ZFZ7;C7GPC1;B5VQH0;B3LP78;A6ZRK4;H0H053;S6E2F3;A0A1S7HNS7;A0A1S7HAS7	N1NWZ8;H0GM99;G2WLM7;Q01532;C8ZFZ7;C7GPC1;B5VQH0;B3LP78;A6ZRK4	3;3;3;3;3;3;3;3;3;1;1;1;1	3;3;3;3;3;3;3;3;3;1;1;1;1	3;3;3;3;3;3;3;3;3;1;1;1;1	Cysteine proteinase 1, mitochondrial	CENPK1137D_2801;VIN7_4035;K7_LAP3;LAP3	tr|N1NWZ8|N1NWZ8_YEASC Lap3p OS=Saccharomyces cerevisiae (strain CEN.PK113-7D) OX=889517 GN=CENPK1137D_2801 PE=3 SV=1;tr|H0GM99|H0GM99_SACCK Lap3p OS=Saccharomyces cerevisiae x Saccharomyces kudriavzevii (strain VIN7) OX=1095631 GN=VIN7_4035 PE=3 SV=1;tr|G	13	3	3	3	3	3	3	3	3	3	3	3	3	3	3	3	3	3	3	3	3	3	3	3	3	3	3	3	3	3	3	3	3	3	3	3	3	3	3	3	3	3
B5VQK3;H0GMC5;G2WLQ4;B3LP53;A6ZRN1;C8ZG23;G0VI09;I2GXM5;G0VEY6;Q707W3;J7RZU6;G0WD19;H2AW72;G8C2E2;G8C1W6;A7TIC0;H2APB2;G8ZLC2;W0TEK8;Q6CQ83;P41770;G8JUP8;A0A1E3PAQ6;K0KL69;Q1W5W1;F2QVJ7;C4R5E4;A0A1B2JG62;A0A3M7AYZ0;A0A3M6VVW3;A0A3M7DMR1;A0A3M7DM84;A0A3M7AZ91;A0A3M6WL91;A0A3M7G2V5;A0A3M7CHS6;A0A3M6XXD7;A0A3M6WHZ9;A0A3M6WFT2;A0A3M7A617;A0A3M6ZZ41;A0A3M7CZ89;A0A3M7HY91;A0A3M7C8B6;A0A3M6XZE1;A0A3M7H1…	B5VQK3;H0GMC5;G2WLQ4;B3LP53;A6ZRN1;C8ZG23;G0VI09;I2GXM5;G0VEY6;Q707W3;J7RZU6;G0WD19;H2AW72;G8C2E2;G8C1W6;A7TIC0	26;26;26;26;26;25;18;17;17;16;15;14;14;14;14;14;12;10;9;8;8;7;5;4;4;4;4;4;2;2;2;2;2;2;2;2;2;2;2;2;2;2;2;2;2;2;2;2;1;1;1;1	2;2;2;2;2;2;1;1;1;0;1;1;0;1;1;1;0;1;0;0;0;0;0;0;0;0;0;0;0;0;0;0;0;0;0;0;0;0;0;0;0;0;0;0;0;0;0;0;0;0;0;0	0;0;0;0;0;0;0;0;0;0;0;0;0;0;0;0;0;0;0;0;0;0;0;0;0;0;0;0;0;0;0;0;0;0;0;0;0;0;0;0;0;0;0;0;0;0;0;0;0;0;0;0		AWRI1631_141230;VIN7_4061;K7_SSB2;SCRG_03335;SSB2;EC1118_1N9_1365g	tr|B5VQK3|B5VQK3_YEAS6 YNL209Wp-like protein (Fragment) OS=Saccharomyces cerevisiae (strain AWRI1631) OX=545124 GN=AWRI1631_141230 PE=3 SV=1;tr|H0GMC5|H0GMC5_SACCK Ssb2p OS=Saccharomyces cerevisiae x Saccharomyces kudriavzevii (strain VIN7) OX=1095631 GN=V	52	26	2	0	25	25	25	24	23	22	23	21	24	24	24	23	22	23	23	2	1	2	2	1	2	2	1	2	1	2	2	2	2	1	0	0	0	0	0	0	0	0
N1NXR4;G2WLS1;C8ZG41;C7GTG1;B5VQM0;B3LP38;A6ZRP8;Q02821;H0GME1;J8LIS9;J6EHC8;H0GZZ9;A0A0L8RBZ5;A0A1S7HAX7;A0A0H5C6J3;K0KXF3;S6E6H1;A0A1E3NZ09;W0T6D4;Q6CRJ4;I2GXR4;G8JUM3;M3J0N6;Q6FNI4;A0A0W0E6V6;A0A120K1I6;F2QVX2;C4R522;A0A1B2J541;A0A4T0X127;C5DD05	N1NXR4;G2WLS1;C8ZG41;C7GTG1;B5VQM0;B3LP38;A6ZRP8;Q02821;H0GME1;J8LIS9;J6EHC8;H0GZZ9;A0A0L8RBZ5	8;8;8;8;8;8;8;8;7;6;6;6;6;2;1;1;1;1;1;1;1;1;1;1;1;1;1;1;1;1;1	8;8;8;8;8;8;8;8;7;6;6;6;6;2;1;1;1;1;1;1;1;1;1;1;1;1;1;1;1;1;1	8;8;8;8;8;8;8;8;7;6;6;6;6;2;1;1;1;1;1;1;1;1;1;1;1;1;1;1;1;1;1	Importin subunit alpha	CENPK1137D_2493;K7_SRP1;EC1118_1N9_1585g;SRP1;AWRI1631_141420;SCRG_03318;VIN7_4078;VIN7_9495	tr|N1NXR4|N1NXR4_YEASC Importin subunit alpha OS=Saccharomyces cerevisiae (strain CEN.PK113-7D) OX=889517 GN=CENPK1137D_2493 PE=3 SV=1;tr|G2WLS1|G2WLS1_YEASK Importin subunit alpha OS=Saccharomyces cerevisiae (strain Kyokai no. 7 / NBRC 101557) OX=721032 G	31	8	8	8	8	8	6	5	6	6	6	6	7	6	7	5	6	6	6	8	8	6	5	6	6	6	6	7	6	7	5	6	6	6	8	8	6	5	6	6	6	6
N1NXR8;J8Q2Y7;H0GMF0;G2WLT0;C8ZG50;C7GTF2;B5VQM9;B3LP29;A6ZRQ7;P05750;A0A0J9X205;A0A0L8RC14;J5RTV6;H0H006;G8ZLF8;Q6FNJ4;A0A0W0E850;I2H085;A7TP90;G8C1U8;H2AP86;A0A109UXL8;G0VI45;C5DCZ1;J7RZW8;R9X9U3;G0WCZ2;Q75E11;G8JUL2;W0T6Z2;Q6CRK7;S6E2L9;A0A1S7HNB7;W1Q8H9;G8YFQ3;G8YD97;A0A4T0X2K8;G3B657;A5DF26;Q6BGY4;C4Y3Q7;A3LP59;A0A202G4L7;A0A1E4RYI1;A0A0H5C202;A0A099P5R5;A0A061B6P3;K0KTN5;A0A1E3P9X2;H8X610;G…	N1NXR8;J8Q2Y7;H0GMF0;G2WLT0;C8ZG50;C7GTF2;B5VQM9;B3LP29;A6ZRQ7;P05750;A0A0J9X205;A0A0L8RC14;J5RTV6;H0H006;G8ZLF8;Q6FNJ4;A0A0W0E850;I2H085;A7TP90;G8C1U8;H2AP86;A0A109UXL8;G0VI45;C5DCZ1;J7RZW8;R9X9U3;G0WCZ2;Q75E11;G8JUL2	9;9;9;9;9;9;9;9;9;9;8;8;8;8;7;7;7;7;6;6;6;6;6;6;6;5;5;5;5;4;4;4;4;2;2;2;2;2;2;2;2;2;2;2;2;2;2;2;2;2;2;2;2;2;2;2;2;2;2;2;2;2;2;1;1;1;1;1;1;1;1;1;1;1;1;1;1;1;1;1;1;1;1;1;1;1;1;1;1;1;1	9;9;9;9;9;9;9;9;9;9;8;8;8;8;7;7;7;7;6;6;6;6;6;6;6;5;5;5;5;4;4;4;4;2;2;2;2;2;2;2;2;2;2;2;2;2;2;2;2;2;2;2;2;2;2;2;2;2;2;2;2;2;2;1;1;1;1;1;1;1;1;1;1;1;1;1;1;1;1;1;1;1;1;1;1;1;1;1;1;1;1	9;9;9;9;9;9;9;9;9;9;8;8;8;8;7;7;7;7;6;6;6;6;6;6;6;5;5;5;5;4;4;4;4;2;2;2;2;2;2;2;2;2;2;2;2;2;2;2;2;2;2;2;2;2;2;2;2;2;2;2;2;2;2;1;1;1;1;1;1;1;1;1;1;1;1;1;1;1;1;1;1;1;1;1;1;1;1;1;1;1;1	40S ribosomal protein S3	CENPK1137D_2503;VIN7_4087;K7_RPS3;EC1118_1N9_1706g;RPS3;AWRI1631_141510;SCRG_03309;VIN7_9505	tr|N1NXR8|N1NXR8_YEASC Rps3p OS=Saccharomyces cerevisiae (strain CEN.PK113-7D) OX=889517 GN=CENPK1137D_2503 PE=3 SV=1;tr|J8Q2Y7|J8Q2Y7_SACAR Rps3p OS=Saccharomyces arboricola (strain H-6 / AS 2.3317 / CBS 10644) OX=1160507 GN=SU7_2915 PE=3 SV=1;tr|H0GMF0|H	91	9	9	9	9	9	9	9	9	8	8	8	9	9	8	9	9	8	8	9	9	9	9	9	8	8	8	9	9	8	9	9	8	8	9	9	9	9	9	8	8	8
N1NWI0;H0GMH9;G2WLW8;C8ZG92;B5VQR1;B3LNZ5;A6ZRU5;P17555;C7GKA9;J6EBY7;A0A0L8RC42	N1NWI0;H0GMH9;G2WLW8;C8ZG92;B5VQR1;B3LNZ5;A6ZRU5;P17555;C7GKA9	5;5;5;5;5;5;5;5;4;2;1	5;5;5;5;5;5;5;5;4;2;1	5;5;5;5;5;5;5;5;4;2;1	Adenylyl cyclase-associated protein	CENPK1137D_2541;VIN7_4117;K7_SRV2;EC1118_1N9_2190g;AWRI1631_141850;SCRG_03272;SRV2	tr|N1NWI0|N1NWI0_YEASC Adenylyl cyclase-associated protein OS=Saccharomyces cerevisiae (strain CEN.PK113-7D) OX=889517 GN=CENPK1137D_2541 PE=3 SV=1;tr|H0GMH9|H0GMH9_SACCK Adenylyl cyclase-associated protein OS=Saccharomyces cerevisiae x Saccharomyces kudri	11	5	5	5	5	5	5	4	5	5	5	5	5	5	5	5	5	4	5	5	5	5	4	5	5	5	5	5	5	5	5	5	4	5	5	5	5	4	5	5	5	5
N1NXE5;H0GMI3;C8ZG96;B5VQR5;B3LNZ1;A6ZRU9;P53912;G2WLX2;C7GKB3	N1NXE5;H0GMI3;C8ZG96;B5VQR5;B3LNZ1;A6ZRU9;P53912;G2WLX2;C7GKB3	6;6;6;6;6;6;6;5;5	6;6;6;6;6;6;6;5;5	6;6;6;6;6;6;6;5;5	Uncharacterized protein YNL134C	CENPK1137D_2545;VIN7_4121;EC1118_1N9_2234g;AWRI1631_141890;SCRG_03268;SCY_4660;K7_YNL134C;C1Q_00639	tr|N1NXE5|N1NXE5_YEASC PKS_ER domain-containing protein OS=Saccharomyces cerevisiae (strain CEN.PK113-7D) OX=889517 GN=CENPK1137D_2545 PE=4 SV=1;tr|H0GMI3|H0GMI3_SACCK YNL134C-like protein OS=Saccharomyces cerevisiae x Saccharomyces kudriavzevii (strain VI	9	6	6	6	4	5	3	2	3	5	4	3	3	4	3	1	3	3	4	4	5	3	2	3	5	4	3	3	4	3	1	3	3	4	4	5	3	2	3	5	4	3
N1NZD1;H0GM69;G2WLY6;C8ZGB0;B5VQS5;B3LNX7;P07213;A6ZRW3;C7GKC5;Q876E3;J5RGB7;A0A0L8RCD8;J8PIT5;H0H072	N1NZD1;H0GM69;G2WLY6;C8ZGB0;B5VQS5;B3LNX7;P07213;A6ZRW3;C7GKC5;Q876E3;J5RGB7;A0A0L8RCD8;J8PIT5	6;6;6;6;6;6;6;6;5;3;3;3;3;2	6;6;6;6;6;6;6;6;5;3;3;3;3;2	6;6;6;6;6;6;6;6;5;3;3;3;3;2	Mitochondrial import receptor subunit TOM70	CENPK1137D_2559;VIN7_4132;K7_TOM70;EC1118_1N9_2388g;AWRI1631_142010;SCRG_03254;TOM70	tr|N1NZD1|N1NZD1_YEASC Tom70p OS=Saccharomyces cerevisiae (strain CEN.PK113-7D) OX=889517 GN=CENPK1137D_2559 PE=4 SV=1;tr|H0GM69|H0GM69_SACCK Tom70p OS=Saccharomyces cerevisiae x Saccharomyces kudriavzevii (strain VIN7) OX=1095631 GN=VIN7_4132 PE=4 SV=1;tr	14	6	6	6	6	6	6	6	6	6	6	6	6	6	6	5	6	6	6	6	6	6	6	6	6	6	6	6	6	6	5	6	6	6	6	6	6	6	6	6	6	6
G2WLZ4;C8ZGB8;B3LNW9;C7GKD2;P24783;A6ZRX0;N1P4D0;B5VQT2;M3J9J6;G0VIA8;G0WCT1;B5VT47;A0A3M7A1L7;A0A3M7IW11;A0A4V4IK98;J8QHB8;A0A4T0BP86;A0A4S8UTH7;A0A3M6WEA7;A0A4T0CRW5;A0A4S9Y572;A0A4S9NY44;A0A4S9N2J2;A0A4S8UIG9;A0A4S9DUT0;A0A099P1A4;A0A4S9GF25;A0A4S9LHV1;A0A3M6WE90;A0A1Z8JIP8;C4Y200;J7RAV7;A0A0L0NY16;G8BPN4;V5EWH4;K1VZU7;A0A4S8X4H5;A7TTT5;A0A167FNB4;A0A061B6L5;A0A3M6XIZ3;C5M4D3;A0A3M6W0V4;A0A0D1…	G2WLZ4;C8ZGB8;B3LNW9;C7GKD2;P24783;A6ZRX0;N1P4D0;B5VQT2	8;8;8;8;8;8;6;6;2;2;2;1;1;1;1;1;1;1;1;1;1;1;1;1;1;1;1;1;1;1;1;1;1;1;1;1;1;1;1;1;1;1;1;1;1;1;1;1;1;1;1;1;1;1;1;1;1;1;1;1;1;1;1;1;1;1;1;1;1;1;1;1;1;1;1;1;1;1;1;1;1;1;1;1;1;1;1;1;1;1;1;1;1;1;1;1;1;1;1;1;1;1;1;1;1;1;1;1;1;1;1;1;1;1;1;1;1;1;1;1;1;1;1;1;1;1;1;1;1;1;1;1;1;1;1;1;1;1;1;1;1;1;1;1;1;1;1;1;1;1;1;1;1;1;1;1;1;1;1;1;1;1;1;1;1;1;1;1;1;1;1;1;1;1;1;1;1;1;1;1;1;1;1;1;1;1;1;1;1;1;1;1;1;1;1;1;1;1;1;1…	7;7;7;7;7;7;5;5;1;1;1;0;0;0;0;0;0;0;0;0;0;0;0;0;0;0;0;0;0;0;0;0;0;0;0;0;0;0;0;0;0;0;0;0;0;0;0;0;0;0;0;0;0;0;0;0;0;0;0;0;0;0;0;0;0;0;0;0;0;0;0;0;0;0;0;0;0;0;0;0;0;0;0;0;0;0;0;0;0;0;0;0;0;0;0;0;0;0;0;0;0;0;0;0;0;0;0;0;0;0;0;0;0;0;0;0;0;0;0;0;0;0;0;0;0;0;0;0;0;0;0;0;0;0;0;0;0;0;0;0;0;0;0;0;0;0;0;0;0;0;0;0;0;0;0;0;0;0;0;0;0;0;0;0;0;0;0;0;0;0;0;0;0;0;0;0;0;0;0;0;0;0;0;0;0;0;0;0;0;0;0;0;0;0;0;0;0;0;0;0…	7;7;7;7;7;7;5;5;1;1;1;0;0;0;0;0;0;0;0;0;0;0;0;0;0;0;0;0;0;0;0;0;0;0;0;0;0;0;0;0;0;0;0;0;0;0;0;0;0;0;0;0;0;0;0;0;0;0;0;0;0;0;0;0;0;0;0;0;0;0;0;0;0;0;0;0;0;0;0;0;0;0;0;0;0;0;0;0;0;0;0;0;0;0;0;0;0;0;0;0;0;0;0;0;0;0;0;0;0;0;0;0;0;0;0;0;0;0;0;0;0;0;0;0;0;0;0;0;0;0;0;0;0;0;0;0;0;0;0;0;0;0;0;0;0;0;0;0;0;0;0;0;0;0;0;0;0;0;0;0;0;0;0;0;0;0;0;0;0;0;0;0;0;0;0;0;0;0;0;0;0;0;0;0;0;0;0;0;0;0;0;0;0;0;0;0;0;0;0;0…	ATP-dependent RNA helicase DBP2	K7_DBP2;EC1118_1N9_2487g;SCRG_03246;DBP2;CENPK1137D_2567;AWRI1631_142080	tr|G2WLZ4|G2WLZ4_YEASK K7_Dbp2p OS=Saccharomyces cerevisiae (strain Kyokai no. 7 / NBRC 101557) OX=721032 GN=K7_DBP2 PE=3 SV=1;tr|C8ZGB8|C8ZGB8_YEAS8 Dbp2p OS=Saccharomyces cerevisiae (strain Lalvin EC1118 / Prise de mousse) OX=643680 GN=EC1118_1N9_2487g P	242	8	7	7	7	7	8	7	6	6	7	7	6	7	6	7	7	7	6	6	6	7	6	5	5	6	6	5	6	6	6	6	6	6	6	6	7	6	5	5	6	6
N1P4E6;G2WM09;C8ZGD5;B3LNV4;A6ZRY5;E9P9B7;C7GUP5;P48164;A0A0L8RCF6;J7SBH2;G0WCR8;G0W6N6;J7S1Z7;W0THI7;Q6FT00;A0A0W0C9H1;S6E7X2;G8BV64;C5DMD8;A0A1S7HYK0;Q75CJ5;Q6CTD6;I6NDH0;I2GXY7;G8ZWF8;A0A0X8HUA5;A0A0L8RAY5	N1P4E6;G2WM09;C8ZGD5;B3LNV4;A6ZRY5;E9P9B7;C7GUP5;P48164;A0A0L8RCF6;J7SBH2	4;4;4;4;4;4;4;4;3;2;1;1;1;1;1;1;1;1;1;1;1;1;1;1;1;1;1	4;4;4;4;4;4;4;4;3;2;1;1;1;1;1;1;1;1;1;1;1;1;1;1;1;1;1	3;3;3;3;3;3;3;3;2;1;0;0;0;0;0;0;0;0;0;0;0;0;0;0;0;0;0	40S ribosomal protein S7-B	CENPK1137D_2582;K7_RPS7B;EC1118_1N9_2696g;SCRG_03231;RPS7B	tr|N1P4E6|N1P4E6_YEASC 40S ribosomal protein S7 OS=Saccharomyces cerevisiae (strain CEN.PK113-7D) OX=889517 GN=CENPK1137D_2582 PE=3 SV=1;tr|G2WM09|G2WM09_YEASK 40S ribosomal protein S7 OS=Saccharomyces cerevisiae (strain Kyokai no. 7 / NBRC 101557) OX=7210	27	4	4	3	3	3	3	3	3	3	3	4	2	3	3	3	4	3	4	3	3	3	3	3	3	3	4	2	3	3	3	4	3	4	3	3	3	3	3	3	3	3
Q7LMA0;N1NXH6;G2WM16;E9P8H8;E9P8H7;E9P8H5;E9P8H4;E9P8H2;E9P8H0;E9P8G9;C8ZGE3;C7GUN8;B3LNU7;A6ZRZ2;P06786;I2H4V9;S6EGZ4;A0A1S7HBP9;A0A1S7HMI5;G0VIC6;A0A0L8RC99;H2B0P0;J8PZX9	Q7LMA0;N1NXH6;G2WM16;E9P8H8;E9P8H7;E9P8H5;E9P8H4;E9P8H2;E9P8H0;E9P8G9;C8ZGE3;C7GUN8;B3LNU7;A6ZRZ2;P06786;I2H4V9;S6EGZ4;A0A1S7HBP9;A0A1S7HMI5;G0VIC6;A0A0L8RC99;H2B0P0;J8PZX9	2;2;2;2;2;2;2;2;2;2;2;2;2;2;2;1;1;1;1;1;1;1;1	2;2;2;2;2;2;2;2;2;2;2;2;2;2;2;1;1;1;1;1;1;1;1	2;2;2;2;2;2;2;2;2;2;2;2;2;2;2;1;1;1;1;1;1;1;1	DNA topoisomerase 2	YNL088W;CENPK1137D_2590;K7_TOP2;EC1118_1N9_2784g;TOP2;SCRG_03224	tr|Q7LMA0|Q7LMA0_YEASX DNA topoisomerase 2 OS=Saccharomyces cerevisiae OX=4932 GN=YNL088W PE=3 SV=1;tr|N1NXH6|N1NXH6_YEASC DNA topoisomerase 2 OS=Saccharomyces cerevisiae (strain CEN.PK113-7D) OX=889517 GN=CENPK1137D_2590 PE=3 SV=1;tr|G2WM16|G2WM16_YEASK D	23	2	2	2	2	2	2	2	2	2	2	2	2	1	2	2	2	2	2	2	2	2	2	2	2	2	2	2	1	2	2	2	2	2	2	2	2	2	2	2	2	2
G2WM25;C8ZGF1;C7GUM9;B3LNT8;A6ZS01;P17536;N1NXI5;B5VQW4;J6EPS6;H0H099;A0A0L8RCB5;J8LIP8;S6E360;Q6FKV5;J7S6J8;G8ZS28;G0W6L6;G0V9Y0;A7TEE8;A0A1S7HMX3;A0A1S7HBK4;A0A0W0D564;Q6FPA3;A0A0W0E7X3;C5DMG5	G2WM25;C8ZGF1;C7GUM9;B3LNT8;A6ZS01;P17536;N1NXI5;B5VQW4;J6EPS6;H0H099	11;11;11;11;11;11;10;10;8;8;4;4;2;2;2;2;2;2;2;2;2;2;2;2;1	11;11;11;11;11;11;10;10;8;8;4;4;2;2;2;2;2;2;2;2;2;2;2;2;1	11;11;11;11;11;11;10;10;8;8;4;4;2;2;2;2;2;2;2;2;2;2;2;2;1	Tropomyosin-1	VIN7_4167;K7_TPM1;EC1118_1N9_2883g;TPM1;SCRG_03215;CENPK1137D_2600;AWRI1631_142430;VIN7_9586	tr|G2WM25|G2WM25_YEASK K7_Tpm1p OS=Saccharomyces cerevisiae (strain Kyokai no. 7 / NBRC 101557) OX=721032 GN=K7_TPM1 PE=4	26	11	11	11	10	11	11	10	11	11	11	11	11	10	11	11	11	10	11	10	11	11	10	11	11	11	11	11	10	11	11	11	10	11	10	11	11	10	11	11	11	11
N1NXJ3;G2WM35;C8ZGG1;B3LNS8;A6ZS11;C7GIL7;P26785;H0H0A8;H0GMM1;Q6CL98;I2H749;G8ZS42;G8BV42;G8BRT1;A7THD6;A3GFB5;A5DK18;W0TFK8;Q6FNP2;J7SBH4;G0WCP5;G0W6L1;G0VIE4;A0A0W0E7M8	N1NXJ3;G2WM35;C8ZGG1;B3LNS8;A6ZS11;C7GIL7;P26785;H0H0A8;H0GMM1;Q6CL98;I2H749;G8ZS42;G8BV42;G8BRT1;A7THD6;A3GFB5;A5DK18	3;3;3;3;3;3;3;2;2;2;2;2;2;2;2;2;2;1;1;1;1;1;1;1	2;2;2;2;2;2;2;1;1;1;1;1;1;1;1;1;1;1;1;1;1;1;1;1	2;2;2;2;2;2;2;1;1;1;1;1;1;1;1;1;1;1;1;1;1;1;1;1	60S ribosomal protein L16-B	CENPK1137D_2610;K7_RPL16B;EC1118_1N9_2993g;SCRG_03205;RPL16B;VIN7_9595;VIN7_4176	tr|N1NXJ3|N1NXJ3_YEASC Rpl16bp OS=Saccharomyces cerevisiae (strain CEN.PK113-7D) OX=889517 GN=CENPK1137D_2610 PE=3 SV=1;tr|G2WM35|G2WM35_YEASK K7_Rpl16bp OS=Saccharomyces cerevisiae (strain Kyokai no. 7 / NBRC 101557) OX=721032 GN=K7_RPL16B PE=3 SV=1;tr|C8	24	3	2	2	3	3	3	3	3	3	3	3	3	3	3	3	3	3	3	2	2	2	2	2	2	2	2	2	2	2	2	2	2	2	2	2	2	2	2	2	2	2
N1P4H5;N1P1M8;H0GMM3;H0GFT7;G2WM37;G2WDV6;C8ZGG3;C8Z8A3;C7GPQ6;C7GLT7;B5VQX8;B5VII3;B3LNS5;B3LHK2;A6ZU36;A6ZS13;P51401;P05738;J8PZV6;J8PNW3;J6EB31;H0GUN1;J4U0K3;H0H0B0;A0A0L8RJM4;A0A0L8RCA8;A7TLW6;Q6FV39;Q6FSQ2;G0WFE8;G0W6K6;G0VEW1;G0V9X0;A0A0W0EDL2;A0A0W0EB87;G8Y520;G8XYZ1;G8JRT1;A3LZW4	N1P4H5;N1P1M8;H0GMM3;H0GFT7;G2WM37;G2WDV6;C8ZGG3;C8Z8A3;C7GPQ6;C7GLT7;B5VQX8;B5VII3;B3LNS5;B3LHK2;A6ZU36;A6ZS13;P51401;P05738;J8PZV6;J8PNW3;J6EB31;H0GUN1;J4U0K3;H0H0B0;A0A0L8RJM4;A0A0L8RCA8	4;4;4;4;4;4;4;4;4;4;4;4;4;4;4;4;4;4;2;2;2;2;2;2;2;2;1;1;1;1;1;1;1;1;1;1;1;1;1	4;4;4;4;4;4;4;4;4;4;4;4;4;4;4;4;4;4;2;2;2;2;2;2;2;2;1;1;1;1;1;1;1;1;1;1;1;1;1	4;4;4;4;4;4;4;4;4;4;4;4;4;4;4;4;4;4;2;2;2;2;2;2;2;2;1;1;1;1;1;1;1;1;1;1;1;1;1	60S ribosomal protein L9-B;60S ribosomal protein L9-A	CENPK1137D_2612;CENPK1137D_2827;VIN7_4178;VIN7_1678;K7_RPL9B;K7_RPL9A;EC1118_1N9_3037g;EC1118_1G1_1343g;RPL9A;RPL9B;AWRI1631_142570;AWRI1631_71070;SCRG_03202;SCRG_01141;VIN7_7040;VIN7_9597	tr|N1P4H5|N1P4H5_YEASC Rpl9bp OS=Saccharomyces cerevisiae (strain CEN.PK113-7D) OX=889517 GN=CENPK1137D_2612 PE=4 SV=1;tr|N1P1M8|N1P1M8_YEASC Rpl9ap OS=Saccharomyces cerevisiae (strain CEN.PK113-7D) OX=889517 GN=CENPK1137D_2827 PE=4 SV=1;tr|H0GMM3|H0GMM3_S	39	4	4	4	4	4	4	4	4	4	4	4	4	4	4	4	4	4	3	4	4	4	4	4	4	4	4	4	4	4	4	4	4	3	4	4	4	4	4	4	4	4
N1NZI4;G2WM44;C8ZGG8;C7GLU2;B5VQY3;B3LNS0;A6ZS19;P40991	N1NZI4;G2WM44;C8ZGG8;C7GLU2;B5VQY3;B3LNS0;A6ZS19;P40991	2;2;2;2;2;2;2;2	2;2;2;2;2;2;2;2	2;2;2;2;2;2;2;2	25S rRNA (cytosine(2870)-C(5))-methyltransferase	VIN7_4183;CENPK1137D_2619;K7_NOP2;EC1118_1N9_3103g;NOP2;AWRI1631_142620;SCRG_03196	tr|N1NZI4|N1NZI4_YEASC Nop2p OS=Saccharomyces cerevisiae (strain CEN.PK113-7D) OX=889517 GN=CENPK1137D_2619 PE=3 SV=1;tr|G	9	2	2	2	1	0	1	0	1	0	1	1	0	1	1	0	0	0	1	1	0	1	0	1	0	1	1	0	1	1	0	0	0	1	1	0	1	0	1	0	1	1
N1P4J9;H0GMP6;G2WM66;C8ZFW0;C7GLW3;B5VR01;B3LNP9;A6ZS41;P28834;A0A0L8RCD1;J8Q2X0;H0H0C7;C8ZGJ2;S6E331;A0A1S7HMR2;A0A1S7HBE7	N1P4J9;H0GMP6;G2WM66;C8ZFW0;C7GLW3;B5VR01;B3LNP9;A6ZS41;P28834;A0A0L8RCD1;J8Q2X0;H0H0C7	7;7;7;7;7;7;7;7;7;5;4;4;2;1;1;1	7;7;7;7;7;7;7;7;7;5;4;4;2;1;1;1	7;7;7;7;7;7;7;7;7;5;4;4;2;1;1;1	Isocitrate dehydrogenase [NAD] subunit, mitochondrial;Isocitrate dehydrogenase [NAD] subunit 1, mitochondrial	CENPK1137D_2642;VIN7_4204;K7_IDH1;EC1118_1N26_0067g;IDH1;AWRI1631_142800;SCRG_03174;VIN7_9621	tr|N1P4J9|N1P4J9_YEASC Isocitrate dehydrogenase [NAD] subunit, mitochondrial OS=Saccharomyces cerevisiae (strain CEN.PK113-7D) OX=889517 GN=CENPK1137D_2642 PE=3 SV=1;tr|H0GMP6|H0GMP6_SACCK Isocitrate dehydrogenase [NAD] subunit, mitochondrial OS=Saccharomy	16	7	7	7	6	5	7	6	6	6	7	6	7	7	7	4	7	6	6	6	5	7	6	6	6	7	6	7	7	7	4	7	6	6	6	5	7	6	6	6	7	6
N1NXN9;H0GMR6;G2WL48;C8ZFL6;C7GJE9;B5VR24;B3LPP7;A6ZS66;P53981;J8PZS4;J8TYP7;H0H0F3;Q6FS42;A0A0W0CU96;A0A0L8RCI2	N1NXN9;H0GMR6;G2WL48;C8ZFL6;C7GJE9;B5VR24;B3LPP7;A6ZS66;P53981;J8PZS4;J8TYP7;H0H0F3	4;4;4;4;4;4;4;4;4;2;2;2;1;1;1	4;4;4;4;4;4;4;4;4;2;2;2;1;1;1	4;4;4;4;4;4;4;4;4;2;2;2;1;1;1	Uncharacterized phosphatase YNL010W	CENPK1137D_2665;VIN7_4227;K7_YNL010W;EC1118_1N18_0276g;C1Q_00300;AWRI1631_143030;SCRG_03150;SCY_4777;VIN7_9646	tr|N1NXN9|N1NXN9_YEASC Uncharacterized protein OS=Saccharomyces cerevisiae (strain CEN.PK113-7D) OX=889517 GN=CENPK1137D_2665 PE=4 SV=1;tr|H0GMR6|H0GMR6_SACCK YNL010W-like protein OS=Saccharomyces cerevisiae x Saccharomyces kudriavzevii (strain VIN7) OX=10	15	4	4	4	4	4	4	2	4	3	3	4	2	4	4	4	3	3	3	4	4	4	2	4	3	3	4	2	4	4	4	3	3	3	4	4	4	2	4	3	3	4
B5VR27;N1NY39;B3LPP5;C8ZFL9;A6ZS69;C7GJE6;G2WL52;P25294;A0A0L8RCJ2;J8PX23;J5PD42;H0H0F6	B5VR27;N1NY39;B3LPP5;C8ZFL9;A6ZS69;C7GJE6;G2WL52;P25294;A0A0L8RCJ2;J8PX23;J5PD42;H0H0F6	4;4;4;4;4;4;4;4;3;3;3;3	4;4;4;4;4;4;4;4;3;3;3;3	4;4;4;4;4;4;4;4;3;3;3;3	Protein SIS1	VIN7_4230;AWRI1631_143060;CENPK1137D_2668;SCRG_03147;EC1118_1N18_0309g;SIS1;K7_SIS1;VIN7_9649	tr|B5VR27|B5VR27_YEAS6 YNL007Cp-like protein OS=Saccharomyces cerevisiae (strain AWRI1631) OX=545124 GN=AWRI1631_143060 PE	13	4	4	4	3	4	3	2	3	3	3	2	3	3	3	3	3	3	2	3	4	3	2	3	3	3	2	3	3	3	3	3	3	2	3	4	3	2	3	3	3	2
B5VR34;H0GMS6;N1NWR7;G2WL59;C8ZFM6;C7GJD9;B3LPN8;A6ZS76;P00890;Q876K1;J8Q2S5;A0A0L8RCJ8;J5RFM5;H0H0G2;A0A512UHP3;Q8NJ70;A0A4T0WZG5;A0A510P4I5;A0A2H0ZQV0;G3BEW3;W1QFQ6;G8YHV4;H8WVX3;G8BBY6;A3M0F2;P79024;M3J979;C5M3V8;C4YLG7;B9WLF4;A0A1D8PSH3;F2QMD2;C4QW60;A0A1B2J9N7;J7S4F6;Q9P4E3;W0T673;Q875L9;F2Z606	B5VR34;H0GMS6;N1NWR7;G2WL59;C8ZFM6;C7GJD9;B3LPN8;A6ZS76;P00890;Q876K1;J8Q2S5;A0A0L8RCJ8;J5RFM5;H0H0G2	3;3;3;3;3;3;3;3;3;2;2;2;2;2;1;1;1;1;1;1;1;1;1;1;1;1;1;1;1;1;1;1;1;1;1;1;1;1;1	3;3;3;3;3;3;3;3;3;2;2;2;2;2;1;1;1;1;1;1;1;1;1;1;1;1;1;1;1;1;1;1;1;1;1;1;1;1;1	3;3;3;3;3;3;3;3;3;2;2;2;2;2;1;1;1;1;1;1;1;1;1;1;1;1;1;1;1;1;1;1;1;1;1;1;1;1;1	Citrate synthase;Citrate synthase, mitochondrial	AWRI1631_143130;VIN7_4237;CENPK1137D_2676;K7_CIT1;EC1118_1N18_0386g;CIT1;SCRG_03140;VIN7_9656	tr|B5VR34|B5VR34_YEAS6 Citrate synthase (Fragment) OS=Saccharomyces cerevisiae (strain AWRI1631) OX=545124 GN=AWRI1631_143130 PE=3 SV=1;tr|H0GMS6|H0GMS6_SACCK Citrate synthase OS=Saccharomyces cerevisiae x Saccharomyces kudriavzevii (strain VIN7) OX=109563	39	3	3	3	2	2	3	2	2	2	2	2	2	2	2	2	2	2	2	2	2	3	2	2	2	2	2	2	2	2	2	2	2	2	2	2	3	2	2	2	2	2
N1P4Q3;G2WL73;C8ZFP3;C7GLN9;B3LPM6;A6ZS90;Q00955;B5VR47;J8PX05;H0H0H7;A0A0L8RCK4;G8ZN64;A7TDL1;A0A0X8HTX8;W0TEH6;Q6FKK8;A0A0W0CTK3;G8BWH2;I2H6X2;C5DBX3;G8JPL1;Q6CL34;A0A1E3NXV4;K0KVW0;A0A3M7AQC2;A0A3M7BZD2;A0A3M7ELI5;A0A3M6YBU2;A0A4T0EED2;A0A3M7FGV5;A0A3M7AW16;A0A3M6X542;A0A3M7I308;A0A3M7I4S8;A0A167BXZ4;A0A0L0P121;C4QXW1;A0A202GE98;H8WWH3;G8BCJ0;A0A5C1DW80;M3IQY9;A0A060T7V3;A3GH39;A0A448YP76;B9WK…	N1P4Q3;G2WL73;C8ZFP3;C7GLN9;B3LPM6;A6ZS90;Q00955;B5VR47;J8PX05;H0H0H7;A0A0L8RCK4	16;16;16;16;16;16;16;14;11;11;8;3;3;3;3;3;3;3;2;2;2;2;2;2;1;1;1;1;1;1;1;1;1;1;1;1;1;1;1;1;1;1;1;1;1;1;1;1;1;1;1;1;1;1;1;1;1;1;1;1;1;1;1;1;1;1;1;1;1;1;1;1;1;1;1;1;1;1;1;1;1;1;1;1;1;1;1;1;1;1;1;1;1;1	16;16;16;16;16;16;16;14;11;11;8;3;3;3;3;3;3;3;2;2;2;2;2;2;1;1;1;1;1;1;1;1;1;1;1;1;1;1;1;1;1;1;1;1;1;1;1;1;1;1;1;1;1;1;1;1;1;1;1;1;1;1;1;1;1;1;1;1;1;1;1;1;1;1;1;1;1;1;1;1;1;1;1;1;1;1;1;1;1;1;1;1;1;1	16;16;16;16;16;16;16;14;11;11;8;3;3;3;3;3;3;3;2;2;2;2;2;2;1;1;1;1;1;1;1;1;1;1;1;1;1;1;1;1;1;1;1;1;1;1;1;1;1;1;1;1;1;1;1;1;1;1;1;1;1;1;1;1;1;1;1;1;1;1;1;1;1;1;1;1;1;1;1;1;1;1;1;1;1;1;1;1;1;1;1;1;1;1	Acetyl-CoA carboxylase;Biotin carboxylase	CENPK1137D_2692;K7_ACC1;EC1118_1N18_0573g;ACC1;SCRG_03126;AWRI1631_143280;VIN7_9671	tr|N1P4Q3|N1P4Q3_YEASC Acc1p OS=Saccharomyces cerevisiae (strain CEN.PK113-7D) OX=889517 GN=CENPK1137D_2692 PE=4 SV=1;tr|G2WL73|G2WL73_YEASK K7_Acc1p OS=Saccharomyces cerevisiae (strain Kyokai no. 7 / NBRC 101557) OX=721032 GN=K7_ACC1 PE=4 SV=1;tr|C8ZFP3|C	94	16	16	16	13	12	13	12	13	14	13	12	12	12	11	11	14	12	11	13	12	13	12	13	14	13	12	12	12	11	11	14	12	11	13	12	13	12	13	14	13	12
N1NZR7;H0GMV2;G2WL93;C8ZFR4;C7GLM1;B5VR64;B3LPK7;A6ZSB0;P53731;J5RYU8;H0H0I9;A0A0L8RCV0;A0A3M7F8G8;M5E605;A0A3M6YM12;A0A3M6WP19;A0A1M8A0V1;W3VKR2;V5GGL9;R9NYT9;M9MHL2;A0A5C3FPX7;A0A0H5C7V6;A0A1E3P5D7;A0A167D689;A0A0F7SPX9;K0L0T9;A0A061AW06;A0A0P9EMR1;M7WKK5;A0A511KMP8;A0A0K3CQY0;A0A061BJS1;C5DC13;A0A4S9TNS1;A0A1A7MUJ3;S9VZU0;S9Q6K3;R7YJB2;G8JPX3;B6JXS3;A0A438N296;A0A109UYE1;A0A0D1Z736;Q5KG94;F5H8…	N1NZR7;H0GMV2;G2WL93;C8ZFR4;C7GLM1;B5VR64;B3LPK7;A6ZSB0;P53731;J5RYU8;H0H0I9;A0A0L8RCV0	4;4;4;4;4;4;4;4;4;2;2;2;1;1;1;1;1;1;1;1;1;1;1;1;1;1;1;1;1;1;1;1;1;1;1;1;1;1;1;1;1;1;1;1;1;1;1;1;1;1;1;1;1;1;1;1;1;1;1;1;1;1;1;1;1;1;1;1;1;1;1;1;1;1;1;1;1;1;1;1;1;1;1;1;1;1;1;1;1;1;1;1;1;1;1;1;1;1;1;1;1;1;1	4;4;4;4;4;4;4;4;4;2;2;2;1;1;1;1;1;1;1;1;1;1;1;1;1;1;1;1;1;1;1;1;1;1;1;1;1;1;1;1;1;1;1;1;1;1;1;1;1;1;1;1;1;1;1;1;1;1;1;1;1;1;1;1;1;1;1;1;1;1;1;1;1;1;1;1;1;1;1;1;1;1;1;1;1;1;1;1;1;1;1;1;1;1;1;1;1;1;1;1;1;1;1	4;4;4;4;4;4;4;4;4;2;2;2;1;1;1;1;1;1;1;1;1;1;1;1;1;1;1;1;1;1;1;1;1;1;1;1;1;1;1;1;1;1;1;1;1;1;1;1;1;1;1;1;1;1;1;1;1;1;1;1;1;1;1;1;1;1;1;1;1;1;1;1;1;1;1;1;1;1;1;1;1;1;1;1;1;1;1;1;1;1;1;1;1;1;1;1;1;1;1;1;1;1;1	Actin-related protein 2/3 complex subunit 2	CENPK1137D_2714;VIN7_4268;K7_ARC35;EC1118_1N18_0804g;ARC35;AWRI1631_143480;SCRG_03106;VIN7_9689	tr|N1NZR7|N1NZR7_YEASC Arp2/3 complex 34 kDa subunit OS=Saccharomyces cerevisiae (strain CEN.PK113-7D) OX=889517 GN=CENPK1137D_2714 PE=3 SV=1;tr|H0GMV2|H0GMV2_SACCK Arp2/3 complex 34 kDa subunit OS=Saccharomyces cerevisiae x Saccharomyces kudriavzevii (str	103	4	4	4	2	3	2	2	2	2	2	2	3	2	2	2	2	2	2	2	3	2	2	2	2	2	2	3	2	2	2	2	2	2	2	3	2	2	2	2	2	2
N1NZT3;H0GMW4;G2WLA7;C8ZFS9;C7GLK7;B5VR75;B3LPJ3;A6ZSC4;P38999;J8LIJ4;H2ASX2;H0H0K2;G0WI49;A5DLT8;C4Y7M8;A0A4P6XEE7;A0A202GAQ6;W0T9F4;Q6CSQ4;S6DZK5;A0A1S7HNL9;A0A1S7HK17;Q6FWR8;G8ZNC9;A0A0W0CGW9;J7R4J5;G8C0S1;B2G3U5;A0A0L8RDD0;A0A109UZC6;G0V6M9;A0A4T0X5P4	N1NZT3;H0GMW4;G2WLA7;C8ZFS9;C7GLK7;B5VR75;B3LPJ3;A6ZSC4;P38999	5;5;5;5;5;5;5;5;5;2;2;2;2;1;1;1;1;1;1;1;1;1;1;1;1;1;1;1;1;1;1;1	5;5;5;5;5;5;5;5;5;2;2;2;2;1;1;1;1;1;1;1;1;1;1;1;1;1;1;1;1;1;1;1	5;5;5;5;5;5;5;5;5;2;2;2;2;1;1;1;1;1;1;1;1;1;1;1;1;1;1;1;1;1;1;1	Saccharopine dehydrogenase [NADP(+), L-glutamate-forming]	CENPK1137D_2729;VIN7_4281;K7_LYS9;EC1118_1N18_0969g;LYS9;AWRI1631_143610;SCRG_03092	tr|N1NZT3|N1NZT3_YEASC Lys9p OS=Saccharomyces cerevisiae (strain CEN.PK113-7D) OX=889517 GN=CENPK1137D_2729 PE=4 SV=1;tr|H0GMW4|H0GMW4_SACCK Lys9p OS=Saccharomyces cerevisiae x Saccharomyces kudriavzevii (strain VIN7) OX=1095631 GN=VIN7_4281 PE=4 SV=1;tr|G	32	5	5	5	5	5	5	5	5	5	5	5	5	5	5	5	5	5	5	5	5	5	5	5	5	5	5	5	5	5	5	5	5	5	5	5	5	5	5	5	5	5
N1NXW2;G2WLC3;C8ZFU5;C7GM65;B5VR92;B3LPH7;A6ZSE1;P53753;J8Q2P5;H0GMY0;H0H0L7	N1NXW2;G2WLC3;C8ZFU5;C7GM65;B5VR92;B3LPH7;A6ZSE1;P53753;J8Q2P5;H0GMY0;H0H0L7	2;2;2;2;2;2;2;2;1;1;1	2;2;2;2;2;2;2;2;1;1;1	2;2;2;2;2;2;2;2;1;1;1	Endo-1,3(4)-beta-glucanase 1	CENPK1137D_2745;K7_DSE4;EC1118_1N18_1156g;DSE4;AWRI1631_143800;SCRG_03076;VIN7_4298;VIN7_9719	tr|N1NXW2|N1NXW2_YEASC Dse4p OS=Saccharomyces cerevisiae (strain CEN.PK113-7D) OX=889517 GN=CENPK1137D_2745 PE=4 SV=1;tr|G2WLC3|G2WLC3_YEASK K7_Dse4p OS=Saccharomyces cerevisiae (strain Kyokai no. 7 / NBRC 101557) OX=721032 GN=K7_DSE4 PE=4 SV=1;tr|C8ZFU5|C	11	2	2	2	2	2	2	2	2	2	2	2	2	2	2	2	2	2	2	2	2	2	2	2	2	2	2	2	2	2	2	2	2	2	2	2	2	2	2	2	2	2
N1NZC3;G2WLF7;C8ZGL2;B3LPE6;A6ZSG8;C7GWQ9;P26754;A0A0L8RBP7	N1NZC3;G2WLF7;C8ZGL2;B3LPE6;A6ZSG8;C7GWQ9;P26754	3;3;3;3;3;3;3;1	3;3;3;3;3;3;3;1	3;3;3;3;3;3;3;1	Replication factor A protein 2	CENPK1137D_2549;K7_RFA2;EC1118_1N9_0221g;SCRG_03436;RFA2	tr|N1NZC3|N1NZC3_YEASC Rfa2p OS=Saccharomyces cerevisiae (strain CEN.PK113-7D) OX=889517 GN=CENPK1137D_2549 PE=4 SV=1;tr|G2WLF7|G2WLF7_YEASK K7_Rfa2p OS=Saccharomyces cerevisiae (strain Kyokai no. 7 / NBRC 101557) OX=721032 GN=K7_RFA2 PE=4 SV=1;tr|C8ZGL2|C	8	3	3	3	2	1	3	2	1	2	2	1	2	2	2	2	1	1	2	2	1	3	2	1	2	2	1	2	2	2	2	1	1	2	2	1	3	2	1	2	2	1
N1P4W9;H0GM44;G2WLH5;C8ZGN0;C7GS55;B5VQC5;B3LPD0;A6ZSI6;P48567	N1P4W9;H0GM44;G2WLH5;C8ZGN0;C7GS55;B5VQC5;B3LPD0;A6ZSI6;P48567	2;2;2;2;2;2;2;2;2	2;2;2;2;2;2;2;2;2	2;2;2;2;2;2;2;2;2	tRNA pseudouridine synthase 4	CENPK1137D_2747;VIN7_3989;K7_PUS4;EC1118_1N9_0441g;PUS4;AWRI1631_140400;SCRG_03418	tr|N1P4W9|N1P4W9_YEASC Pus4p OS=Saccharomyces cerevisiae (strain CEN.PK113-7D) OX=889517 GN=CENPK1137D_2747 PE=3 SV=1;tr|H0GM44|H0GM44_SACCK Pus4p OS=Saccharomyces cerevisiae x Saccharomyces kudriavzevii (strain VIN7) OX=1095631 GN=VIN7_3989 PE=3 SV=1;tr|G	9	2	2	2	2	2	2	2	2	2	2	2	2	2	2	2	2	2	2	2	2	2	2	2	2	2	2	2	2	2	2	2	2	2	2	2	2	2	2	2	2	2
N1NZV4;H0GM49;G2WLI0;C8ZGN4;C7GS50;B5VQD0;B3LPC5;A6ZSJ1;P32074;J8Q3F9;A0A0L8RCF8;J4TVH1;H0GZW6;G0W4M0;G0V7U4	N1NZV4;H0GM49;G2WLI0;C8ZGN4;C7GS50;B5VQD0;B3LPC5;A6ZSJ1;P32074;J8Q3F9;A0A0L8RCF8;J4TVH1;H0GZW6	5;5;5;5;5;5;5;5;5;4;3;3;3;1;1	5;5;5;5;5;5;5;5;5;4;3;3;3;1;1	5;5;5;5;5;5;5;5;5;4;3;3;3;1;1	Coatomer subunit gamma	CENPK1137D_2754;VIN7_3994;K7_SEC21;EC1118_1N9_0496g;SEC21;AWRI1631_140450;SCRG_03413;VIN7_9411	tr|N1NZV4|N1NZV4_YEASC Coatomer subunit gamma OS=Saccharomyces cerevisiae (strain CEN.PK113-7D) OX=889517 GN=CENPK1137D_2754 PE=3 SV=1;tr|H0GM49|H0GM49_SACCK Coatomer subunit gamma OS=Saccharomyces cerevisiae x Saccharomyces kudriavzevii (strain VIN7) OX=1	15	5	5	5	5	5	5	5	5	5	5	5	5	5	5	5	5	4	4	5	5	5	5	5	5	5	5	5	5	5	5	5	4	4	5	5	5	5	5	5	5	5
N1P9H9;H0GH97;G2WF45;C8ZA43;C7GIR5;B5VJQ8;B3LS97;A6ZSN0;P23180;J8Q7D1;H0GVK0;A0A0L8RAL9	N1P9H9;H0GH97;G2WF45;C8ZA43;C7GIR5;B5VJQ8;B3LS97;A6ZSN0;P23180;J8Q7D1	5;5;5;5;5;5;5;5;5;3;1;1	5;5;5;5;5;5;5;5;5;3;1;1	5;5;5;5;5;5;5;5;5;3;1;1	Probable oxidoreductase AIM17	CENPK1137D_5330;VIN7_2082;K7_FMP12;EC1118_1H21_0331g;C1Q_00064;AWRI1631_80270;SCRG_04682;SCY_2364;AIM17	tr|N1P9H9|N1P9H9_YEASC Aim17p OS=Saccharomyces cerevisiae (strain CEN.PK113-7D) OX=889517 GN=CENPK1137D_5330 PE=4 SV=1;tr|H0GH97|H0GH97_SACCK YHL021C-like protein OS=Saccharomyces cerevisiae x Saccharomyces kudriavzevii (strain VIN7) OX=1095631 GN=VIN7_208	12	5	5	5	4	4	3	0	4	3	4	4	5	4	4	2	2	2	4	4	4	3	0	4	3	4	4	5	4	4	2	2	2	4	4	4	3	0	4	3	4	4
N1P333;H0GHA2;G2WF52;C8ZA51;C7GIS2;B5VJR5;B3LSA4;A6ZSN7;P38701;A0A0J9X213;J8Q1I7;J4U1L4;H0GVK5;A0A0L8RAP6	N1P333;H0GHA2;G2WF52;C8ZA51;C7GIS2;B5VJR5;B3LSA4;A6ZSN7;P38701	4;4;4;4;4;4;4;4;4;1;1;1;1;1	4;4;4;4;4;4;4;4;4;1;1;1;1;1	4;4;4;4;4;4;4;4;4;1;1;1;1;1	40S ribosomal protein S20	CENPK1137D_5371;VIN7_2087;K7_RPS20;EC1118_1H21_0419g;RPS20;AWRI1631_80340;SCRG_04689	tr|N1P333|N1P333_YEASC Rps20p OS=Saccharomyces cerevisiae (strain CEN.PK113-7D) OX=889517 GN=CENPK1137D_5371 PE=3 SV=1;tr|H0GHA2|H0GHA2_SACCK Rps20p OS=Saccharomyces cerevisiae x Saccharomyces kudriavzevii (strain VIN7) OX=1095631 GN=VIN7_2087 PE=3 SV=1;tr	14	4	4	4	3	3	3	3	3	3	4	3	3	3	3	3	3	3	3	3	3	3	3	3	3	4	3	3	3	3	3	3	3	3	3	3	3	3	3	3	4	3
B3LSB7;N1P1G0;N1NZD8;G2WI26;C8ZA65;B3LR79;A6ZSQ1;P38754;P36105;A0A099NZG9;Q6FJ02;A0A0W0EPH1;W0T996;A7TLP7;G8ZLW9;C5DGL1;A6ZZW0;A0A0L8RFT6;A0A0L8RAS9	B3LSB7;N1P1G0;N1NZD8;G2WI26;C8ZA65;B3LR79;A6ZSQ1;P38754;P36105;A0A099NZG9;Q6FJ02;A0A0W0EPH1;W0T996;A7TLP7;G8ZLW9;C5DGL1;A6ZZW0;A0A0L8RFT6;A0A0L8RAS9	2;2;2;2;2;2;2;2;2;1;1;1;1;1;1;1;1;1;1	2;2;2;2;2;2;2;2;2;1;1;1;1;1;1;1;1;1;1	2;2;2;2;2;2;2;2;2;1;1;1;1;1;1;1;1;1;1	60S ribosomal protein L14-B;60S ribosomal protein L14-A	SCRG_04702;CENPK1137D_5389;CENPK1137D_1004;K7_RPL14A;SCRG_04014;RPL14B;RPL14A	tr|B3LSB7|B3LSB7_YEAS1 Ribosomal protein L14A OS=Saccharomyces cerevisiae (strain RM11-1a) OX=285006 GN=SCRG_04702 PE=4 SV=1;tr|N1P1G0|N1P1G0_YEASC Rpl14bp OS=Saccharomyces cerevisiae (strain CEN.PK113-7D) OX=889517 GN=CENPK1137D_5389 PE=4 SV=1;tr|N1NZD8|N	19	2	2	2	2	2	2	2	2	2	2	2	2	2	1	2	2	2	2	2	2	2	2	2	2	2	2	2	2	1	2	2	2	2	2	2	2	2	2	2	2	2
N1PAK8;J7RGV9;G2WF78;C8Z630;B3LFJ4;A6ZSR4;H0GH34;B5VJT5;B3LSD1;P0C2H7;P0C2H6;G0VHU6;I2H4M9;A0A0L8RQ44;C7GMQ1;A0A1E4RVK3;G8BSU4;K0KNV2;G0WER1;A0A1V2LAV9;A0A1E3NVD6;A0A061AJH6;Q6FMN5;G8ZMF1;A7WPH8;A0A0W0C5M3;A0A061AVA9;A7TDQ8;A0A060T421	N1PAK8;J7RGV9;G2WF78;C8Z630;B3LFJ4;A6ZSR4;H0GH34;B5VJT5;B3LSD1;P0C2H7;P0C2H6;G0VHU6;I2H4M9;A0A0L8RQ44;C7GMQ1;A0A1E4RVK3;G8BSU4;K0KNV2;G0WER1;A0A1V2LAV9;A0A1E3NVD6;A0A061AJH6	5;5;5;5;5;5;5;5;5;5;5;4;4;4;4;3;3;3;3;3;3;3;2;2;2;2;2;1;1	5;5;5;5;5;5;5;5;5;5;5;4;4;4;4;3;3;3;3;3;3;3;2;2;2;2;2;1;1	1;1;1;1;1;1;1;1;1;1;1;1;1;1;1;0;0;0;0;0;0;0;0;0;0;0;0;0;0	60S ribosomal protein L27;60S ribosomal protein L27-B;60S ribosomal protein L27-A	K7_RPL27A;SCRG_00069;RPL27A;VIN7_2108;AWRI1631_80560;SCRG_04716;RPL27B	tr|N1PAK8|N1PAK8_YEASC 60S ribosomal protein L27 OS=Saccharomyces cerevisiae (strain CEN.PK113-7D) OX=889517 GN=CENPK1137D_4298 PE=3 SV=1;tr|J7RGV9|J7RGV9_KAZNA 60S ribosomal protein L27 OS=Kazachstania naganishii (strain ATCC MYA-139 / BCRC 22969 / CBS 87	29	5	5	1	5	5	4	4	5	5	4	4	4	4	4	3	4	4	4	5	5	4	4	5	5	4	4	4	4	4	3	4	4	4	1	1	1	1	1	1	1	1
N1P541;H0GH43;C8ZA86;C7GXA7;B3LSD9;A6ZSS3;P38707;B5VJU6;B5VJU7;G2WF88;A0A109V016;J7S4Q0;R9XFJ8;H0GVN0;J8Q1F6;A0A0L8RI93;P41908;G8BKV2;A5E6D5;G3B591;A0A5C1DWY3;A0A510P9Z2;A0A2H0ZPR3;A0A0L0P8B7;Q59R18;M3JYS9;G1UAE7;C5MGG5;C4YT01;B9WKB3;A3LY69;C5E3F6;G8ZT61;A0A060TCI7;Q6C6Z7	N1P541;H0GH43;C8ZA86;C7GXA7;B3LSD9;A6ZSS3;P38707;B5VJU6	11;11;11;11;11;11;11;8;3;3;3;3;2;2;2;2;1;1;1;1;1;1;1;1;1;1;1;1;1;1;1;1;1;1;1	11;11;11;11;11;11;11;8;3;3;3;3;2;2;2;2;1;1;1;1;1;1;1;1;1;1;1;1;1;1;1;1;1;1;1	11;11;11;11;11;11;11;8;3;3;3;3;2;2;2;2;1;1;1;1;1;1;1;1;1;1;1;1;1;1;1;1;1;1;1	Asparagine--tRNA ligase, cytoplasmic	CENPK1137D_5412;VIN7_2117;EC1118_1H21_0837g;DED81;SCRG_04725;AWRI1631_80670	tr|N1P541|N1P541_YEASC Ded81p OS=Saccharomyces cerevisiae (strain CEN.PK113-7D) OX=889517 GN=CENPK1137D_5412 PE=4 SV=1;tr|H0GH43|H0GH43_SACCK Ded81p OS=Saccharomyces cerevisiae x Saccharomyces kudriavzevii (strain VIN7) OX=1095631 GN=VIN7_2117 PE=4 SV=1;tr	35	11	11	11	10	10	11	10	11	10	10	11	10	10	11	10	10	10	9	10	10	11	10	11	10	10	11	10	10	11	10	10	10	9	10	10	11	10	11	10	10	11
G2WF89;C8ZA87;C7GXA6;B5VJU8;B3LSE0;A6ZSS4;P38708;N1P2S2;H0GH44;J8Q7A3;H0GVN1;A0A0L8RI18;H2AMD1;J7SA64;W1QGC8;Q6FY05;A0A0W0CJ77;C5E3F7;A0A4P6XLL2;A0A120K2N9;I2K1T7;Q6C6Z6;A0A512UJP8;Q757N3;R9XFR8;Q6CXG6;G8JPY7;G8ZT60;A7TPY9;A0A1E3P0S2;F2QMP8;C4QWZ5;A0A1B2J5L7;W0T382;G0V7L3;S6ECP4;A0A4V4NF42;A0A1V2LGF9;A0A1S7HDD6;A0A1S7HAM7;A0A448YIS3;J7SBU5;A0A1Z8JKH1;A0A099P1Q8;C4Y0D3;A0A202G3X4;G8C1S0;B6K068;S9Q…	G2WF89;C8ZA87;C7GXA6;B5VJU8;B3LSE0;A6ZSS4;P38708;N1P2S2;H0GH44;J8Q7A3;H0GVN1;A0A0L8RI18	10;10;10;10;10;10;10;9;9;6;5;5;3;3;2;2;2;2;2;2;1;1;1;1;1;1;1;1;1;1;1;1;1;1;1;1;1;1;1;1;1;1;1;1;1;1;1;1;1;1;1;1	10;10;10;10;10;10;10;9;9;6;5;5;3;3;2;2;2;2;2;2;1;1;1;1;1;1;1;1;1;1;1;1;1;1;1;1;1;1;1;1;1;1;1;1;1;1;1;1;1;1;1;1	10;10;10;10;10;10;10;9;9;6;5;5;3;3;2;2;2;2;2;2;1;1;1;1;1;1;1;1;1;1;1;1;1;1;1;1;1;1;1;1;1;1;1;1;1;1;1;1;1;1;1;1	Putative proline--tRNA ligase YHR020W	K7_YHR020W;EC1118_1H21_0848g;C1Q_05163;AWRI1631_80690;SCRG_04726;SCY_2408;YHR020W;CENPK1137D_5413;VIN7_2118;VIN7_7488	tr|G2WF89|G2WF89_YEASK K7_Yhr020wp OS=Saccharomyces cerevisiae (strain Kyokai no. 7 / NBRC 101557) OX=721032 GN=K7_YHR020W PE=3 SV=1;tr|C8ZA87|C8ZA87_YEAS8 EC1118_1H21_0848p OS=Saccharomyces cerevisiae (strain Lalvin EC1118 / Prise de mousse) OX=643680 GN=	52	10	10	10	5	8	8	6	7	7	7	7	8	8	8	7	7	8	7	5	8	8	6	7	7	7	7	8	8	8	7	7	8	7	5	8	8	6	7	7	7	7
N1P9L5;H0GH48;G2WF96;C8ZA93;C7GTV5;B5VJV5;B3LSE6;A6ZST1;P17423;A0A0L8RIT4;J6ECC4;S6EFY1;A0A1S7HSG5;W0T8X3;Q6CNL8;G8ZVF6;G8BTU5;G0V6Y4;J7RMZ8	N1P9L5;H0GH48;G2WF96;C8ZA93;C7GTV5;B5VJV5;B3LSE6;A6ZST1;P17423;A0A0L8RIT4	5;5;5;5;5;5;5;5;5;4;2;2;2;2;2;1;1;1;1	5;5;5;5;5;5;5;5;5;4;2;2;2;2;2;1;1;1;1	5;5;5;5;5;5;5;5;5;4;2;2;2;2;2;1;1;1;1	Homoserine kinase	CENPK1137D_5420;VIN7_2123;K7_THR1;EC1118_1H21_0925g;THR1;AWRI1631_80760;SCRG_04733	tr|N1P9L5|N1P9L5_YEASC Thr1p OS=Saccharomyces cerevisiae (strain CEN.PK113-7D) OX=889517 GN=CENPK1137D_5420 PE=3 SV=1;tr|H0GH48|H0GH48_SACCK Thr1p OS=Saccharomyces cerevisiae x Saccharomyces kudriavzevii (strain VIN7) OX=1095631 GN=VIN7_2123 PE=3 SV=1;tr|G	19	5	5	5	4	5	4	4	4	4	4	4	3	4	4	4	4	4	4	4	5	4	4	4	4	4	4	3	4	4	4	4	4	4	4	5	4	4	4	4	4	4
N1P553;G2WF98;C8ZA95;C7GTV3;A6ZST3;P38764;H0GH50;B3LSE8;J8Q442;A0A0L8RI21;B5VJV6;A0A0X8HVC2;G8BTU4;C5DM96;G8ZVF4;A7TMY7;H2AVD3;S6EQE6;A0A1S7HSG4;A0A1S7HX46;Q6FPV6;A0A0W0CMM9;R9XAX5;Q75C45;I2H167;G0V6Y2;G0W9N2	N1P553;G2WF98;C8ZA95;C7GTV3;A6ZST3;P38764;H0GH50;B3LSE8;J8Q442;A0A0L8RI21	9;9;9;9;9;9;8;8;7;6;4;2;1;1;1;1;1;1;1;1;1;1;1;1;1;1;1	9;9;9;9;9;9;8;8;7;6;4;2;1;1;1;1;1;1;1;1;1;1;1;1;1;1;1	9;9;9;9;9;9;8;8;7;6;4;2;1;1;1;1;1;1;1;1;1;1;1;1;1;1;1	26S proteasome regulatory subunit RPN1	CENPK1137D_5422;K7_RPN1;EC1118_1H21_0947g;RPN1;VIN7_2125;SCRG_04735	tr|N1P553|N1P553_YEASC 26S proteasome regulatory subunit RPN1 OS=Saccharomyces cerevisiae (strain CEN.PK113-7D) OX=889517 GN=CENPK1137D_5422 PE=3 SV=1;tr|G2WF98|G2WF98_YEASK 26S proteasome regulatory subunit RPN1 OS=Saccharomyces cerevisiae (strain Kyokai	27	9	9	9	7	8	8	8	8	7	8	8	6	7	9	8	6	7	8	7	8	8	8	8	7	8	8	6	7	9	8	6	7	8	7	8	8	8	8	7	8	8
N1P2V6;H0GH66;G2WFB5;C8ZAB3;C7GTT8;B3LSG2;A6ZSU9;P16603;B5VJX4;H0GVQ1;J8LMT8;A0A0L8RI31	N1P2V6;H0GH66;G2WFB5;C8ZAB3;C7GTT8;B3LSG2;A6ZSU9;P16603	5;5;5;5;5;5;5;5;2;2;2;1	5;5;5;5;5;5;5;5;2;2;2;1	5;5;5;5;5;5;5;5;2;2;2;1	NADPH--cytochrome P450 reductase	CENPK1137D_5438;VIN7_2141;K7_NCP1;EC1118_1H23_0177g;NCP1;SCRG_04751	tr|N1P2V6|N1P2V6_YEASC NADPH--cytochrome P450 reductase OS=Saccharomyces cerevisiae (strain CEN.PK113-7D) OX=889517 GN=NCP1 PE=3 SV=1;tr|H0GH66|H0GH66_SACCK NADPH--cytochrome P450 reductase OS=Saccharomyces cerevisiae x Saccharomyces kudriavzevii (strain V	12	5	5	5	5	5	5	3	4	4	4	3	4	4	5	3	3	3	3	5	5	5	3	4	4	4	3	4	4	5	3	3	3	3	5	5	5	3	4	4	4	3
B5VJY0;N1P3B6;H0GH73;G2WFC2;C8ZAC0;C7GT88;B3LSG8;A6ZSV6;P38777;J8TXQ7;H0GVQ6;A0A0L8RHY6	B5VJY0;N1P3B6;H0GH73;G2WFC2;C8ZAC0;C7GT88;B3LSG8;A6ZSV6;P38777	3;3;3;3;3;3;3;3;3;1;1;1	3;3;3;3;3;3;3;3;3;1;1;1	3;3;3;3;3;3;3;3;3;1;1;1	Family of serine hydrolases 1	AWRI1631_81010;CENPK1137D_5446;VIN7_2148;K7_FSH1;EC1118_1H23_0254g;FSH1;SCRG_04757	tr|B5VJY0|B5VJY0_YEAS6 YHR049Wp-like protein (Fragment) OS=Saccharomyces cerevisiae (strain AWRI1631) OX=545124 GN=AWRI1631_81010 PE=4 SV=1;tr|N1P3B6|N1P3B6_YEASC Fsh1p OS=Saccharomyces cerevisiae (strain CEN.PK113-7D) OX=889517 GN=CENPK1137D_5446 PE=4 SV=	12	3	3	3	2	2	2	2	2	2	2	2	3	2	2	2	2	2	2	2	2	2	2	2	2	2	2	3	2	2	2	2	2	2	2	2	2	2	2	2	2	2
G2WFD6;A6ZSX0;P38788;C8Z9K2;C7GTW9;B3LSI3;N1P2L9;A0A0L8RID9;H0GHB6;J8Q463;J5RQL4;H0GVR6;B5VJZ2;Q6FKL8;A0A0W0CSC9;I2H199;H2AUQ9;G8BSL4;A7TSD2;G8BTI7;J7S3T7;A7TS35;C5DKS6;G0VIY6;G0W7V7;G8ZV90;W0TAM9;Q6CT83	G2WFD6;A6ZSX0;P38788;C8Z9K2;C7GTW9;B3LSI3;N1P2L9;A0A0L8RID9;H0GHB6;J8Q463	9;9;9;8;8;8;8;7;7;5;4;4;3;1;1;1;1;1;1;1;1;1;1;1;1;1;1;1	9;9;9;8;8;8;8;7;7;5;4;4;3;1;1;1;1;1;1;1;1;1;1;1;1;1;1;1	9;9;9;8;8;8;8;7;7;5;4;4;3;1;1;1;1;1;1;1;1;1;1;1;1;1;1;1	Ribosome-associated complex subunit SSZ1	K7_SSZ1;SSZ1;EC1118_1H13_0166g;SCRG_04775;CENPK1137D_5206;VIN7_2162	tr|G2WFD6|G2WFD6_YEASK K7_Ssz1p OS=Saccharomyces cerevisiae (strain Kyokai no. 7 / NBRC 101557) OX=721032 GN=K7_SSZ1 PE=3 SV=1;tr|A6ZSX0|A6ZSX0_YEAS7 Conserved protein OS=Saccharomyces cerevisiae (strain YJM789) OX=307796 GN=SSZ1 PE=3 SV=1;sp|P38788|SSZ1_Y	28	9	9	9	9	9	9	9	8	9	9	9	8	8	9	8	8	8	9	9	9	9	9	8	9	9	9	8	8	9	8	8	8	9	9	9	9	9	8	9	9	9
N1P129;H0GHD8;G2WFG2;C8Z9N2;C7GWV1;B3LSK5;A6ZSZ7;P38804	N1P129;H0GHD8;G2WFG2;C8Z9N2;C7GWV1;B3LSK5;A6ZSZ7;P38804	2;2;2;2;2;2;2;2	2;2;2;2;2;2;2;2	2;2;2;2;2;2;2;2	Restriction of telomere capping protein 3	CENPK1137D_5234;VIN7_2185;K7_YHR087W;EC1118_1H13_0507g;C1Q_04989;SCRG_04801;SCY_2481;RTC3	tr|N1P129|N1P129_YEASC Rtc3p OS=Saccharomyces cerevisiae (strain CEN.PK113-7D) OX=889517 GN=CENPK1137D_5234 PE=4 SV=1;tr|H0GHD8|H0GHD8_SACCK YHR087W-like protein OS=Saccharomyces cerevisiae x Saccharomyces kudriavzevii (strain VIN7) OX=1095631 GN=VIN7_2185	8	2	2	2	1	1	1	1	1	2	2	1	1	1	1	1	1	2	2	1	1	1	1	1	2	2	1	1	1	1	1	1	2	2	1	1	1	1	1	2	2	1
B5VK42;N1P284;H0GHF4;G2WFI1;C8Z9Q0;B3LSM2;A6ZT15;P32468;C7GLZ3	B5VK42;N1P284;H0GHF4;G2WFI1;C8Z9Q0;B3LSM2;A6ZT15;P32468;C7GLZ3	2;2;2;2;2;2;2;2;1	2;2;2;2;2;2;2;2;1	2;2;2;2;2;2;2;2;1	Cell division control protein 12	AWRI1631_81640;CENPK1137D_5253;VIN7_2203;K7_CDC12;EC1118_1H13_0727g;SCRG_04820;CDC12	tr|B5VK42|B5VK42_YEAS6 YHR107Cp-like protein OS=Saccharomyces cerevisiae (strain AWRI1631) OX=545124 GN=AWRI1631_81640 PE=3 SV=1;tr|N1P284|N1P284_YEASC Cdc12p OS=Saccharomyces cerevisiae (strain CEN.PK113-7D) OX=889517 GN=CENPK1137D_5253 PE=3 SV=1;tr|H0GHF	9	2	2	2	2	2	2	2	2	2	2	2	2	2	2	2	2	2	2	2	2	2	2	2	2	2	2	2	2	2	2	2	2	2	2	2	2	2	2	2	2	2
N1P146;H0GHF5;G2WFI2;C8Z9Q1;C7GLZ4;B5VK43;B3LSM3;A6ZT16;P38817;J5S7F0;H0GVV0;J8LMX9;G0W726;A0A0L8RIK5;Q6FY23;A0A0W0C940	N1P146;H0GHF5;G2WFI2;C8Z9Q1;C7GLZ4;B5VK43;B3LSM3;A6ZT16;P38817;J5S7F0;H0GVV0;J8LMX9;G0W726;A0A0L8RIK5;Q6FY23;A0A0W0C940	2;2;2;2;2;2;2;2;2;1;1;1;1;1;1;1	2;2;2;2;2;2;2;2;2;1;1;1;1;1;1;1	2;2;2;2;2;2;2;2;2;1;1;1;1;1;1;1	ADP-ribosylation factor-binding protein GGA2	CENPK1137D_5254;VIN7_2204;K7_GGA2;EC1118_1H13_0738g;GGA2;AWRI1631_81650;SCRG_04821;VIN7_7571	tr|N1P146|N1P146_YEASC Gga2p OS=Saccharomyces cerevisiae (strain CEN.PK113-7D) OX=889517 GN=CENPK1137D_5254 PE=4 SV=1;tr|H0GHF5|H0GHF5_SACCK Gga2p OS=Saccharomyces cerevisiae x Saccharomyces kudriavzevii (strain VIN7) OX=1095631 GN=VIN7_2204 PE=4 SV=1;tr|G	16	2	2	2	2	2	2	1	2	2	2	2	2	2	2	1	1	2	1	2	2	2	1	2	2	2	2	2	2	2	1	1	2	1	2	2	2	1	2	2	2	2
B5VK48;N1P9F2;H0GHG1;G2WFI8;C8Z9Q7;C7GM00;B3LSM9;A6ZT22;P38822	B5VK48;N1P9F2;H0GHG1;G2WFI8;C8Z9Q7;C7GM00;B3LSM9;A6ZT22;P38822	2;2;2;2;2;2;2;2;2	2;2;2;2;2;2;2;2;2	2;2;2;2;2;2;2;2;2	Protein BZZ1	AWRI1631_81690;CENPK1137D_5260;VIN7_2210;K7_BZZ1;EC1118_1H13_0804g;BZZ1;SCRG_04827	tr|B5VK48|B5VK48_YEAS6 YHR114Wp-like protein (Fragment) OS=Saccharomyces cerevisiae (strain AWRI1631) OX=545124 GN=AWRI1631_81690 PE=4 SV=1;tr|N1P9F2|N1P9F2_YEASC Bzz1p OS=Saccharomyces cerevisiae (strain CEN.PK113-7D) OX=889517 GN=CENPK1137D_5260 PE=4 SV=	9	2	2	2	2	2	2	2	2	2	2	2	2	1	1	2	1	2	1	2	2	2	2	2	2	2	2	2	1	1	2	1	2	1	2	2	2	2	2	2	2	2
N1P299;J8Q787;H0GVV9;H0GHG5;C8Z9R4;C7GR67;B5VK56;B3LSN6;A6ZT29;P38828;J6EN49;G2WFJ5;A0A0L8RID4	N1P299;J8Q787;H0GVV9;H0GHG5;C8Z9R4;C7GR67;B5VK56;B3LSN6;A6ZT29;P38828;J6EN49;G2WFJ5;A0A0L8RID4	2;2;2;2;2;2;2;2;2;2;1;1;1	2;2;2;2;2;2;2;2;2;2;1;1;1	2;2;2;2;2;2;2;2;2;2;1;1;1	Protein LSM12	CENPK1137D_5268;VIN7_7584;VIN7_2217;EC1118_1H13_0881g;LSM12;AWRI1631_81780;SCRG_04834;K7_LSM12	tr|N1P299|N1P299_YEASC Lsm12p OS=Saccharomyces cerevisiae (strain CEN.PK113-7D) OX=889517 GN=CENPK1137D_5268 PE=4 SV=1;tr|J8Q787|J8Q787_SACAR Lsm12p OS=Saccharomyces arboricola (strain H-6 / AS 2.3317 / CBS 10644) OX=1160507 GN=SU7_1491 PE=4 SV=1;tr|H0GVV9	13	2	2	2	1	1	1	2	1	2	1	1	1	1	1	0	1	1	1	1	1	1	2	1	2	1	1	1	1	1	0	1	1	1	1	1	1	2	1	2	1	1
N1P9F6;J5PY79;H0GHH0;G2WFK1;C8Z9S1;C7GR72;B3LSP2;A6ZT35;B5VK61;P18562;H0GVW4;Q6FRF1;Q0Z9A3;J7RPV0;J8Q792;A0A0L8RID8;G0VA66;A5H0J4;S6EMS2;R9XH55;H2AWA7;G0W6R9;C5DCU6;A0A1S7HLX2;A0A120K1H1;G8JUH9;G0WCW4;Q754M0	N1P9F6;J5PY79;H0GHH0;G2WFK1;C8Z9S1;C7GR72;B3LSP2;A6ZT35;B5VK61;P18562;H0GVW4;Q6FRF1;Q0Z9A3;J7RPV0;J8Q792;A0A0L8RID8;G0VA66	4;4;4;4;4;4;4;4;4;4;3;3;3;3;3;3;2;1;1;1;1;1;1;1;1;1;1;1	4;4;4;4;4;4;4;4;4;4;3;3;3;3;3;3;2;1;1;1;1;1;1;1;1;1;1;1	4;4;4;4;4;4;4;4;4;4;3;3;3;3;3;3;2;1;1;1;1;1;1;1;1;1;1;1	Uracil phosphoribosyltransferase	CENPK1137D_5275;VIN7_2223;K7_FUR1;EC1118_1H13_0958g;FUR1;SCRG_04840;AWRI1631_81830;VIN7_7590	tr|N1P9F6|N1P9F6_YEASC Fur1p OS=Saccharomyces cerevisiae (strain CEN.PK113-7D) OX=889517 GN=CENPK1137D_5275 PE=4 SV=1;tr|J5PY79|J5PY79_SACK1 FUR1-like protein OS=Saccharomyces kudriavzevii (strain ATCC MYA-4449 / AS 2.2408 / CBS 8840 / NBRC 1802 / NCYC 288	28	4	4	4	3	4	4	3	3	4	3	4	4	3	3	3	3	3	4	3	4	4	3	3	4	3	4	4	3	3	3	3	3	4	3	4	4	3	3	4	3	4
B5VK65;N1P2B0;J8Q4A9;G2WFK4;C8Z9S6;C7GR75;B3LSP5;A6ZT39;P38836;J8TXI2;H0GVW6;G8ZPQ9;A0A0L8RID3;Q6CIB7;K0KG05	B5VK65;N1P2B0;J8Q4A9;G2WFK4;C8Z9S6;C7GR75;B3LSP5;A6ZT39;P38836;J8TXI2;H0GVW6	3;3;3;3;3;3;3;3;3;2;2;1;1;1;1	3;3;3;3;3;3;3;3;3;2;2;1;1;1;1	3;3;3;3;3;3;3;3;3;2;2;1;1;1;1	Putative metallocarboxypeptidase ECM14	AWRI1631_81870;CENPK1137D_5278;K7_ECM14;EC1118_1H13_1013g;ECM14;SCRG_04843;VIN7_7593	tr|B5VK65|B5VK65_YEAS6 YHR132Cp-like protein (Fragment) OS=Saccharomyces cerevisiae (strain AWRI1631) OX=545124 GN=AWRI1631_81870 PE=4 SV=1;tr|N1P2B0|N1P2B0_YEASC Ecm14p OS=Saccharomyces cerevisiae (strain CEN.PK113-7D) OX=889517 GN=CENPK1137D_5278 PE=4 SV	15	3	3	3	3	3	3	3	3	3	3	3	3	3	3	3	3	2	3	3	3	3	3	3	3	3	3	3	3	3	3	3	2	3	3	3	3	3	3	3	3	3
B5VK76;H0GHI4;N1P176;G2WFL9;P38845;E7NIP0;E7LVH4;E7KPJ0;E7KDM2;C8Z9U3;C7GJZ2;B3LSR0;A6ZT54;J8PMM4;E7Q4T7	B5VK76;H0GHI4;N1P176;G2WFL9;P38845;E7NIP0;E7LVH4;E7KPJ0;E7KDM2;C8Z9U3;C7GJZ2;B3LSR0;A6ZT54;J8PMM4;E7Q4T7	2;2;2;2;2;2;2;2;2;2;2;2;2;1;1	2;2;2;2;2;2;2;2;2;2;2;2;2;1;1	2;2;2;2;2;2;2;2;2;2;2;2;2;1;1	Cruciform DNA-recognizing protein 1;CRP1 short N-terminal subpeptide;CRP1 short C-terminal subpeptide	AWRI1631_81980;VIN7_2239;CENPK1137D_5294;K7_CRP1;CRP1	tr|B5VK76|B5VK76_YEAS6 YHR146Wp-like protein (Fragment) OS=Saccharomyces cerevisiae (strain AWRI1631) OX=545124 GN=AWRI1631_81980 PE=4 SV=1;tr|H0GHI4|H0GHI4_SACCK Crp1p OS=Saccharomyces cerevisiae x Saccharomyces kudriavzevii (strain VIN7) OX=1095631 GN=VI	15	2	2	2	2	2	2	2	2	2	2	2	2	2	2	2	2	2	2	2	2	2	2	2	2	2	2	2	2	2	2	2	2	2	2	2	2	2	2	2	2	2
N1P4U9;G2WFP4;C8Z9W8;C7GJX0;B5VK98;B3LST3;A6ZT78;H0GHK3;P38861;J8PMP2;J6EH90;H0GVZ8;Q6FQY8;A0A0W0D1K7;A0A0L8RJ97	N1P4U9;G2WFP4;C8Z9W8;C7GJX0;B5VK98;B3LST3;A6ZT78;H0GHK3;P38861;J8PMP2;J6EH90;H0GVZ8;Q6FQY8;A0A0W0D1K7;A0A0L8RJ97	2;2;2;2;2;2;2;2;2;1;1;1;1;1;1	2;2;2;2;2;2;2;2;2;1;1;1;1;1;1	2;2;2;2;2;2;2;2;2;1;1;1;1;1;1	60S ribosomal export protein NMD3	CENPK1137D_5322;K7_NMD3;EC1118_1H13_1475g;NMD3;AWRI1631_82220;SCRG_04882;VIN7_2262;VIN7_7630	tr|N1P4U9|N1P4U9_YEASC 60S ribosomal export protein NMD3 OS=Saccharomyces cerevisiae (strain CEN.PK113-7D) OX=889517 GN=CENPK1137D_5322 PE=3 SV=1;tr|G2WFP4|G2WFP4_YEASK 60S ribosomal export protein NMD3 OS=Saccharomyces cerevisiae (strain Kyokai no. 7 / NB	15	2	2	2	1	1	1	2	1	1	1	1	1	1	1	1	1	1	1	1	1	1	2	1	1	1	1	1	1	1	1	1	1	1	1	1	1	2	1	1	1	1
G2WFP7;B3LST6;A6ZT81;P00925;G8BX25;G8ZYH8;A7TTF6;J7RLE6;A0A109UZC9;G0W891;I2H256;M3HQP4;C4Y6W3;A0A202GDK7;H8WWQ4;A0A0H5BZI1;V5UZY2;A3LQD6;A0A512U9C1;A0A4P6XKE8;P30575;C5MAS1;C4YDI1;B9W8M7;C5MD83;A0A1E4S981;A0A0J0XEM1;K1VJ96;R9PD72;F2QXG9;C4R3H8;A0A1B2J8V2;A0A061B1C1;A0A061AL05;K0KCJ0;E9M0G1;A0A1E3P3G8;A0A448YEN2;Q6FTW6;A0A0W0DVK4;Q870B9;A5DTF5;G8YNU7;G8YLG8;Q6BI20;G8BCT3;A5DM90;A0A2H1A7F9;A0A0L0P…	G2WFP7;B3LST6;A6ZT81;P00925	32;32;32;32;10;8;6;6;6;6;5;4;3;3;2;2;2;2;2;2;2;2;2;2;2;1;1;1;1;1;1;1;1;1;1;1;1;1;1;1;1;1;1;1;1;1;1;1;1;1;1;1;1;1;1;1;1;1;1	32;32;32;32;10;8;6;6;6;6;5;4;3;3;2;2;2;2;2;2;2;2;2;2;2;1;1;1;1;1;1;1;1;1;1;1;1;1;1;1;1;1;1;1;1;1;1;1;1;1;1;1;1;1;1;1;1;1;1	1;1;1;1;0;0;0;0;0;0;0;0;0;0;0;0;0;0;0;0;0;0;0;0;0;0;0;0;0;0;0;0;0;0;0;0;0;0;0;0;0;0;0;0;0;0;0;0;0;0;0;0;0;0;0;0;0;0;0	Enolase 2	K7_ENO2;SCRG_04885;ENO2	tr|G2WFP7|G2WFP7_YEASK K7_Eno2p OS=Saccharomyces cerevisiae (strain Kyokai no. 7 / NBRC 101557) OX=721032 GN=K7_ENO2 PE=3 SV=1;tr|B3LST6|B3LST6_YEAS1 Enolase OS=Saccharomyces cerevisiae (strain RM11-1a) OX=285006 GN=SCRG_04885 PE=3 SV=1;tr|A6ZT81|A6ZT81_YE	59	32	32	1	28	30	30	29	32	29	30	30	30	28	30	31	28	31	29	28	30	30	29	32	29	30	30	30	28	30	31	28	31	29	1	1	1	1	1	1	1	1
N1P1A6;G5CCW0;G5CCV4;C8Z9X5;C7GW80;B3LSU1;A6ZT86;Q03558;B5VKA6;G5CCV9;G2WFQ3;A0A5B8HMI6;H0GHL1	N1P1A6;G5CCW0;G5CCV4;C8Z9X5;C7GW80;B3LSU1;A6ZT86;Q03558;B5VKA6;G5CCV9;G2WFQ3;A0A5B8HMI6;H0GHL1	12;12;12;12;12;12;12;12;11;11;10;9;6	12;12;12;12;12;12;12;12;11;11;10;9;6	5;5;5;5;5;5;5;5;5;5;4;4;1	NADPH dehydrogenase 2	CENPK1137D_5329;OYE;EC1118_1H13_1585g;OYE2;SCRG_04891;AWRI1631_82300;K7_OYE2;VIN7_2271	tr|N1P1A6|N1P1A6_YEASC Oye2p OS=Saccharomyces cerevisiae (strain CEN.PK113-7D) OX=889517 GN=CENPK1137D_5329 PE=4 SV=1;tr|G5CCW0|G5CCW0_YEASX Old yellow enzyme OS=Saccharomyces cerevisiae OX=4932 GN=OYE PE=4 SV=1;tr|G5CCV4|G5CCV4_SACEX Old yellow enzyme OS=	13	12	12	5	11	9	9	10	10	11	10	9	10	10	9	8	10	11	11	11	9	9	10	10	11	10	9	10	10	9	8	10	11	11	4	3	4	4	5	5	4	4
N1P1B1;H0GHL5;G2WFQ6;C7GRK5;B5VKB1;A6ZT89;P38720;J6EIT1;H0GW07;H2AQ10;Q876H9;A0A0L8RJB1;J7S340;A0A170QZV3;A0A099NWM4;G0W898;I2H258;N1P4G1;J6EMP5;H0GGY6;G2WEY2;C8Z9E8;C7GNH5;B3LHY4;A6ZUR4;A0A0L8RJU4;A0A2U9R7B1;A0A1D8PFS4;M3K593;C5MC68;O13287;B9WA04;P53319;Q876H7;Q875R4;A7TNU7;Q876H8;A7TNU8;C4YFU0;B5VJJ8;A5DP83;I6NCU8;S6ETQ5;A0A1S7HKN7;A0A1S7HGV3;J8Q720;Q875Y1;Q6FIM1;Q6CEH4;G8BNY1;G0VGR6;A0A0W0CG68…	N1P1B1;H0GHL5;G2WFQ6;C7GRK5;B5VKB1;A6ZT89;P38720	9;9;9;9;9;9;9;4;4;3;3;3;3;2;2;2;2;2;2;2;2;2;2;2;2;2;2;2;2;2;2;2;2;1;1;1;1;1;1;1;1;1;1;1;1;1;1;1;1;1;1;1;1;1;1;1;1;1;1;1;1;1;1;1;1;1;1;1;1;1;1;1;1;1;1;1;1;1;1;1;1;1;1;1;1	9;9;9;9;9;9;9;4;4;3;3;3;3;2;2;2;2;2;2;2;2;2;2;2;2;2;2;2;2;2;2;2;2;1;1;1;1;1;1;1;1;1;1;1;1;1;1;1;1;1;1;1;1;1;1;1;1;1;1;1;1;1;1;1;1;1;1;1;1;1;1;1;1;1;1;1;1;1;1;1;1;1;1;1;1	9;9;9;9;9;9;9;4;4;3;3;3;3;2;2;2;2;2;2;2;2;2;2;2;2;2;2;2;2;2;2;2;2;1;1;1;1;1;1;1;1;1;1;1;1;1;1;1;1;1;1;1;1;1;1;1;1;1;1;1;1;1;1;1;1;1;1;1;1;1;1;1;1;1;1;1;1;1;1;1;1;1;1;1;1	6-phosphogluconate dehydrogenase, decarboxylating;6-phosphogluconate dehydrogenase, decarboxylating 1	CENPK1137D_5334;VIN7_2274;K7_GND1;GND1;AWRI1631_82350	tr|N1P1B1|N1P1B1_YEASC 6-phosphogluconate dehydrogenase, decarboxylating OS=Saccharomyces cerevisiae (strain CEN.PK113-7D) OX=889517 GN=CENPK1137D_5334 PE=3 SV=1;tr|H0GHL5|H0GHL5_SACCK 6-phosphogluconate dehydrogenase, decarboxylating OS=Saccharomyces cere	85	9	9	9	8	8	8	8	9	8	8	8	8	8	8	7	8	8	8	8	8	8	8	9	8	8	8	8	8	8	7	8	8	8	8	8	8	8	9	8	8	8
N1P9I5;H0GHM4;G2WFR6;C8Z9Z2;C7GRL5;B5VKC1;B3LSV4;P38879;A6ZT99;A0A0L8RJC1;J8PML1;J6EJK3;H0GW14;A7WPF9	N1P9I5;H0GHM4;G2WFR6;C8Z9Z2;C7GRL5;B5VKC1;B3LSV4;P38879;A6ZT99;A0A0L8RJC1;J8PML1;J6EJK3;H0GW14	4;4;4;4;4;4;4;4;4;2;2;2;2;1	4;4;4;4;4;4;4;4;4;2;2;2;2;1	4;4;4;4;4;4;4;4;4;2;2;2;2;1	Nascent polypeptide-associated complex subunit alpha	CENPK1137D_5345;VIN7_2284;K7_EGD2;EC1118_1H13_1794g;EGD2;AWRI1631_82450;SCRG_04905;VIN7_7650	tr|N1P9I5|N1P9I5_YEASC Egd2p OS=Saccharomyces cerevisiae (strain CEN.PK113-7D) OX=889517 GN=CENPK1137D_5345 PE=4 SV=1;tr|H0GHM4|H0GHM4_SACCK Egd2p OS=Saccharomyces cerevisiae x Saccharomyces kudriavzevii (strain VIN7) OX=1095631 GN=VIN7_2284 PE=4 SV=1;tr|G	14	4	4	4	4	4	4	4	4	4	3	4	4	4	4	4	4	3	3	4	4	4	4	4	4	3	4	4	4	4	4	4	3	3	4	4	4	4	4	4	3	4
N1P2J5;G2WFR9;C8Z9Z6;C7GRL8;B5VKC4;B3LSV6;A6ZTA2;P38882;A0A0L8RID0;J8Q159	N1P2J5;G2WFR9;C8Z9Z6;C7GRL8;B5VKC4;B3LSV6;A6ZTA2;P38882;A0A0L8RID0;J8Q159	2;2;2;2;2;2;2;2;1;1	2;2;2;2;2;2;2;2;1;1	2;2;2;2;2;2;2;2;1;1	U3 small nucleolar RNA-associated protein 9	CENPK1137D_5348;K7_UTP9;EC1118_1H13_1838g;UTP9;AWRI1631_82480;SCRG_04908	tr|N1P2J5|N1P2J5_YEASC Utp9p OS=Saccharomyces cerevisiae (strain CEN.PK113-7D) OX=889517 GN=CENPK1137D_5348 PE=4 SV=1;tr|G2WFR9|G2WFR9_YEASK K7_Utp9p OS=Saccharomyces cerevisiae (strain Kyokai no. 7 / NBRC 101557) OX=721032 GN=K7_UTP9 PE=4 SV=1;tr|C8Z9Z6|C	10	2	2	2	1	2	2	1	2	1	2	1	1	1	1	1	2	2	1	1	2	2	1	2	1	2	1	1	1	1	1	2	2	1	1	2	2	1	2	1	2	1
N1P4Y5;J8PN44;H0GHN8;G2WFT2;C8ZA09;C7GN93;B3LSW9;A6ZTB5;P38891;H0GW29;B5VKD7	N1P4Y5;J8PN44;H0GHN8;G2WFT2;C8ZA09;C7GN93;B3LSW9;A6ZTB5;P38891;H0GW29	3;3;3;3;3;3;3;3;3;2;1	3;3;3;3;3;3;3;3;3;2;1	2;2;2;2;2;2;2;2;2;1;1	Branched-chain-amino-acid aminotransferase;Branched-chain-amino-acid aminotransferase, mitochondrial	CENPK1137D_5362;VIN7_2299;K7_BAT1;EC1118_1H13_1981g;BAT1;SCRG_04921;VIN7_7665	tr|N1P4Y5|N1P4Y5_YEASC Branched-chain-amino-acid aminotransferase OS=Saccharomyces cerevisiae (strain CEN.PK113-7D) OX=889517 GN=CENPK1137D_5362 PE=3 SV=1;tr|J8PN44|J8PN44_SACAR Branched-chain-amino-acid aminotransferase OS=Saccharomyces arboricola (strain	11	3	3	2	3	3	3	2	2	2	2	2	2	2	2	3	2	2	2	3	3	3	2	2	2	2	2	2	2	2	3	2	2	2	2	2	2	1	1	1	1	1
B5VEP8;N1P7Z9;H0GD49;G2W9W5;C8Z427;C7GT17;B3LU22;A6ZTD3;P25379	B5VEP8;N1P7Z9;H0GD49;G2W9W5;C8Z427;C7GT17;B3LU22;A6ZTD3;P25379	2;2;2;2;2;2;2;2;2	2;2;2;2;2;2;2;2;2	2;2;2;2;2;2;2;2;2	Catabolic L-serine/threonine dehydratase;L-serine dehydratase;L-threonine dehydratase	AWRI1631_30060;CENPK1137D_4474;VIN7_0522;K7_CHA1;EC1118_1C17_0034g;CHA1;SCRG_05347	tr|B5VEP8|B5VEP8_YEAS6 YCL064Cp-like protein OS=Saccharomyces cerevisiae (strain AWRI1631) OX=545124 GN=AWRI1631_30060 PE=4 SV=1;tr|N1P7Z9|N1P7Z9_YEASC Cha1p OS=Saccharomyces cerevisiae (strain CEN.PK113-7D) OX=889517 GN=CENPK1137D_4474 PE=4 SV=1;tr|H0GD49	9	2	2	2	2	2	2	1	2	1	1	1	2	2	2	2	2	2	2	2	2	2	1	2	1	1	1	2	2	2	2	2	2	2	2	2	2	1	2	1	1	1
N1P962;G2W9X1;C8Z434;C7GT11;B3LU28;A6ZTD8;P25375;A0A0L8RN81;J5PLX0;B5VEQ4;J8Q4G0	N1P962;G2W9X1;C8Z434;C7GT11;B3LU28;A6ZTD8;P25375	5;5;5;5;5;5;5;2;1;1;1	5;5;5;5;5;5;5;2;1;1;1	5;5;5;5;5;5;5;2;1;1;1	Saccharolysin	VIN7_0517;CENPK1137D_4400;K7_PRD1;EC1118_1C17_0111g;PRD1;SCRG_05353	tr|N1P962|N1P962_YEASC Prd1p OS=Saccharomyces cerevisiae (strain CEN.PK113-7D) OX=889517 GN=CENPK1137D_4400 PE=3 SV=1;tr|G	12	5	5	5	3	2	2	2	2	2	2	2	2	3	2	3	2	2	3	3	2	2	2	2	2	2	2	2	3	2	3	2	2	3	3	2	2	2	2	2	2	2
N1PAN8;H0GD41;G2W9X7;C8Z439;C7GT05;B5VER2;B3LU34;A6ZTE4;P16550;J8Q4H5;J6EI21;H0GRS1;A0A0L8RMU4	N1PAN8;H0GD41;G2W9X7;C8Z439;C7GT05;B5VER2;B3LU34;A6ZTE4;P16550;J8Q4H5	5;5;5;5;5;5;5;5;5;3;2;2;1	5;5;5;5;5;5;5;5;5;3;2;2;1	5;5;5;5;5;5;5;5;5;3;2;2;1	Protein APA1;5,5-P-1,P-4-tetraphosphate phosphorylase;ADP-sulfurylase	CENPK1137D_4448;VIN7_0512;K7_APA1;EC1118_1C17_0177g;APA1;AWRI1631_30200;SCRG_05359	tr|N1PAN8|N1PAN8_YEASC Apa1p OS=Saccharomyces cerevisiae (strain CEN.PK113-7D) OX=889517 GN=CENPK1137D_4448 PE=4 SV=1;tr|H0GD41|H0GD41_SACCK Apa1p OS=Saccharomyces cerevisiae x Saccharomyces kudriavzevii (strain VIN7) OX=1095631 GN=VIN7_0512 PE=4 SV=1;tr|G	13	5	5	5	4	4	4	3	4	4	4	4	4	4	4	2	5	3	4	4	4	4	3	4	4	4	4	4	4	4	2	5	3	4	4	4	4	3	4	4	4	4
B5VER8;N1P7R5;H0GD36;C8Z447;C7GSZ8;B3LU41;A6ZTE9;P17967;G2W9Y3;J6EHM2;H0GRS5	B5VER8;N1P7R5;H0GD36;C8Z447;C7GSZ8;B3LU41;A6ZTE9;P17967;G2W9Y3	5;5;5;5;5;5;5;5;4;1;1	5;5;5;5;5;5;5;5;4;1;1	5;5;5;5;5;5;5;5;4;1;1	Protein disulfide-isomerase	AWRI1631_30260;CENPK1137D_4456;VIN7_0506;EC1118_1C17_0265g;PDI1;SCRG_05366;K7_PDI1	tr|B5VER8|B5VER8_YEAS6 YCL043Cp-like protein OS=Saccharomyces cerevisiae (strain AWRI1631) OX=545124 GN=AWRI1631_30260 PE=4 SV=1;tr|N1P7R5|N1P7R5_YEASC Pdi1p OS=Saccharomyces cerevisiae (strain CEN.PK113-7D) OX=889517 GN=CENPK1137D_4456 PE=4 SV=1;tr|H0GD36	11	5	5	5	4	5	4	4	5	4	4	5	5	4	4	4	4	3	5	4	5	4	4	5	4	4	5	5	4	4	4	4	3	5	4	5	4	4	5	4	4	5
N1P652;H0GD35;C8Z449;C7GSZ7;B3LU42;A6ZTF0;P17709;J8Q4A1;J5PKW1;H0GRS6;G2W9Y5;A0A0L8RMF4;B5VES0;G0VAV0;J7S489;A0A2U9R474;A0A099NYT6;A0A448YJX4;C5DK21;Q6FUU4;A0A0W0EDY1;J7R755;I2GVZ6;G0W5H8;A7TFB0;G8BQ73;G8ZQS2	N1P652;H0GD35;C8Z449;C7GSZ7;B3LU42;A6ZTF0;P17709;J8Q4A1;J5PKW1;H0GRS6;G2W9Y5;A0A0L8RMF4	12;12;12;12;12;12;12;11;10;10;10;10;5;3;2;1;1;1;1;1;1;1;1;1;1;1;1	12;12;12;12;12;12;12;11;10;10;10;10;5;3;2;1;1;1;1;1;1;1;1;1;1;1;1	12;12;12;12;12;12;12;11;10;10;10;10;5;3;2;1;1;1;1;1;1;1;1;1;1;1;1	Hexokinase;Glucokinase-1	CENPK1137D_4457;VIN7_0505;EC1118_1C17_0298g;GLK1;SCRG_05368;VIN7_5816;K7_GLK1	tr|N1P652|N1P652_YEASC Phosphotransferase OS=Saccharomyces cerevisiae (strain CEN.PK113-7D) OX=889517 GN=CENPK1137D_4457 PE=3 SV=1;tr|H0GD35|H0GD35_SACCK Phosphotransferase OS=Saccharomyces cerevisiae x Saccharomyces kudriavzevii (strain VIN7) OX=1095631 G	27	12	12	12	11	11	11	10	10	11	10	11	11	11	11	9	10	10	9	11	11	11	10	10	11	10	11	11	11	11	9	10	10	9	11	11	11	10	10	11	10	11
N1P984;G2W9Y8;C8Z452;C7GSZ4;A6ZTF3;P25567;B3LU45;B5VES3	N1P984;G2W9Y8;C8Z452;C7GSZ4;A6ZTF3;P25567;B3LU45;B5VES3	4;4;4;4;4;4;3;3	4;4;4;4;4;4;3;3	4;4;4;4;4;4;3;3	RNA-binding protein SRO9	CENPK1137D_4460;K7_SRO9;EC1118_1C17_0331g;SRO9;SCRG_05371;AWRI1631_30310	tr|N1P984|N1P984_YEASC Sro9p OS=Saccharomyces cerevisiae (strain CEN.PK113-7D) OX=889517 GN=CENPK1137D_4460 PE=4 SV=1;tr|G2W9Y8|G2W9Y8_YEASK K7_Sro9p OS=Saccharomyces cerevisiae (strain Kyokai no. 7 / NBRC 101557) OX=721032 GN=K7_SRO9 PE=4 SV=1;tr|C8Z452|C	8	4	4	4	3	3	4	3	4	1	2	2	2	3	3	2	2	3	2	3	3	4	3	4	1	2	2	2	3	3	2	2	3	2	3	3	4	3	4	1	2	2
C8Z469;C7GQK2;B5VET6;A6ZTG8;P04173;G2WA04;D2XNR8;J8QAC3;H0GRU1;A0A0L8RMZ4;N1P801;N1P7S7;A0A099NUL6;P41766;W0T818;Q96WI0;P34733;A4Z4U6;A0A448YSL4;A0A1V2LQC6;A0A061BBV8;Q96WT9;J7S948;Q5S6H2;Q5S6G6;Q5S6F1;Q5S6E5;W1QLM6;S6E4G4;Q9P3Y0;Q8NKB8;P23390;G8ZQ35;A0A1S7HQU8;Q6PY58;P08791;A0A4T0X0K0;A0A0H5C286;Q9HDQ1;K0KMI7;I2K0V8;C5E3C4;A0A1E3P7P9;A0A167FCG6;G8BPW4;O14429;G0VDB5;A0A0W0CUL2;A0A1S7HZZ9;A0A060TB…	C8Z469;C7GQK2;B5VET6;A6ZTG8;P04173;G2WA04;D2XNR8;J8QAC3;H0GRU1;A0A0L8RMZ4	11;11;11;11;11;10;8;8;7;6;4;3;3;3;3;3;3;3;3;3;3;3;3;2;2;2;2;2;2;2;2;2;2;2;2;2;2;2;2;2;2;2;2;2;2;2;2;2;2;2;1;1;1;1;1;1;1	11;11;11;11;11;10;8;8;7;6;4;3;3;3;3;3;3;3;3;3;3;3;3;2;2;2;2;2;2;2;2;2;2;2;2;2;2;2;2;2;2;2;2;2;2;2;2;2;2;2;1;1;1;1;1;1;1	11;11;11;11;11;10;8;8;7;6;4;3;3;3;3;3;3;3;3;3;3;3;3;2;2;2;2;2;2;2;2;2;2;2;2;2;2;2;2;2;2;2;2;2;2;2;2;2;2;2;1;1;1;1;1;1;1	3-isopropylmalate dehydrogenase	VIN7_0487;EC1118_1C17_0529g;LEU2;AWRI1631_30470;K7_LEU2;VIN7_5834	tr|C8Z469|C8Z469_YEAS8 3-isopropylmalate dehydrogenase OS=Saccharomyces cerevisiae (strain Lalvi	58	11	11	11	10	11	10	10	10	9	10	10	10	9	10	10	10	10	11	10	11	10	10	10	9	10	10	10	9	10	10	10	10	11	10	11	10	10	10	9	10	10
N1P832;H0GD00;G2WA29;C8Z499;C7GQM4;B3LU83;A6ZTJ3;P00560;J6EDD2;H0GRW0;J8PQV7;A0A0L8RNG0;Q6FKY1;A0A0W0EGC5;H2AZF5;J7REF2;G0VIH0;J7RQ04;G0V7G6;B5VEW0;A7TER4;I2H3I0;S6E4I0;A0A1S7I027;A0A1S7HQW7;G8C1P0;G8ZQ10;Q757Q0;R9XEF4;A0A0X8HRB3;S4WA07;C5E3H6;G8JNB1;S4W369;S4WA02;S4W6L1;S4W454;S4W449;S4W383;S4W376;S9X8L4;S9PQ31;B6K4U7;A0A1E5RJR8;O60101;S4W9Z5;S4W6K4;S4W929;A0A3M6W706;A0A3M6XMC0;A0A3M6XVW2;A0A3M6…	N1P832;H0GD00;G2WA29;C8Z499;C7GQM4;B3LU83;A6ZTJ3;P00560;J6EDD2;H0GRW0;J8PQV7;A0A0L8RNG0	24;24;24;24;24;24;24;24;20;20;15;13;11;11;10;9;9;8;8;7;6;5;5;5;5;4;4;4;4;4;3;3;3;2;2;2;2;2;2;2;2;2;2;2;2;1;1;1;1;1;1;1	24;24;24;24;24;24;24;24;20;20;15;13;11;11;10;9;9;8;8;7;6;5;5;5;5;4;4;4;4;4;3;3;3;2;2;2;2;2;2;2;2;2;2;2;2;1;1;1;1;1;1;1	15;15;15;15;15;15;15;15;11;11;7;5;4;4;4;3;5;1;3;5;2;1;1;1;1;0;0;0;0;0;1;0;0;0;0;0;0;0;0;0;0;0;0;1;0;0;0;0;0;0;0;0	Phosphoglycerate kinase	CENPK1137D_4509;VIN7_0465;K7_PGK1;EC1118_1C17_0859g;PGK1;SCRG_05411;VIN7_5856	tr|N1P832|N1P832_YEASC Phosphoglycerate kinase OS=Saccharomyces cerevisiae (strain CEN.PK113-7D) OX=889517 GN=CENPK1137D_4509 PE=3 SV=1;tr|H0GD00|H0GD00_SACCK Phosphoglycerate kinase OS=Saccharomyces cerevisiae x Saccharomyces kudriavzevii (strain VIN7) OX	52	24	24	15	22	22	21	21	21	20	23	20	23	21	22	18	21	22	20	22	22	21	21	21	20	23	20	23	21	22	18	21	22	20	14	14	13	13	13	12	15	12
N1P844;G2WA47;C8Z4B9;B3LUA0;A6ZTL0;P32445;C7GQ17;J5PU81	N1P844;G2WA47;C8Z4B9;B3LUA0;A6ZTL0;P32445;C7GQ17	4;4;4;4;4;4;2;1	4;4;4;4;4;4;2;1	4;4;4;4;4;4;2;1	Single-stranded DNA-binding protein;Single-stranded DNA-binding protein RIM1, mitochondrial	CENPK1137D_4524;K7_RIM1;EC1118_1C17_1101g;SCRG_05429;RIM1	tr|N1P844|N1P844_YEASC Rim1p OS=Saccharomyces cerevisiae (strain CEN.PK113-7D) OX=889517 GN=CENPK1137D_4524 PE=4 SV=1;tr|G2WA47|G2WA47_YEASK K7_Rim1p OS=Saccharomyces cerevisiae (strain Kyokai no. 7 / NBRC 101557) OX=721032 GN=K7_RIM1 PE=4 SV=1;tr|C8Z4B9|C	8	4	4	4	3	3	4	4	3	3	3	3	3	4	3	3	3	3	3	3	3	4	4	3	3	3	3	3	4	3	3	3	3	3	3	3	4	4	3	3	3	3
N1P9A7;H0GD57;G2WA48;C8Z4C0;C7GQ18;B3LUA1;A6ZTL1;P25623	N1P9A7;H0GD57;G2WA48;C8Z4C0;C7GQ18;B3LUA1;A6ZTL1;P25623	3;3;3;3;3;3;3;3	3;3;3;3;3;3;3;3	3;3;3;3;3;3;3;3	Suppressor of yeast profilin deletion	CENPK1137D_4525;VIN7_0532;K7_SYP1;EC1118_1C17_1112g;SYP1;SCRG_05430	tr|N1P9A7|N1P9A7_YEASC Syp1p OS=Saccharomyces cerevisiae (strain CEN.PK113-7D) OX=889517 GN=CENPK1137D_4525 PE=4 SV=1;tr|H0GD57|H0GD57_SACCK Syp1p OS=Saccharomyces cerevisiae x Saccharomyces kudriavzevii (strain VIN7) OX=1095631 GN=VIN7_0532 PE=4 SV=1;tr|G	8	3	3	3	2	2	2	2	2	2	2	2	2	3	2	2	2	2	2	2	2	2	2	2	2	2	2	2	3	2	2	2	2	2	2	2	2	2	2	2	2	2
N1P619;H0GD72;G2WA68;C8Z4E5;C7GJT3;B3LUB6;A6ZTN2;P16120;B5VEZ1;J8Q479;A0A0L8RNI5;Q6FMB9;A0A0W0DDZ1;A7TT30;G0WFQ6;C5DBY5;G8JPJ9;A0A0X8HU30;J7SAC5;G0VEN6;G8BWH8;B2G3Y6;F2QTI7;C4R057;A0A1B2JIH9;K0KNQ6;A0A1E3P784;W0TAG0;Q6CTY8;G8ZN76;S6F8I5;B2G3X2;A0A1S7HYY8;A0A1S7HL38;G8YHN7;I2K2D7;G3B684;H8X7E2;G8B9Z4;C5MHG4;A5E244;Q6C0N3;M3IJF7;A0A1E4RYC9;A0A061B723;A0A4T0X3C0;A0A1Z8JKP9;A0A1V2LKF9;A0A099NWV4;C4YR…	N1P619;H0GD72;G2WA68;C8Z4E5;C7GJT3;B3LUB6;A6ZTN2;P16120;B5VEZ1;J8Q479;A0A0L8RNI5	9;9;9;9;9;9;9;9;8;7;5;4;4;4;4;3;3;3;3;3;3;2;2;2;2;2;2;2;2;2;2;2;2;2;2;1;1;1;1;1;1;1;1;1;1;1;1;1;1;1;1;1;1;1;1;1;1;1;1;1;1;1;1	9;9;9;9;9;9;9;9;8;7;5;4;4;4;4;3;3;3;3;3;3;2;2;2;2;2;2;2;2;2;2;2;2;2;2;1;1;1;1;1;1;1;1;1;1;1;1;1;1;1;1;1;1;1;1;1;1;1;1;1;1;1;1	3;3;3;3;3;3;3;3;2;1;0;0;0;0;0;0;0;0;0;0;0;0;0;0;0;0;0;0;0;0;0;0;0;0;0;0;0;0;0;0;0;0;0;0;0;0;0;0;0;0;0;0;0;0;0;0;0;0;0;0;0;0;0	Threonine synthase	CENPK1137D_4407;VIN7_0551;K7_THR4;EC1118_1C17_1409g;THR4;SCRG_05448;AWRI1631_31060	tr|N1P619|N1P619_YEASC Thr4p OS=Saccharomyces cerevisiae (strain CEN.PK113-7D) OX=889517 GN=CENPK1137D_4407 PE=4 SV=1;tr|H0GD72|H0GD72_SACCK Thr4p OS=Saccharomyces cerevisiae x Saccharomyces kudriavzevii (strain VIN7) OX=1095631 GN=VIN7_0551 PE=4 SV=1;tr|G	63	9	9	3	7	8	8	6	7	7	8	7	7	9	8	5	7	7	7	7	8	8	6	7	7	8	7	7	9	8	5	7	7	7	3	3	3	2	2	3	3	3
G2WA92;A6ZTQ6;P16649;H0GD95;C8Z4H1;C7GUW4;B5VF12;B3LUD8;N1P637;J6EGU2;H0GS00;A0A0L8RMR7;R9XJI5;Q751E0;A0A0X8HW07;G8JQ86;J7RJU3;G8ZNB6;H2ASW5;G8C0R0;J8Q781;A7TFZ3	G2WA92;A6ZTQ6;P16649;H0GD95;C8Z4H1;C7GUW4;B5VF12;B3LUD8;N1P637;J6EGU2;H0GS00;A0A0L8RMR7	4;4;4;3;3;3;3;3;3;2;2;2;1;1;1;1;1;1;1;1;1;1	4;4;4;3;3;3;3;3;3;2;2;2;1;1;1;1;1;1;1;1;1;1	4;4;4;3;3;3;3;3;3;2;2;2;1;1;1;1;1;1;1;1;1;1	General transcriptional corepressor TUP1	K7_TUP1;TUP1;VIN7_0574;EC1118_1C17_1695g;AWRI1631_31270;SCRG_05472;CENPK1137D_4432;VIN7_5908	tr|G2WA92|G2WA92_YEASK K7_Tup1p OS=Saccharomyces cerevisiae (strain Kyokai no. 7 / NBRC 101557) OX=721032 GN=K7_TUP1 PE=4 SV=1;tr|A6ZTQ6|A6ZTQ6_YEAS7 Deoxythymidine monophosphate uptake protein OS=Saccharomyces cerevisiae (strain YJM789) OX=307796 GN=TUP1	22	4	4	4	3	4	3	4	3	4	4	4	4	4	4	3	3	4	3	3	4	3	4	3	4	4	4	4	4	4	3	3	4	3	3	4	3	4	3	4	4	4
N1P4P1;G2WDK7;C7GNZ9;B3LHU5;A6ZTT8;P04807;H0GFX8;C8Z805;B5VI89;A0A0L8RIF7;J8LP05;H0GUF7;J4TX49;A5DCG0;G8BWD5	N1P4P1;G2WDK7;C7GNZ9;B3LHU5;A6ZTT8;P04807;H0GFX8;C8Z805;B5VI89;A0A0L8RIF7;J8LP05	14;14;14;14;14;14;13;13;11;9;7;6;5;2;1	14;14;14;14;14;14;13;13;11;9;7;6;5;2;1	13;13;13;13;13;13;12;12;11;8;6;5;4;2;0	Hexokinase;Hexokinase-2	CENPK1137D_3299;K7_HXK2;HXK2;SCRG_01237;VIN7_1585;EC1118_1G1_0144g;AWRI1631_70090	tr|N1P4P1|N1P4P1_YEASC Phosphotransferase OS=Saccharomyces cerevisiae (strain CEN.PK113-7D) OX=889517 GN=CENPK1137D_3299 PE=3 SV=1;tr|G2WDK7|G2WDK7_YEASK Phosphotransferase OS=Saccharomyces cerevisiae (strain Kyokai no. 7 / NBRC 101557) OX=721032 GN=K7_HXK	15	14	14	13	14	14	14	13	14	13	14	14	14	14	14	13	13	14	14	14	14	14	13	14	13	14	14	14	14	14	13	13	14	14	13	13	13	12	13	12	13	13
N1P367;G2WDL5;C7GNZ1;B3LHT7;A6ZTU6;H0GFY5;C8Z813;B5VI98;P46655;J8Q5E4;H0GUG5;Q6FWY4;A0A0W0CMJ3;A0A0L8RJF9;W0TD23;H2B153;A0A0X8HW74;R9XGU3;Q753P8;J7RPX7;A7TPG0;G0VF30;Q6CYG1;C5DLH1;S6EH84;A0A1S7HUY2;A0A1S7HHT3;G8ZUC7;I2H3Y0;G0WGI2;A0A061AV07;A0A3M6XAL3;A0A3M6W0Y6;A0A3M6ZB33;A0A3M6XCC4;A0A3M7AWR0;A0A438N6Y6;A0A0D1ZEE2;A0A3M6YQY6;A5DAV9;C5MG69;A0A3M6ZKK4;A0A3M7C4V0;A0A3M7AX41;A0A3M7IW67;A0A3M7HUR4;A…	N1P367;G2WDL5;C7GNZ1;B3LHT7;A6ZTU6;H0GFY5;C8Z813;B5VI98;P46655;J8Q5E4;H0GUG5	10;10;10;10;10;10;10;10;10;6;5;4;4;4;3;3;3;3;3;3;3;3;3;2;2;2;2;2;2;2;2;1;1;1;1;1;1;1;1;1;1;1;1;1;1;1;1;1;1;1;1;1;1;1;1;1;1;1;1;1;1;1;1;1;1;1;1;1;1;1;1;1;1;1;1;1;1;1;1;1;1;1;1;1;1;1;1;1;1;1;1;1;1;1;1;1;1;1;1;1;1;1;1;1;1;1;1;1;1;1;1;1;1;1;1;1;1;1;1;1	10;10;10;10;10;10;10;10;10;6;5;4;4;4;3;3;3;3;3;3;3;3;3;2;2;2;2;2;2;2;2;1;1;1;1;1;1;1;1;1;1;1;1;1;1;1;1;1;1;1;1;1;1;1;1;1;1;1;1;1;1;1;1;1;1;1;1;1;1;1;1;1;1;1;1;1;1;1;1;1;1;1;1;1;1;1;1;1;1;1;1;1;1;1;1;1;1;1;1;1;1;1;1;1;1;1;1;1;1;1;1;1;1;1;1;1;1;1;1;1	10;10;10;10;10;10;10;10;10;6;5;4;4;4;3;3;3;3;3;3;3;3;3;2;2;2;2;2;2;2;2;1;1;1;1;1;1;1;1;1;1;1;1;1;1;1;1;1;1;1;1;1;1;1;1;1;1;1;1;1;1;1;1;1;1;1;1;1;1;1;1;1;1;1;1;1;1;1;1;1;1;1;1;1;1;1;1;1;1;1;1;1;1;1;1;1;1;1;1;1;1;1;1;1;1;1;1;1;1;1;1;1;1;1;1;1;1;1;1;1	Glutamate--tRNA ligase, cytoplasmic	CENPK1137D_2901;K7_GUS1;GUS1;SCRG_01229;VIN7_1593;EC1118_1G1_0232g;AWRI1631_70170;VIN7_6955	tr|N1P367|N1P367_YEASC Gus1p OS=Saccharomyces cerevisiae (strain CEN.PK113-7D) OX=889517 GN=CENPK1137D_2901 PE=3 SV=1;tr|G2WDL5|G2WDL5_YEASK K7_Gus1p OS=Saccharomyces cerevisiae (strain Kyokai no. 7 / NBRC 101557) OX=721032 GN=K7_GUS1 PE=3 SV=1;tr|C7GNZ1|C	120	10	10	10	10	10	10	10	10	10	9	9	9	9	9	9	10	10	10	10	10	10	10	10	10	9	9	9	9	9	9	10	10	10	10	10	10	10	10	10	9	9
N1P5J5;H0GFY8;G2WDL8;C8Z815;C7GNY8;B5VIA1;B3LHT4;A6ZTU9;P53066	N1P5J5;H0GFY8;G2WDL8;C8Z815;C7GNY8;B5VIA1;B3LHT4;A6ZTU9;P53066	2;2;2;2;2;2;2;2;2	2;2;2;2;2;2;2;2;2	2;2;2;2;2;2;2;2;2	Ankyrin repeat-containing protein YGL242C	CENPK1137D_2935;VIN7_1596;K7_YGL242C;EC1118_1G1_0265g;C1Q_02010;AWRI1631_70200;SCRG_01226;SCY_1832	tr|N1P5J5|N1P5J5_YEASC ANK_REP_REGION domain-containing protein OS=Saccharomyces cerevisiae (strain CEN.PK113-7D) OX=889517 GN=CENPK1137D_2935 PE=4 SV=1;tr|H0GFY8|H0GFY8_SACCK YGL242C-like protein OS=Saccharomyces cerevisiae x Saccharomyces kudriavzevii (s	9	2	2	2	2	2	1	2	1	1	1	2	2	2	2	2	0	1	1	2	2	1	2	1	1	1	2	2	2	2	2	0	1	1	2	2	1	2	1	1	1	2
B5VIA9;N1P3F9;H0GFZ5;G2WDM5;C8Z821;C7GNY1;B3LHS7;A6ZTV6;P07244;H0GUH3;J8Q8D8;A0A0L8RIP2;G8C179;A7TQT2;G0VF37;S6E3H8;A0A1S7HV37;A0A1S7HHW3;J7S346;H2B146;G0WGH5	B5VIA9;N1P3F9;H0GFZ5;G2WDM5;C8Z821;C7GNY1;B3LHS7;A6ZTV6;P07244	12;12;12;12;12;12;12;12;12;5;4;4;1;1;1;1;1;1;1;1;1	12;12;12;12;12;12;12;12;12;5;4;4;1;1;1;1;1;1;1;1;1	12;12;12;12;12;12;12;12;12;5;4;4;1;1;1;1;1;1;1;1;1	Bifunctional purine biosynthetic protein ADE5,7;Phosphoribosylamine--glycine ligase;Phosphoribosylformylglycinamidine cyclo-ligase	AWRI1631_70280;CENPK1137D_3001;VIN7_1603;K7_ADE5,7;EC1118_1G1_0353g;ADE5,7;SCRG_01219	tr|B5VIA9|B5VIA9_YEAS6 YGL234Wp-like protein OS=Saccharomyces cerevisiae (strain AWRI1631) OX=545124 GN=AWRI1631_70280 PE=3 SV=1;tr|N1P3F9|N1P3F9_YEASC Ade5,7p OS=Saccharomyces cerevisiae (strain CEN.PK113-7D) OX=889517 GN=CENPK1137D_3001 PE=3 SV=1;tr|H0GF	21	12	12	12	11	11	11	10	10	11	12	10	10	11	10	10	11	11	9	11	11	11	10	10	11	12	10	10	11	10	10	11	11	9	11	11	11	10	10	11	12	10
B5VIB3;N1P9W2;G2WDN1;P53075;C8Z826;C7GNX5;B3LHS1;A6ZTW2	B5VIB3;N1P9W2;G2WDN1;P53075;C8Z826;C7GNX5;B3LHS1;A6ZTW2	2;2;2;2;2;2;2;2	2;2;2;2;2;2;2;2	2;2;2;2;2;2;2;2	Outer spore wall assembly protein SHE10	VIN7_1609;AWRI1631_70350;CENPK1137D_3068;K7_SHE10;SHE10	tr|B5VIB3|B5VIB3_YEAS6 YGL228Wp-like protein (Fragment) OS=Saccharomyces cerevisiae (strain AWRI1631) OX=545124 GN=AWRI16	9	2	2	2	2	2	2	1	1	2	2	2	1	2	1	1	1	1	1	2	2	2	1	1	2	2	2	1	2	1	1	1	1	1	2	2	2	1	1	2	2	2
N1P3X1;H0GG07;G2WDP0;C8Z834;C7GWX9;B3LHR3;A6ZTX0;B5VIB7;P53081	N1P3X1;H0GG07;G2WDP0;C8Z834;C7GWX9;B3LHR3;A6ZTX0;B5VIB7;P53081	2;2;2;2;2;2;2;2;2	2;2;2;2;2;2;2;2;2	2;2;2;2;2;2;2;2;2	NGG1-interacting factor 3	CENPK1137D_3156;VIN7_1616;K7_NIF3;EC1118_1G1_0507g;NIF3;SCRG_01205;AWRI1631_70390	tr|N1P3X1|N1P3X1_YEASC Nif3p OS=Saccharomyces cerevisiae (strain CEN.PK113-7D) OX=889517 GN=CENPK1137D_3156 PE=4 SV=1;tr|H0GG07|H0GG07_SACCK Nif3p OS=Saccharomyces cerevisiae x Saccharomyces kudriavzevii (strain VIN7) OX=1095631 GN=VIN7_1616 PE=4 SV=1;tr|G	9	2	2	2	2	2	2	2	2	2	2	2	2	2	2	2	2	2	2	2	2	2	2	2	2	2	2	2	2	2	2	2	2	2	2	2	2	2	2	2	2	2
C8Z849;N1PA00;H0GG17;G2WDQ2;C7GWZ0;B5VIC7;B3LHQ2;A6ZTY3;P22137;A0A0L8RIR9;J8Q2F5;W0T523;G8ZU73;J7R151;Q6CKK8;C5DLM6;G8JMZ5;I2H9C8;A0A061B8G3;A0A0H5C7U8;A0A448YIS1	C8Z849;N1PA00;H0GG17;G2WDQ2;C7GWZ0;B5VIC7;B3LHQ2;A6ZTY3;P22137;A0A0L8RIR9;J8Q2F5	7;7;7;7;7;7;7;7;7;5;5;3;2;2;2;2;1;1;1;1;1	7;7;7;7;7;7;7;7;7;5;5;3;2;2;2;2;1;1;1;1;1	7;7;7;7;7;7;7;7;7;5;5;3;2;2;2;2;1;1;1;1;1	Clathrin heavy chain	EC1118_1G1_0672g;CENPK1137D_3258;VIN7_1628;K7_CHC1;CHC1;AWRI1631_70490;SCRG_01193	tr|C8Z849|C8Z849_YEAS8 Clathrin heavy chain OS=Saccharomyces cerevisiae (strain Lalvin EC1118 / Prise de mousse) OX=643680 GN=EC1118_1G1_0672g PE=3 SV=1;tr|N1PA00|N1PA00_YEASC Clathrin heavy chain OS=Saccharomyces cerevisiae (strain CEN.PK113-7D) OX=889517	21	7	7	7	6	6	7	6	6	5	7	7	7	5	4	5	5	6	5	6	6	7	6	6	5	7	7	7	5	4	5	5	6	5	6	6	7	6	6	5	7	7
N1PA02;H0GG25;G2WDR1;C8Z857;C7GWZ9;B3LHP4;A6ZTZ3;P33892;J8Q888;B5VID8;B5VIE0;A0A0L8RIK7;H0GUK0;B5VID9;H2ASD3;G0W696;I2H5D3;G0V9L4	N1PA02;H0GG25;G2WDR1;C8Z857;C7GWZ9;B3LHP4;A6ZTZ3;P33892;J8Q888	8;8;8;8;8;8;8;8;4;3;3;3;2;1;1;1;1;1	8;8;8;8;8;8;8;8;4;3;3;3;2;1;1;1;1;1	8;8;8;8;8;8;8;8;4;3;3;3;2;1;1;1;1;1	Translational activator GCN1	CENPK1137D_3268;VIN7_1637;K7_GCN1;EC1118_1G1_0793g;GCN1;SCRG_01184	tr|N1PA02|N1PA02_YEASC Gcn1p OS=Saccharomyces cerevisiae (strain CEN.PK113-7D) OX=889517 GN=CENPK1137D_3268 PE=4 SV=1;tr|H0GG25|H0GG25_SACCK Gcn1p OS=Saccharomyces cerevisiae x Saccharomyces kudriavzevii (strain VIN7) OX=1095631 GN=VIN7_1637 PE=4 SV=1;tr|G	18	8	8	8	7	7	8	7	7	7	6	7	6	7	7	7	8	7	7	7	7	8	7	7	7	6	7	6	7	7	7	8	7	7	7	7	8	7	7	7	6	7
B5VIF4;N1P4M8;H0GG41;G2WDT2;C8Z878;C7GPN4;B3LHM5;A6ZU13;P22147;A0A0L8RIS1;J4U342	B5VIF4;N1P4M8;H0GG41;G2WDT2;C8Z878;C7GPN4;B3LHM5;A6ZU13;P22147	3;3;3;3;3;3;3;3;3;1;1	3;3;3;3;3;3;3;3;3;1;1	3;3;3;3;3;3;3;3;3;1;1	5-3 exoribonuclease 1	AWRI1631_70780;CENPK1137D_3289;VIN7_1655;K7_KEM1;EC1118_1G1_1057g;KEM1;SCRG_01164;XRN1	tr|B5VIF4|B5VIF4_YEAS6 YGL173Cp-like protein (Fragment) OS=Saccharomyces cerevisiae (strain AWRI1631) OX=545124 GN=AWRI1631_70780 PE=4 SV=1;tr|N1P4M8|N1P4M8_YEASC 5-3 exoribonuclease 1 OS=Saccharomyces cerevisiae (strain CEN.PK113-7D) OX=889517 GN=CENPK1	11	3	3	3	1	2	1	2	2	3	2	2	1	0	0	2	2	3	2	1	2	1	2	2	3	2	2	1	0	0	2	2	3	2	1	2	1	2	2	3	2	2
N1P598;J6EIA7;J5RKU3;H0H1T5;H0GUN8;H0GPB5;G2WNW5;G2WDW8;G0WCF5;G0V5B9;C8Z8B5;C7GN47;B5VIJ6;B3LHJ3;A6ZU48;P0CX44;P0CX43;R9XFR3;Q6FRF5;G8BYY0;A7TE69;A3LTA4;A0A0W0DZ47;A0A0L8R9I7;A0A4P6XV11;W1Q7V5;Q9UVJ4;Q755D9;H8X8I3;G8Y952;G8B521;C4YSS4;C4Y1F2;B9WIT6;A5E5I3;A0A510P4M1;A0A2H0ZQG0;A0A202GCH9;K0KX68;I2GW99;H2B172;G8JNL3;A0A0X8HTX3;A0A0H5C853;S9X837;S9W1R2;S9R0C5;S9PTJ0;A0A061AQW0;W0TAB6;S6E2Q7;Q6CWR9…	N1P598;J6EIA7;J5RKU3;H0H1T5;H0GUN8;H0GPB5;G2WNW5;G2WDW8;G0WCF5;G0V5B9;C8Z8B5;C7GN47;B5VIJ6;B3LHJ3;A6ZU48;P0CX44;P0CX43;R9XFR3;Q6FRF5;G8BYY0;A7TE69;A3LTA4;A0A0W0DZ47;A0A0L8R9I7;A0A4P6XV11;W1Q7V5;Q9UVJ4;Q755D9;H8X8I3;G8Y952;G8B521;C4YSS4;C4Y1F2;B9WIT6;A5E5I3;A0A510P4M1;A0A2H0ZQG0;A0A202GCH9;K0KX68;I2GW99;H2B172;G8JNL3;A0A0X8HTX3;A0A0H5C853	4;4;4;4;4;4;4;4;4;4;4;4;4;4;4;4;4;3;3;3;3;3;3;3;2;2;2;2;2;2;2;2;2;2;2;2;2;2;2;2;2;2;2;2;1;1;1;1;1;1;1;1;1;1;1;1;1;1;1;1;1;1;1;1;1;1;1;1;1;1;1	4;4;4;4;4;4;4;4;4;4;4;4;4;4;4;4;4;3;3;3;3;3;3;3;2;2;2;2;2;2;2;2;2;2;2;2;2;2;2;2;2;2;2;2;1;1;1;1;1;1;1;1;1;1;1;1;1;1;1;1;1;1;1;1;1;1;1;1;1;1;1	4;4;4;4;4;4;4;4;4;4;4;4;4;4;4;4;4;3;3;3;3;3;3;3;2;2;2;2;2;2;2;2;2;2;2;2;2;2;2;2;2;2;2;2;1;1;1;1;1;1;1;1;1;1;1;1;1;1;1;1;1;1;1;1;1;1;1;1;1;1;1	Ribosomal protein;60S ribosomal protein L1-B;60S ribosomal protein L1-A	CENPK1137D_2840;VIN7_10251;VIN7_7052;K7_RPL1A;K7_RPL1B;RPL1A;AWRI1631_71200;RPL1B	tr|N1P598|N1P598_YEASC Ribosomal protein OS=Saccharomyces cerevisiae (strain CEN.PK113-7D) OX=889517 GN=CENPK1137D_2840 PE=3 SV=1;tr|J6EIA7|J6EIA7_SACK1 Ribosomal protein OS=Saccharomyces kudriavzevii (strain ATCC MYA-4449 / AS 2.2408 / CBS 8840 / NBRC 180	71	4	4	4	4	3	4	4	3	3	4	3	4	4	4	4	4	4	3	4	3	4	4	3	3	4	3	4	4	4	4	4	4	3	4	3	4	4	3	3	4	3
B5VIK8;N1P5D0;J5S759;H0GFV6;G2WDY2;C7GM13;B3LHI0;A6ZU62;P53131;A0A0L8RJ86;J8Q885;H2ANE3;S6E3K2;A0A1S7HXX1;A0A1S7HIG1;A0A202G788;I2H5Z7;C4Y2P0;Q6FU15;A0A0W0CSX9;A3LP11;G8BPK1;A0A512UI32;A0A0H5C109;A0A1E4S644;B6JW28;A0A060T8Y1;A0A5C1DTU9;A0A510P3Y0;A0A2H1A793;A0A0L0P2Z2;H8X5U1;G8BGZ6;F2QQ37;C4QYX7;A0A1B2JGM0;W1Q936;A0A4P6XLN9;A0A4T0BNH3;A0A4S9STP9;A0A4S9L7Z6;A0A4S8ZXA5;G8YN51;G8YKR8;H6BLF8;A0A4S9BD…	B5VIK8;N1P5D0;J5S759;H0GFV6;G2WDY2;C7GM13;B3LHI0;A6ZU62;P53131;A0A0L8RJ86;J8Q885;H2ANE3;S6E3K2;A0A1S7HXX1;A0A1S7HIG1;A0A202G788;I2H5Z7;C4Y2P0;Q6FU15;A0A0W0CSX9;A3LP11;G8BPK1	4;4;4;4;4;4;4;4;4;3;3;3;3;3;3;2;2;2;2;2;2;2;1;1;1;1;1;1;1;1;1;1;1;1;1;1;1;1;1;1;1;1;1;1;1;1;1;1;1;1;1;1;1;1;1;1;1;1;1;1;1;1;1;1;1;1	4;4;4;4;4;4;4;4;4;3;3;3;3;3;3;2;2;2;2;2;2;2;1;1;1;1;1;1;1;1;1;1;1;1;1;1;1;1;1;1;1;1;1;1;1;1;1;1;1;1;1;1;1;1;1;1;1;1;1;1;1;1;1;1;1;1	4;4;4;4;4;4;4;4;4;3;3;3;3;3;3;2;2;2;2;2;2;2;1;1;1;1;1;1;1;1;1;1;1;1;1;1;1;1;1;1;1;1;1;1;1;1;1;1;1;1;1;1;1;1;1;1;1;1;1;1;1;1;1;1;1;1	Pre-mRNA-splicing factor ATP-dependent RNA helicase PRP43	AWRI1631_71350;CENPK1137D_2855;VIN7_1704;K7_PRP43;PRP43;SCRG_01115	tr|B5VIK8|B5VIK8_YEAS6 YGL120Cp-like protein (Fragment) OS=Saccharomyces cerevisiae (strain AWRI1631) OX=545124 GN=AWRI1631_71350 PE=4 SV=1;tr|N1P5D0|N1P5D0_YEASC Prp43p OS=Saccharomyces cerevisiae (strain CEN.PK113-7D) OX=889517 GN=CENPK1137D_2855 PE=4 SV	66	4	4	4	3	3	3	3	4	2	2	2	3	4	4	3	4	3	2	3	3	3	3	4	2	2	2	3	4	4	3	4	3	2	3	3	3	3	4	2	2	2
N1P5D4;J6ELT1;H0GUQ2;H0GFW0;G2WDY6;F4ZZV2;C8Z8D5;C7GM09;B5VIL2;B3LHH7;A6ZU66;P12904;J8PNS1;A0A0L8RJQ3	N1P5D4;J6ELT1;H0GUQ2;H0GFW0;G2WDY6;F4ZZV2;C8Z8D5;C7GM09;B5VIL2;B3LHH7;A6ZU66;P12904;J8PNS1;A0A0L8RJQ3	2;2;2;2;2;2;2;2;2;2;2;2;1;1	2;2;2;2;2;2;2;2;2;2;2;2;1;1	2;2;2;2;2;2;2;2;2;2;2;2;1;1	5-AMP-activated protein kinase subunit gamma	CENPK1137D_2860;VIN7_7070;VIN7_1708;K7_SNF4;SNF4;EC1118_1G1_1706g;AWRI1631_71390;SCRG_01111	tr|N1P5D4|N1P5D4_YEASC Snf4p OS=Saccharomyces cerevisiae (strain CEN.PK113-7D) OX=889517 GN=CENPK1137D_2860 PE=4 SV=1;tr|J6ELT1|J6ELT1_SACK1 SNF4-like protein OS=Saccharomyces kudriavzevii (strain ATCC MYA-4449 / AS 2.2408 / CBS 8840 / NBRC 1802 / NCYC 288	14	2	2	2	1	1	1	1	1	1	2	1	1	1	1	1	1	1	0	1	1	1	1	1	1	2	1	1	1	1	1	1	1	0	1	1	1	1	1	1	2	1
N1P1T9;G2WDZ7;C8Z8E5;B3LHG7;A6ZU78;C7GM20;P02406;Q874K6;J6EHZ9;H0GUR2;Q6FNN1;J7RSL8;A0A0W0DAZ6;A0A0L8RJA1	N1P1T9;G2WDZ7;C8Z8E5;B3LHG7;A6ZU78;C7GM20;P02406;Q874K6;J6EHZ9;H0GUR2;Q6FNN1;J7RSL8;A0A0W0DAZ6;A0A0L8RJA1	2;2;2;2;2;2;2;1;1;1;1;1;1;1	2;2;2;2;2;2;2;1;1;1;1;1;1;1	2;2;2;2;2;2;2;1;1;1;1;1;1;1	60S ribosomal protein L28	VIN7_1719;CENPK1137D_2872;K7_RPL28;EC1118_1G1_1838g;SCRG_01100;RPL28;VIN7_7082	tr|N1P1T9|N1P1T9_YEASC Rpl28p OS=Saccharomyces cerevisiae (strain CEN.PK113-7D) OX=889517 GN=CENPK1137D_2872 PE=3 SV=1;tr	15	2	2	2	2	2	2	2	2	2	2	2	2	2	2	2	2	2	2	2	2	2	2	2	2	2	2	2	2	2	2	2	2	2	2	2	2	2	2	2	2	2
N1P3I3;J5S2F5;H0GUR4;H0GG62;G2WDZ9;C8Z8E8;C7GM18;B5VIM5;B3LHG5;A6ZU80;P53011;J8Q295;A0A0L8RIT6	N1P3I3;J5S2F5;H0GUR4;H0GG62;G2WDZ9;C8Z8E8;C7GM18;B5VIM5;B3LHG5;A6ZU80;P53011;J8Q295;A0A0L8RIT6	2;2;2;2;2;2;2;2;2;2;2;1;1	2;2;2;2;2;2;2;2;2;2;2;1;1	2;2;2;2;2;2;2;2;2;2;2;1;1	Nucleoporin SEH1	CENPK1137D_2874;VIN7_7084;VIN7_1721;K7_SEH1;EC1118_1G1_1871g;SEH1;AWRI1631_71520;SCRG_01098	tr|N1P3I3|N1P3I3_YEASC Seh1p OS=Saccharomyces cerevisiae (strain CEN.PK113-7D) OX=889517 GN=CENPK1137D_2874 PE=3 SV=1;tr|J5S2F5|J5S2F5_SACK1 SEH1-like protein OS=Saccharomyces kudriavzevii (strain ATCC MYA-4449 / AS 2.2408 / CBS 8840 / NBRC 1802 / NCYC 288	13	2	2	2	2	2	2	2	2	2	2	2	2	2	2	2	2	2	2	2	2	2	2	2	2	2	2	2	2	2	2	2	2	2	2	2	2	2	2	2	2	2
N1P1V8;H0GG83;G2WE21;C8Z8G9;C7GW37;B5VIP6;B3LHE4;P20447;A6ZUA1;J4TYE2;H0GUS9;J8PNQ1;A0A0L8RJ20;G0VEG4	N1P1V8;H0GG83;G2WE21;C8Z8G9;C7GW37;B5VIP6;B3LHE4;P20447;A6ZUA1;J4TYE2;H0GUS9;J8PNQ1;A0A0L8RJ20;G0VEG4	2;2;2;2;2;2;2;2;2;1;1;1;1;1	2;2;2;2;2;2;2;2;2;1;1;1;1;1	2;2;2;2;2;2;2;2;2;1;1;1;1;1	ATP-dependent RNA helicase DBP3	CENPK1137D_2897;VIN7_1743;K7_DBP3;EC1118_1G1_2113g;DBP3;AWRI1631_71730;SCRG_01077;VIN7_7104	tr|N1P1V8|N1P1V8_YEASC Dbp3p OS=Saccharomyces cerevisiae (strain CEN.PK113-7D) OX=889517 GN=CENPK1137D_2897 PE=3 SV=1;tr|H0GG83|H0GG83_SACCK Dbp3p OS=Saccharomyces cerevisiae x Saccharomyces kudriavzevii (strain VIN7) OX=1095631 GN=VIN7_1743 PE=3 SV=1;tr|G	14	2	2	2	1	2	1	1	1	2	2	2	2	2	2	2	2	2	2	1	2	1	1	1	2	2	2	2	2	2	2	2	2	2	1	2	1	1	1	2	2	2
N1P3K3;G2WNY6;G2WE23;C8Z8H1;B3LKN1;B3LHE2;A6ZW56;A6ZUA3;N1P2M6;Q12213;P05737;C8ZII1;A0A0L8R9K6;A7TJ38;Q6CS71;G3B8Z5;I2GV46;H2AS66;G8JP55;G8BU03;G0WFX1;G0VEG6;C5E2F0;G3B8Z6;K0KKJ5;A0A1E5RQ02	N1P3K3;G2WNY6;G2WE23;C8Z8H1;B3LKN1;B3LHE2;A6ZW56;A6ZUA3;N1P2M6;Q12213;P05737;C8ZII1;A0A0L8R9K6	4;4;4;4;4;4;4;4;4;4;4;3;2;1;1;1;1;1;1;1;1;1;1;1;1;1	4;4;4;4;4;4;4;4;4;4;4;3;2;1;1;1;1;1;1;1;1;1;1;1;1;1	4;4;4;4;4;4;4;4;4;4;4;3;2;1;1;1;1;1;1;1;1;1;1;1;1;1	60S ribosomal protein L7-B;60S ribosomal protein L7-A	CENPK1137D_2899;K7_RPL7B;K7_RPL7A;EC1118_1G1_2135g;SCRG_02300;SCRG_01075;RPL7B;RPL7A;CENPK1137D_1927;EC1118_1P2_0859g	tr|N1P3K3|N1P3K3_YEASC Rpl7ap OS=Saccharomyces cerevisiae (strain CEN.PK113-7D) OX=889517 GN=CENPK1137D_2899 PE=4 SV=1;tr|G2WNY6|G2WNY6_YEASK K7_Rpl7bp OS=Saccharomyces cerevisiae (strain Kyokai no. 7 / NBRC 101557) OX=721032 GN=K7_RPL7B PE=4 SV=1;tr|G2WE2	26	4	4	4	3	3	4	4	4	4	4	3	3	4	4	4	4	4	3	3	3	4	4	4	4	4	3	3	4	4	4	4	4	3	3	3	4	4	4	4	4	3
N1P377;J8Q853;G2WE34;C8Z8I5;B3LHD1;A6ZUB4;P11154;J4TRW8;J6EC98;H0GRJ5;H0GCR9;D3UEW4;B3LMU2;A6ZLF8;P32327;J8QAS4;G2W9M1;A0A0L8RJD4;B5VIR2;B5VEG9;G8JR14;Q6FMM6;A0A0W0DZ23;B5VIR3;J7SAQ0;A0A0L8RM48;J7RMY1;B5VEH0;G0WCI6;G0WG29	N1P377;J8Q853;G2WE34;C8Z8I5;B3LHD1;A6ZUB4;P11154;J4TRW8;J6EC98;H0GRJ5;H0GCR9;D3UEW4;B3LMU2;A6ZLF8;P32327;J8QAS4;G2W9M1;A0A0L8RJD4	7;7;7;7;7;7;7;6;6;6;6;6;6;6;6;5;5;4;3;3;3;3;3;2;2;2;2;1;1;1	7;7;7;7;7;7;7;6;6;6;6;6;6;6;6;5;5;4;3;3;3;3;3;2;2;2;2;1;1;1	4;4;4;4;4;4;4;4;3;3;3;3;3;3;3;2;2;3;1;2;1;1;1;2;2;1;1;1;1;1	Pyruvate carboxylase;Pyruvate carboxylase 1;Pyruvate carboxylase 2	CENPK1137D_2911;K7_PYC1;EC1118_1G1_2300g;SCRG_01064;PYC1;VIN7_5721;VIN7_0366;EC1118_1B15_3906g;SCRG_02751;PYC2;K7_PYC2	tr|N1P377|N1P377_YEASC Pyruvate carboxylase OS=Saccharomyces cerevisiae (strain CEN.PK113-7D) OX=889517 GN=CENPK1137D_2911 PE=4 SV=1;tr|J8Q853|J8Q853_SACAR Pyruvate carboxylase OS=Saccharomyces arboricola (strain H-6 / AS 2.3317 / CBS 10644) OX=1160507 GN=	30	7	7	4	7	6	7	6	6	6	7	7	6	6	6	7	7	6	6	7	6	7	6	6	6	7	7	6	6	6	7	7	6	6	4	3	4	3	3	3	4	4
B5VJ60;C7GPR8;N1P9W5;G2WEJ8;B3LIB3;A6ZUC9;P23615;J8PNF8;A0A0W0CZ86;Q6FLB1;A0A0L8RKB6;C5DJ72	B5VJ60;C7GPR8;N1P9W5;G2WEJ8;B3LIB3;A6ZUC9;P23615;J8PNF8	3;3;3;3;3;3;3;2;1;1;1;1	3;3;3;3;3;3;3;2;1;1;1;1	3;3;3;3;3;3;3;2;1;1;1;1	Transcription elongation factor SPT6	AWRI1631_73390;SPT6;CENPK1137D_3083;K7_SPT6;SCRG_00903	tr|B5VJ60|B5VJ60_YEAS6 YGR116Wp-like protein (Fragment) OS=Saccharomyces cerevisiae (strain AWRI1631) OX=545124 GN=AWRI1631_73390 PE=4 SV=1;tr|C7GPR8|C7GPR8_YEAS2 Transcription elongation factor Spt6 OS=Saccharomyces cerevisiae (strain JAY291) OX=574961 GN	12	3	3	3	2	3	2	1	2	2	1	2	1	2	1	2	2	2	1	2	3	2	1	2	2	1	2	1	2	1	2	2	2	1	2	3	2	1	2	2	1	2
N1P430;H0GGP4;G2WEL4;C8Z925;C7GUG3;B5VJ77;B3LI96;A6ZUE6;P40961;J8LNG6;J5RLI7;H0GV62;G0WDK7	N1P430;H0GGP4;G2WEL4;C8Z925;C7GUG3;B5VJ77;B3LI96;A6ZUE6;P40961;J8LNG6;J5RLI7;H0GV62;G0WDK7	2;2;2;2;2;2;2;2;2;1;1;1;1	2;2;2;2;2;2;2;2;2;1;1;1;1	2;2;2;2;2;2;2;2;2;1;1;1;1	Prohibitin-1	CENPK1137D_3099;VIN7_1918;K7_PHB1;EC1118_1G1_4500g;PHB1;AWRI1631_73560;SCRG_00886;VIN7_7278	tr|N1P430|N1P430_YEASC Prohibitin OS=Saccharomyces cerevisiae (strain CEN.PK113-7D) OX=889517 GN=CENPK1137D_3099 PE=3 SV=1;tr|H0GGP4|H0GGP4_SACCK Prohibitin OS=Saccharomyces cerevisiae x Saccharomyces kudriavzevii (strain VIN7) OX=1095631 GN=VIN7_1918 PE=3	13	2	2	2	2	2	2	2	2	2	2	2	2	1	2	2	2	2	2	2	2	2	2	2	2	2	2	2	1	2	2	2	2	2	2	2	2	2	2	2	2	2
N1P442;H0GV74;G2WEM9;C8Z942;B5VJ91;B3LI81;A6ZUG0;J4TZD4;P24000;N1P5K0;J8Q248;J8PN51;J6EIJ2;H0GGB4;G2WE63;C8Z8L1;B3LIP3;A6ZUW3;A0A0L8RJX8;H0GUV7;P04449;A0A099P162	N1P442;H0GV74;G2WEM9;C8Z942;B5VJ91;B3LI81;A6ZUG0;J4TZD4;P24000;N1P5K0;J8Q248;J8PN51;J6EIJ2;H0GGB4;G2WE63;C8Z8L1;B3LIP3;A6ZUW3;A0A0L8RJX8;H0GUV7;P04449	3;3;3;3;3;3;3;3;3;2;2;2;2;2;2;2;2;2;2;2;2;1	3;3;3;3;3;3;3;3;3;2;2;2;2;2;2;2;2;2;2;2;2;1	3;3;3;3;3;3;3;3;3;2;2;2;2;2;2;2;2;2;2;2;2;1	60S ribosomal protein L24-B;60S ribosomal protein L24-A	CENPK1137D_3114;VIN7_7293;K7_RPL24B;EC1118_1G1_4687g;AWRI1631_73700;SCRG_00871;RPL24B;CENPK1137D_2940;VIN7_1777;K7_RPL24A;EC1118_1G1_2630g;SCRG_01038;RPL24A;VIN7_7142	tr|N1P442|N1P442_YEASC Rpl24bp OS=Saccharomyces cerevisiae (strain CEN.PK113-7D) OX=889517 GN=CENPK1137D_3114 PE=4 SV=1;tr|H0GV74|H0GV74_SACCK Rpl24bp OS=Saccharomyces cerevisiae x Saccharomyces kudriavzevii (strain VIN7) OX=1095631 GN=VIN7_7293 PE=4 SV=1;	22	3	3	3	3	3	3	3	3	3	3	3	3	3	3	2	3	3	2	3	3	3	3	3	3	3	3	3	3	3	2	3	3	2	3	3	3	3	3	3	3	3
B5VJ98;B3LI75;A6ZUG6;N1P5Z1;H0GGR0;G2WEN5;C8Z949;C7GQ63;P32582;E9P980;H0GV78;J8Q4H0;A0A0L8RJL9;C5DGC1;G8JWF6;A0A120K2R5;W0T7F7;A7TNI3;G0WEL3;H2AZV4;A0A0W0C690;R9XKA7;Q750E3;Q6CKN5;G8ZWU8;G8BZI8;Q6FVB8;A0A0W0D370;G0VDJ0;I2H4B3	B5VJ98;B3LI75;A6ZUG6;N1P5Z1;H0GGR0;G2WEN5;C8Z949;C7GQ63;P32582;E9P980	17;17;17;16;16;16;16;16;16;14;6;6;5;3;2;2;2;2;2;2;1;1;1;1;1;1;1;1;1;1	17;17;17;16;16;16;16;16;16;14;6;6;5;3;2;2;2;2;2;2;1;1;1;1;1;1;1;1;1;1	16;16;16;15;15;15;15;15;15;13;6;5;4;2;1;1;1;1;1;1;0;0;0;0;0;0;0;0;0;0	Cystathionine beta-synthase	AWRI1631_73770;SCRG_00865;CYS4;CENPK1137D_3120;VIN7_1937;K7_CYS4;EC1118_1G1_4764g;NHS5	tr|B5VJ98|B5VJ98_YEAS6 Cystathionine beta-synthase OS=Saccharomyces cerevisiae (strain AWRI1631) OX=545124 GN=AWRI1631_73770 PE=3 SV=1;tr|B3LI75|B3LI75_YEAS1 Cystathionine beta-synthase OS=Saccharomyces cerevisiae (strain RM11-1a) OX=285006 GN=SCRG_00865 P	30	17	17	16	15	15	15	15	15	16	15	16	13	15	15	15	15	15	15	15	15	15	15	15	16	15	16	13	15	15	15	15	15	15	15	15	15	15	15	15	15	16
N1P5Z5;C8Z953;H0GGR4;G2WEN9;C7GQ67;B5VJA2;B3LI71;A6ZUH0;P27476;A0A0L8RK01;H0GV81;J4U3X0;G8ZWV8	N1P5Z5;C8Z953;H0GGR4;G2WEN9;C7GQ67;B5VJA2;B3LI71;A6ZUH0;P27476	5;5;5;5;5;5;5;5;5;2;1;1;1	5;5;5;5;5;5;5;5;5;2;1;1;1	4;4;4;4;4;4;4;4;4;1;1;1;0	Nuclear localization sequence-binding protein	CENPK1137D_3125;EC1118_1G1_4808g;VIN7_1941;K7_NSR1;NSR1;AWRI1631_73810;SCRG_00861	tr|N1P5Z5|N1P5Z5_YEASC Nsr1p OS=Saccharomyces cerevisiae (strain CEN.PK113-7D) OX=889517 GN=CENPK1137D_3125 PE=4 SV=1;tr|C8Z953|C8Z953_YEAS8 Nsr1p OS=Saccharomyces cerevisiae (strain Lalvin EC1118 / Prise de mousse) OX=643680 GN=EC1118_1G1_4808g PE=4 SV=1;	13	5	5	4	5	4	5	5	5	5	4	4	3	4	4	5	5	5	5	5	4	5	5	5	5	4	4	3	4	4	5	5	5	5	4	3	4	4	4	4	4	4
B5VJA5;N1P2E4;H0GGR6;G2WEP2;C8Z957;C7GQ70;B3LI68;A6ZUH3;P39935;J5RJA6;H0GV84	B5VJA5;N1P2E4;H0GGR6;G2WEP2;C8Z957;C7GQ70;B3LI68;A6ZUH3;P39935	3;3;3;3;3;3;3;3;3;1;1	3;3;3;3;3;3;3;3;3;1;1	3;3;3;3;3;3;3;3;3;1;1	Eukaryotic initiation factor 4F subunit p150	AWRI1631_73850;CENPK1137D_3127;VIN7_1943;K7_TIF4631;EC1118_1G1_4852g;TIF4631;SCRG_00858	tr|B5VJA5|B5VJA5_YEAS6 YGR162Wp-like protein OS=Saccharomyces cerevisiae (strain AWRI1631) OX=545124 GN=AWRI1631_73850 PE=4 SV=1;tr|N1P2E4|N1P2E4_YEASC Tif4631p OS=Saccharomyces cerevisiae (strain CEN.PK113-7D) OX=889517 GN=CENPK1137D_3127 PE=4 SV=1;tr|H0G	11	3	3	3	3	3	2	2	3	3	3	3	3	3	3	2	2	3	3	3	3	2	2	3	3	3	3	3	3	3	2	2	3	3	3	3	2	2	3	3	3	3
N1P3W2;H0GGT0;G2WER0;C8Z975;C7GT18;B3LI51;A6ZUJ2;P49723;J8Q1N0;J6EI78;B5VJC3;A0A0L8RK19;Q6FT98;J7S1V7;H2ATX3;G0W9P8;A0A0W0EB30;A5DI80	N1P3W2;H0GGT0;G2WER0;C8Z975;C7GT18;B3LI51;A6ZUJ2;P49723;J8Q1N0;J6EI78	11;11;11;11;11;11;11;11;8;6;5;3;1;1;1;1;1;1	11;11;11;11;11;11;11;11;8;6;5;3;1;1;1;1;1;1	10;10;10;10;10;10;10;10;7;5;5;2;0;0;0;0;0;0	Ribonucleoside-diphosphate reductase small chain 2	CENPK1137D_3146;VIN7_1959;K7_RNR4;EC1118_1G1_5072g;RNR4;SCRG_00840	tr|N1P3W2|N1P3W2_YEASC Rnr4p OS=Saccharomyces cerevisiae (strain CEN.PK113-7D) OX=889517 GN=CENPK1137D_3146 PE=4 SV=1;tr|H0GGT0|H0GGT0_SACCK Rnr4p OS=Saccharomyces cerevisiae x Saccharomyces kudriavzevii (strain VIN7) OX=1095631 GN=VIN7_1959 PE=4 SV=1;tr|G	18	11	11	10	10	10	10	8	10	10	10	10	10	10	10	9	10	9	9	10	10	10	8	10	10	10	10	10	10	10	9	10	9	9	10	10	10	8	9	10	10	10
B3LI46;A6ZUK0;C8Z982;C7GRK2;N1P9X9;G2WER8;H0GGT5;P53301;B5VJD1;J8Q1P9	B3LI46;A6ZUK0;C8Z982;C7GRK2;N1P9X9;G2WER8;H0GGT5;P53301;B5VJD1	3;3;3;3;3;3;3;3;2;1	3;3;3;3;3;3;3;3;2;1	3;3;3;3;3;3;3;3;2;1	Probable glycosidase CRH1	SCRG_00832;CRH1;EC1118_1G1_5171g;CENPK1137D_3153;K7_CRH1;VIN7_1966;AWRI1631_74100	tr|B3LI46|B3LI46_YEAS1 Glycosidase OS=Saccharomyces cerevisiae (strain RM11-1a) OX=285006 GN=SCRG_00832 PE=3 SV=1;tr|A6ZUK0|A6ZUK0_YEAS7 Glycosidase OS=Saccharomyces cerevisiae (strain YJM789) OX=307796 GN=CRH1 PE=3 SV=1;tr|C8Z982|C8Z982_YEAS8 Glycosidase	10	3	3	3	3	3	3	2	3	3	3	3	3	3	3	3	3	3	3	3	3	3	2	3	3	3	3	3	3	3	3	3	3	3	3	3	3	2	3	3	3	3
N1P9Y0;C8Z986;C7GRM5;B5VJD5;B3LI44;A6ZUK3;P16451;G2WES1;J8Q4M8	N1P9Y0;C8Z986;C7GRM5;B5VJD5;B3LI44;A6ZUK3;P16451;G2WES1;J8Q4M8	2;2;2;2;2;2;2;1;1	2;2;2;2;2;2;2;1;1	2;2;2;2;2;2;2;1;1	Pyruvate dehydrogenase complex protein X component, mitochondrial	VIN7_1969;CENPK1137D_3158;EC1118_1G1_5215g;PDX1;AWRI1631_74140;SCRG_00829;K7_PDX1	tr|N1P9Y0|N1P9Y0_YEASC Pdx1p OS=Saccharomyces cerevisiae (strain CEN.PK113-7D) OX=889517 GN=CENPK1137D_3158 PE=4 SV=1;tr|C	10	2	2	2	2	2	2	2	1	2	2	2	2	2	2	2	2	2	2	2	2	2	2	1	2	2	2	2	2	2	2	2	2	2	2	2	2	2	1	2	2	2
N1P634;C8Z996;C7GRN6;B5VJE6;A6ZUL4;P07245;B3LI33;H0GGU8;G2WET2;J8Q4N8;H0GVB3;A0A0L8RJU2;J7S2Z0;C5DIQ5;Q6FND0;A0A0W0CAW2;S6E103;G8ZVU4;G0W9T0;G0V739;A0A1S7HVR8;A0A1S7HF10;H2AQP8;R9XG12;Q756S6	N1P634;C8Z996;C7GRN6;B5VJE6;A6ZUL4;P07245;B3LI33;H0GGU8;G2WET2;J8Q4N8;H0GVB3	16;16;16;16;16;16;15;14;14;10;10;6;2;2;1;1;1;1;1;1;1;1;1;1;1	16;16;16;16;16;16;15;14;14;10;10;6;2;2;1;1;1;1;1;1;1;1;1;1;1	15;15;15;15;15;15;14;13;13;9;9;6;2;2;0;0;0;0;0;0;0;0;0;1;1	C-1-tetrahydrofolate synthase, cytoplasmic;Methylenetetrahydrofolate dehydrogenase;Methenyltetrahydrofolate cyclohydrolase;Formyltetrahydrofolate synthetase	CENPK1137D_3170;EC1118_1G1_5336g;ADE3;AWRI1631_74250;SCRG_00818;VIN7_1979;K7_ADE3;VIN7_7344	tr|N1P634|N1P634_YEASC Ade3p OS=Saccharomyces cerevisiae (strain CEN.PK113-7D) OX=889517 GN=CENPK1137D_3170 PE=3 SV=1;tr|C8Z996|C8Z996_YEAS8 Ade3p OS=Saccharomyces cerevisiae (strain Lalvin EC1118 / Prise de mousse) OX=643680 GN=EC1118_1G1_5336g PE=3 SV=1;	25	16	16	15	16	15	15	15	15	15	14	15	15	16	14	15	14	13	15	16	15	15	15	15	15	14	15	15	16	14	15	14	13	15	15	14	14	14	14	14	13	14
N1P638;H0GGV3;C8Z9A2;C7GRP2;B3LI27;A6ZUM0;P22803;H0GVB8;G2WET8;J8Q4P1;J4TYL3;A0A0L8RJU6	N1P638;H0GGV3;C8Z9A2;C7GRP2;B3LI27;A6ZUM0;P22803;H0GVB8;G2WET8;J8Q4P1;J4TYL3	5;5;5;5;5;5;5;4;4;3;3;1	5;5;5;5;5;5;5;4;4;3;3;1	5;5;5;5;5;5;5;4;4;3;3;1	Thioredoxin;Thioredoxin-2	CENPK1137D_3175;VIN7_1984;EC1118_1G1_5402g;TRX2;SCRG_00812;VIN7_7349;K7_TRX2	tr|N1P638|N1P638_YEASC Thioredoxin OS=Saccharomyces cerevisiae (strain CEN.PK113-7D) OX=889517 GN=CENPK1137D_3175 PE=3 SV=1;tr|H0GGV3|H0GGV3_SACCK Thioredoxin OS=Saccharomyces cerevisiae x Saccharomyces kudriavzevii (strain VIN7) OX=1095631 GN=VIN7_1984 PE	12	5	5	5	5	5	5	5	5	5	5	5	5	5	5	5	5	5	5	5	5	5	5	5	5	5	5	5	5	5	5	5	5	5	5	5	5	5	5	5	5	5
N1P2J7;H0GGV5;G2WEU0;C8Z9A4;C7GRP4;B5VJF1;B3LI25;A6ZUM2;P53303;A0A0L8RK48;J6EIR4;H0GVC0;J8Q1Q9	N1P2J7;H0GGV5;G2WEU0;C8Z9A4;C7GRP4;B5VJF1;B3LI25;A6ZUM2;P53303;A0A0L8RK48;J6EIR4;H0GVC0;J8Q1Q9	3;3;3;3;3;3;3;3;3;2;2;2;2	3;3;3;3;3;3;3;3;3;2;2;2;2	3;3;3;3;3;3;3;3;3;2;2;2;2	Zinc finger protein ZPR1	CENPK1137D_3177;VIN7_1986;K7_ZPR1;EC1118_1G1_5424g;ZPR1;AWRI1631_74300;SCRG_00810;VIN7_7351	tr|N1P2J7|N1P2J7_YEASC Zpr1p OS=Saccharomyces cerevisiae (strain CEN.PK113-7D) OX=889517 GN=CENPK1137D_3177 PE=4 SV=1;tr|H0GGV5|H0GGV5_SACCK Zpr1p OS=Saccharomyces cerevisiae x Saccharomyces kudriavzevii (strain VIN7) OX=1095631 GN=VIN7_1986 PE=4 SV=1;tr|G	13	3	3	3	3	3	3	3	3	3	3	3	3	3	3	3	3	3	3	3	3	3	3	3	3	3	3	3	3	3	3	3	3	3	3	3	3	3	3	3	3	3
N1P410;H0GGW8;G2WEV7;C8Z9C3;C7GNJ8;B5VJG9;B3LI09;A6ZUN9;P50085;G8ZYL3;A0A0N1P079;W0TE64;S6E1R7;R9XBQ4;Q75AR1;I2H806;A0A1S7HWK8;A0A1S7HEB6;Q6CN30;A0A1E5S1K8;H2AQS1;G8BNV6;A7TEV7;A0A0L8RJS4;J8Q4P9;H0GVD3;Q6FL37;A0A0W0D9U6;G0W9V6	N1P410;H0GGW8;G2WEV7;C8Z9C3;C7GNJ8;B5VJG9;B3LI09;A6ZUN9;P50085;G8ZYL3	3;3;3;3;3;3;3;3;3;2;1;1;1;1;1;1;1;1;1;1;1;1;1;1;1;1;1;1;1	3;3;3;3;3;3;3;3;3;2;1;1;1;1;1;1;1;1;1;1;1;1;1;1;1;1;1;1;1	3;3;3;3;3;3;3;3;3;2;1;1;1;1;1;1;1;1;1;1;1;1;1;1;1;1;1;1;1	Prohibitin-2	CENPK1137D_3196;VIN7_2001;K7_PHB2;EC1118_1G1_5644g;PHB2;AWRI1631_74500;SCRG_00793	tr|N1P410|N1P410_YEASC Prohibitin OS=Saccharomyces cerevisiae (strain CEN.PK113-7D) OX=889517 GN=CENPK1137D_3196 PE=3 SV=1;tr|H0GGW8|H0GGW8_SACCK Prohibitin OS=Saccharomyces cerevisiae x Saccharomyces kudriavzevii (strain VIN7) OX=1095631 GN=VIN7_2001 PE=3	29	3	3	3	2	2	2	2	3	1	2	1	1	1	2	1	1	1	2	2	2	2	2	3	1	2	1	1	1	2	1	1	1	2	2	2	2	2	3	1	2	1
N1P2M1;H0GGX2;G2WEW6;C8Z9D1;C7GNI9;B3LI00;A6ZUP8;P16861;B5VJI0;J8Q4Q3;H0GVD9;G0W9W5;A7TEW8	N1P2M1;H0GGX2;G2WEW6;C8Z9D1;C7GNI9;B3LI00;A6ZUP8;P16861;B5VJI0;J8Q4Q3;H0GVD9	19;19;19;19;19;19;19;19;14;12;10;3;3	19;19;19;19;19;19;19;19;14;12;10;3;3	8;8;8;8;8;8;8;8;7;3;2;1;1	ATP-dependent 6-phosphofructokinase;ATP-dependent 6-phosphofructokinase subunit alpha	CENPK1137D_3207;VIN7_2009;K7_PFK1;EC1118_1G1_5743g;PFK1;SCRG_00784;AWRI1631_74610;VIN7_7374	tr|N1P2M1|N1P2M1_YEASC ATP-dependent 6-phosphofructokinase OS=Saccharomyces cerevisiae (strain CEN.PK113-7D) OX=889517 GN=CENPK1137D_3207 PE=3 SV=1;tr|H0GGX2|H0GGX2_SACCK ATP-dependent 6-phosphofructokinase OS=Saccharomyces cerevisiae x Saccharomyces kudri	13	19	19	8	15	17	17	16	17	17	17	18	16	18	17	17	17	17	17	15	17	17	16	17	17	17	18	16	18	17	17	17	17	17	7	8	8	7	8	8	8	8
N1P673;H0GGX8;G2WEX4;C8Z9E0;C7GNI1;B5VJI9;B3LHZ2;A6ZUQ6;P53315;J4U2Q5;H0GVE3	N1P673;H0GGX8;G2WEX4;C8Z9E0;C7GNI1;B5VJI9;B3LHZ2;A6ZUQ6;P53315;J4U2Q5;H0GVE3	2;2;2;2;2;2;2;2;2;1;1	2;2;2;2;2;2;2;2;2;1;1	2;2;2;2;2;2;2;2;2;1;1	6-phosphogluconolactonase 4	CENPK1137D_3215;VIN7_2015;K7_SOL4;EC1118_1G1_5842g;SOL4;AWRI1631_74700;SCRG_00776;VIN7_7381	tr|N1P673|N1P673_YEASC 6-phosphogluconolactonase-like protein OS=Saccharomyces cerevisiae (strain CEN.PK113-7D) OX=889517 GN=CENPK1137D_3215 PE=3 SV=1;tr|H0GGX8|H0GGX8_SACCK 6-phosphogluconolactonase-like protein OS=Saccharomyces cerevisiae x Saccharomyces	11	2	2	2	2	2	2	1	2	2	2	2	2	2	2	1	2	2	2	2	2	2	1	2	2	2	2	2	2	2	1	2	2	2	2	2	2	1	2	2	2	2
N1P678;H0GGY3;G2WEX9;C8Z9E5;C7GNH7;B3LHY7;A6ZUR1;P32379;J4U2P9;H0GVE7;A0A0L8RJX9;J8Q4R1;G0W889	N1P678;H0GGY3;G2WEX9;C8Z9E5;C7GNH7;B3LHY7;A6ZUR1;P32379;J4U2P9;H0GVE7;A0A0L8RJX9;J8Q4R1	5;5;5;5;5;5;5;5;4;4;4;3;1	5;5;5;5;5;5;5;5;4;4;4;3;1	5;5;5;5;5;5;5;5;4;4;4;3;1	Proteasome subunit alpha type-5	CENPK1137D_3220;VIN7_2020;K7_PUP2;EC1118_1G1_5897g;PUP2;SCRG_00771;VIN7_7386	tr|N1P678|N1P678_YEASC Proteasome endopeptidase complex OS=Saccharomyces cerevisiae (strain CEN.PK113-7D) OX=889517 GN=CENPK1137D_3220 PE=3 SV=1;tr|H0GGY3|H0GGY3_SACCK Proteasome endopeptidase complex OS=Saccharomyces cerevisiae x Saccharomyces kudriavzevi	13	5	5	5	5	5	5	5	5	4	4	3	5	5	5	4	5	4	4	5	5	5	5	5	4	4	3	5	5	5	4	5	4	4	5	5	5	5	5	4	4	3
N1P439;H0GGY4;G2WEY0;C8Z9E6;B3LHY6;A6ZUR2;P00924;B5VJJ6;J8LND7;J8TGZ9;H0GVE8;S6EF90;A0A1S7HTC2;A0A1S7HA22;H8WWN3;G8BCR2	N1P439;H0GGY4;G2WEY0;C8Z9E6;B3LHY6;A6ZUR2;P00924;B5VJJ6;J8LND7;J8TGZ9;H0GVE8	26;26;26;26;26;26;26;22;22;21;21;5;5;5;1;1	7;7;7;7;7;7;7;7;4;4;4;1;1;1;1;1	2;2;2;2;2;2;2;2;0;0;0;0;0;0;0;0	Enolase 1	CENPK1137D_3221;VIN7_2021;K7_ENO1;EC1118_1G1_5908g;SCRG_00770;ENO1;AWRI1631_74770;VIN7_7387	tr|N1P439|N1P439_YEASC Eno1p OS=Saccharomyces cerevisiae (strain CEN.PK113-7D) OX=889517 GN=CENPK1137D_3221 PE=3 SV=1;tr|H0GGY4|H0GGY4_SACCK Eno1p OS=Saccharomyces cerevisiae x Saccharomyces kudriavzevii (strain VIN7) OX=1095631 GN=VIN7_2021 PE=3 SV=1;tr|G	16	26	7	2	21	22	23	20	24	22	22	22	22	20	22	22	19	23	21	6	5	6	5	6	6	5	5	5	5	5	5	5	5	5	2	2	2	2	2	2	2	2
N1P448;H0GGZ2;G2WEY9;C8Z9F6;C7GNG8;B3LHX8;A6ZUS2;P00958;A0A0L8RJY5;B5VJK6;J8Q7R6;B5VJK7;G0W8A8;Q6FTV8;A7TNV8;A0A0W0DZT6;J7S704;A0A1S7HKD5;A0A1S7HGM7;A0A099P1U8;G8BNZ1;H2AQ02;A0A1E5S0U2;A0A1Z8JIN9;G0VGT4;H8X953;C4Y0R7;A0A202G0E4;G8B6J5;C4YRX9;B9WI14;A0A1D8PP21;M3IJN0;A0A512U8I7;R9XCR5;Q74Z74;Q6BZY8;J5PNA7;H0GVF6;C5DD77;A5DIE2;A0A109UYH6;A0A5C1E3V3;A0A2H0ZJM0;A0A0L0NXQ2;W0T3X2;W1QAR5;G8YUH6;G8YT24;…	N1P448;H0GGZ2;G2WEY9;C8Z9F6;C7GNG8;B3LHX8;A6ZUS2;P00958;A0A0L8RJY5;B5VJK6;J8Q7R6	5;5;5;5;5;5;5;5;4;3;3;2;2;2;2;2;2;2;2;1;1;1;1;1;1;1;1;1;1;1;1;1;1;1;1;1;1;1;1;1;1;1;1;1;1;1;1;1;1;1;1;1;1;1;1;1;1;1;1;1	5;5;5;5;5;5;5;5;4;3;3;2;2;2;2;2;2;2;2;1;1;1;1;1;1;1;1;1;1;1;1;1;1;1;1;1;1;1;1;1;1;1;1;1;1;1;1;1;1;1;1;1;1;1;1;1;1;1;1;1	5;5;5;5;5;5;5;5;4;3;3;2;2;2;2;2;2;2;2;1;1;1;1;1;1;1;1;1;1;1;1;1;1;1;1;1;1;1;1;1;1;1;1;1;1;1;1;1;1;1;1;1;1;1;1;1;1;1;1;1	Methionine--tRNA ligase, cytoplasmic	CENPK1137D_3231;VIN7_2030;K7_MES1;EC1118_1G1_6018g;MES1;SCRG_00761;AWRI1631_74870	tr|N1P448|N1P448_YEASC Mes1p OS=Saccharomyces cerevisiae (strain CEN.PK113-7D) OX=889517 GN=CENPK1137D_3231 PE=3 SV=1;tr|H0GGZ2|H0GGZ2_SACCK Mes1p OS=Saccharomyces cerevisiae x Saccharomyces kudriavzevii (strain VIN7) OX=1095631 GN=VIN7_2030 PE=3 SV=1;tr|G	60	5	5	5	4	4	5	5	4	4	5	5	5	5	5	5	5	5	5	4	4	5	5	4	4	5	5	5	5	5	5	5	5	5	4	4	5	5	4	4	5	5
N1P4I5;H0GH08;G2WF05;F8KAD8;F8KAD4;C8Z9H5;C7GNF3;B3LHW3;A6ZUT8;P15703;B5VJM6;J8LNE8;H0GVG8;F8KAD6;F8KAD5;A0A0L8RK00;F8KAD7	N1P4I5;H0GH08;G2WF05;F8KAD8;F8KAD4;C8Z9H5;C7GNF3;B3LHW3;A6ZUT8;P15703;B5VJM6	5;5;5;5;5;5;5;5;5;5;4;2;2;1;1;1;1	5;5;5;5;5;5;5;5;5;5;4;2;2;1;1;1;1	5;5;5;5;5;5;5;5;5;5;4;2;2;1;1;1;1	Glucan 1,3-beta-glucosidase	CENPK1137D_3249;VIN7_2048;K7_BGL2;BGL2;EC1118_1G1_6227g;SCRG_00745;AWRI1631_75070	tr|N1P4I5|N1P4I5_YEASC Bgl2p OS=Saccharomyces cerevisiae (strain CEN.PK113-7D) OX=889517 GN=CENPK1137D_3249 PE=3 SV=1;tr|H0GH08|H0GH08_SACCK Bgl2p OS=Saccharomyces cerevisiae x Saccharomyces kudriavzevii (strain VIN7) OX=1095631 GN=VIN7_2048 PE=3 SV=1;tr|G	17	5	5	5	3	3	4	3	5	4	4	4	4	2	3	4	3	4	5	3	3	4	3	5	4	4	4	4	2	3	4	3	4	5	3	3	4	3	5	4	4	4
N1P9S1;H0GGB2;G2WE58;C8Z8K6;C7GT52;B3LIP8;A6ZUV8;P53184;J6EIJ6;H0GUV3;G0WA83;A0A0L8RJX2;J8PNN7	N1P9S1;H0GGB2;G2WE58;C8Z8K6;C7GT52;B3LIP8;A6ZUV8;P53184	7;7;7;7;7;7;7;7;3;3;1;1;1	7;7;7;7;7;7;7;7;3;3;1;1;1	7;7;7;7;7;7;7;7;3;3;1;1;1	Nicotinamidase	CENPK1137D_2933;VIN7_1774;K7_PNC1;EC1118_1G1_2564g;PNC1;SCRG_01043	tr|N1P9S1|N1P9S1_YEASC Pnc1p OS=Saccharomyces cerevisiae (strain CEN.PK113-7D) OX=889517 GN=CENPK1137D_2933 PE=4 SV=1;tr|H0GGB2|H0GGB2_SACCK Pnc1p OS=Saccharomyces cerevisiae x Saccharomyces kudriavzevii (strain VIN7) OX=1095631 GN=VIN7_1774 PE=4 SV=1;tr|G	13	7	7	7	6	7	6	6	6	5	6	6	6	6	6	6	6	6	6	6	7	6	6	6	5	6	6	6	6	6	6	6	6	6	6	7	6	6	6	5	6	6
G2WE64;G0WA74;C8Z8L2;A6ZUW4;P14120;Q752U5;Q6FXZ0;P38664;G8JM79;A0A109UXL2;W1Q983;A0A0W0CB56;W0T6S5;N1P3A3;A0A0L8RJF5;A0A0L0NY75;A0A4T0WVF0;A0A1V2LKL6;K0KDG4;G3B0M2;S6F3N0;J7RY99;I2H1H0;H2AX52;G8BZH9;G0V5J9;C5E308;A0A4P6XGF2;A0A2H0ZR23;A0A202G6G8;A0A1Z8JHE8;A0A1S7HNB3;A0A0H5C5L5;A0A061AI88;M3IHQ2;H8X7I7;G8ZWT0;G8Y4B1;G8Y1C8;G8BIB3;B9WGF2;A3LS70;A0A1E4S4M7;A0A1D8PM75;F2QU20;C4YGY4;C4QZL4;A5E464;A5D…	G2WE64;G0WA74;C8Z8L2;A6ZUW4;P14120;Q752U5;Q6FXZ0;P38664;G8JM79;A0A109UXL2;W1Q983;A0A0W0CB56;W0T6S5	3;3;3;3;3;2;2;2;2;2;2;2;2;1;1;1;1;1;1;1;1;1;1;1;1;1;1;1;1;1;1;1;1;1;1;1;1;1;1;1;1;1;1;1;1;1;1;1;1;1;1;1;1;1;1;1;1;1;1;1;1;1;1;1;1;1;1;1;1;1;1;1	3;3;3;3;3;2;2;2;2;2;2;2;2;1;1;1;1;1;1;1;1;1;1;1;1;1;1;1;1;1;1;1;1;1;1;1;1;1;1;1;1;1;1;1;1;1;1;1;1;1;1;1;1;1;1;1;1;1;1;1;1;1;1;1;1;1;1;1;1;1;1;1	3;3;3;3;3;2;2;2;2;2;2;2;2;1;1;1;1;1;1;1;1;1;1;1;1;1;1;1;1;1;1;1;1;1;1;1;1;1;1;1;1;1;1;1;1;1;1;1;1;1;1;1;1;1;1;1;1;1;1;1;1;1;1;1;1;1;1;1;1;1;1;1	60S ribosomal protein L30	K7_RPL30;EC1118_1G1_2641g;RPL30	tr|G2WE64|G2WE64_YEASK K7_Rpl30p OS=Saccharomyces cerevisiae (strain Kyokai no. 7 / NBRC 101557) OX=721032 GN=K7_RPL30 PE=4 SV=1;tr|G0WA74|G0WA74_NAUDC Ribosomal_L7Ae domain-containing protein OS=Naumovozyma dairenensis (strain ATCC 10597 / BCRC 20456 / CB	72	3	3	3	2	2	2	2	2	2	2	2	1	3	2	1	1	1	2	2	2	2	2	2	2	2	2	1	3	2	1	1	1	2	2	2	2	2	2	2	2	2
N1P3C8;H0GGD0;G2WE82;C8Z8N2;C7GK62;B5VIV2;B3LIM6;A6ZUY2;P21243;J8PNM3;H0GUX3;A0A0L8RJ73;J5S3N3;S6EBZ6;J7R5H7;H2AX39;A0A1S7HVV1;A0A1S7HF94;I2H1F6	N1P3C8;H0GGD0;G2WE82;C8Z8N2;C7GK62;B5VIV2;B3LIM6;A6ZUY2;P21243;J8PNM3;H0GUX3;A0A0L8RJ73	5;5;5;5;5;5;5;5;5;3;3;3;2;1;1;1;1;1;1	5;5;5;5;5;5;5;5;5;3;3;3;2;1;1;1;1;1;1	5;5;5;5;5;5;5;5;5;3;3;3;2;1;1;1;1;1;1	Proteasome subunit alpha type-1	CENPK1137D_2961;VIN7_1795;K7_SCL1;EC1118_1G1_2861g;SCL1;AWRI1631_72290;SCRG_01019;VIN7_7160	tr|N1P3C8|N1P3C8_YEASC Proteasome endopeptidase complex OS=Saccharomyces cerevisiae (strain CEN.PK113-7D) OX=889517 GN=CENPK1137D_2961 PE=3 SV=1;tr|H0GGD0|H0GGD0_SACCK Proteasome endopeptidase complex OS=Saccharomyces cerevisiae x Saccharomyces kudriavzevi	19	5	5	5	5	5	5	5	5	5	5	5	4	5	5	5	5	5	5	5	5	5	5	5	5	5	5	4	5	5	5	5	5	5	5	5	5	5	5	5	5	5
N1P9T2;H0GGD2;G2WE84;C8Z8N4;C7GK64;B3LIM4;A6ZUY4;P07264;B5VIV4;J8LNN5	N1P9T2;H0GGD2;G2WE84;C8Z8N4;C7GK64;B3LIM4;A6ZUY4;P07264	3;3;3;3;3;3;3;3;1;1	3;3;3;3;3;3;3;3;1;1	3;3;3;3;3;3;3;3;1;1	3-isopropylmalate dehydratase	CENPK1137D_2963;VIN7_1797;K7_LEU1;EC1118_1G1_2883g;LEU1;SCRG_01017	tr|N1P9T2|N1P9T2_YEASC 3-isopropylmalate dehydratase OS=Saccharomyces cerevisiae (strain CEN.PK113-7D) OX=889517 GN=CENPK1137D_2963 PE=3 SV=1;tr|H0GGD2|H0GGD2_SACCK 3-isopropylmalate dehydratase OS=Saccharomyces cerevisiae x Saccharomyces kudriavzevii (str	10	3	3	3	3	3	3	2	3	3	3	3	3	3	2	3	2	2	2	3	3	3	2	3	3	3	3	3	3	2	3	2	2	2	3	3	3	2	3	3	3	3
N1P3S6;G2WEB0;C8Z8R3;C7GK87;B5VIY0;B3LIJ9;A6ZV09;P17649;J8LNM5;H0GGF4;H0GUZ4;A0A0L8RK27;C5E2Z1;G0WA88;A5H0J6;W0T9B9;Q6CJ86;G0V5L3;A5H0J5;S6EDW0;A0A1S7HJ57	N1P3S6;G2WEB0;C8Z8R3;C7GK87;B5VIY0;B3LIJ9;A6ZV09;P17649;J8LNM5;H0GGF4;H0GUZ4;A0A0L8RK27	5;5;5;5;5;5;5;5;4;4;3;3;2;2;1;1;1;1;1;1;1	5;5;5;5;5;5;5;5;4;4;3;3;2;2;1;1;1;1;1;1;1	5;5;5;5;5;5;5;5;4;4;3;3;2;2;1;1;1;1;1;1;1	4-aminobutyrate aminotransferase	CENPK1137D_2989;K7_UGA1;EC1118_1G1_3202g;UGA1;AWRI1631_72570;SCRG_00991;VIN7_1820;VIN7_7184	tr|N1P3S6|N1P3S6_YEASC Uga1p OS=Saccharomyces cerevisiae (strain CEN.PK113-7D) OX=889517 GN=CENPK1137D_2989 PE=3 SV=1;tr|G2WEB0|G2WEB0_YEASK K7_Uga1p OS=Saccharomyces cerevisiae (strain Kyokai no. 7 / NBRC 101557) OX=721032 GN=K7_UGA1 PE=3 SV=1;tr|C8Z8R3|C	21	5	5	5	4	3	4	4	3	3	4	4	3	3	4	1	2	5	4	4	3	4	4	3	3	4	4	3	3	4	1	2	5	4	4	3	4	4	3	3	4	4
N1P9U7;N1NZN4;G2WJG3;C8Z8S9;B3RHL4;A7A1M3;C7GRX0;G2WEC4;B3LII6;A6ZV22;P53221;P05743;S6F0P6;Q6FTN6;Q6CW97;M3JW79;I2H6S6;H2AX81;G8BZD1;G0WGX0;G0WAA3;G0VKL6;G0V5M6;C4YF39;B9W720;A7TP13;A0A202G3Y4;A0A1S7HJ45;A0A1S7H947;A0A1D8PCQ5;A0A0W0D7E5;A0A0L8RJA0	N1P9U7;N1NZN4;G2WJG3;C8Z8S9;B3RHL4;A7A1M3;C7GRX0;G2WEC4;B3LII6;A6ZV22;P53221;P05743;S6F0P6;Q6FTN6;Q6CW97;M3JW79;I2H6S6;H2AX81;G8BZD1;G0WGX0;G0WAA3;G0VKL6;G0V5M6;C4YF39;B9W720;A7TP13;A0A202G3Y4;A0A1S7HJ45;A0A1S7H947;A0A1D8PCQ5;A0A0W0D7E5;A0A0L8RJA0	2;2;2;2;2;2;2;2;2;2;2;2;1;1;1;1;1;1;1;1;1;1;1;1;1;1;1;1;1;1;1;1	2;2;2;2;2;2;2;2;2;2;2;2;1;1;1;1;1;1;1;1;1;1;1;1;1;1;1;1;1;1;1;1	2;2;2;2;2;2;2;2;2;2;2;2;1;1;1;1;1;1;1;1;1;1;1;1;1;1;1;1;1;1;1;1	60S ribosomal protein L26-B;60S ribosomal protein L26-A	CENPK1137D_3003;CENPK1137D_713;K7_RPL26A;SCRG_04288;RPL26A;K7_RPL26B;SCRG_00978;RPL26B	tr|N1P9U7|N1P9U7_YEASC Rpl26bp OS=Saccharomyces cerevisiae (strain CEN.PK113-7D) OX=889517 GN=CENPK1137D_3003 PE=4 SV=1;tr|N1NZN4|N1NZN4_YEASC Rpl26ap OS=Saccharomyces cerevisiae (strain CEN.PK113-7D) OX=889517 GN=CENPK1137D_713 PE=4 SV=1;tr|G2WJG3|G2WJG3_	32	2	2	2	1	1	2	1	1	1	1	1	1	1	1	1	0	2	2	1	1	2	1	1	1	1	1	1	1	1	1	0	2	2	1	1	2	1	1	1	1	1
N1P5Q9;H0GGH8;G2WED7;C8Z8U3;C7GXN3;B5VJ00;B3LIH3;A6ZV35;P53044;Q6FNY4;A0A0W0E794;Q6CUT2;G8JME1;C5DK83;I2GW42;G0VAF6;J8LNH5	N1P5Q9;H0GGH8;G2WED7;C8Z8U3;C7GXN3;B5VJ00;B3LIH3;A6ZV35;P53044;Q6FNY4;A0A0W0E794;Q6CUT2;G8JME1;C5DK83;I2GW42;G0VAF6;J8LNH5	2;2;2;2;2;2;2;2;2;1;1;1;1;1;1;1;1	2;2;2;2;2;2;2;2;2;1;1;1;1;1;1;1;1	2;2;2;2;2;2;2;2;2;1;1;1;1;1;1;1;1	Ubiquitin fusion degradation protein 1	CENPK1137D_3015;VIN7_1844;K7_UFD1;EC1118_1G1_3543g;UFD1;AWRI1631_72770;SCRG_00964	tr|N1P5Q9|N1P5Q9_YEASC Ufd1p OS=Saccharomyces cerevisiae (strain CEN.PK113-7D) OX=889517 GN=CENPK1137D_3015 PE=4 SV=1;tr|H0GGH8|H0GGH8_SACCK Ufd1p OS=Saccharomyces cerevisiae x Saccharomyces kudriavzevii (strain VIN7) OX=1095631 GN=VIN7_1844 PE=4 SV=1;tr|G	17	2	2	2	2	2	2	2	2	2	2	2	2	2	2	2	2	2	2	2	2	2	2	2	2	2	2	2	2	2	2	2	2	2	2	2	2	2	2	2	2	2
B5VJ04;N1P5R3;H0GGI2;G2WEE1;C8Z8U8;C7GXN7;B3LIG9;A6ZV39;J8PNH9;P53235;J4U1S6;H0GV16;A0A0L8RJ61;G0VKQ8	B5VJ04;N1P5R3;H0GGI2;G2WEE1;C8Z8U8;C7GXN7;B3LIG9;A6ZV39;J8PNH9;P53235;J4U1S6;H0GV16;A0A0L8RJ61	4;4;4;4;4;4;4;4;4;4;3;3;2;1	4;4;4;4;4;4;4;4;4;4;3;3;2;1	4;4;4;4;4;4;4;4;4;4;3;3;2;1	Eukaryotic translation initiation factor 2A	AWRI1631_72810;CENPK1137D_3020;VIN7_1848;K7_YGR054W;EC1118_1G1_3609g;C1Q_05319;SCRG_00960;SCY_2272;YGR054W;VIN7_7210	tr|B5VJ04|B5VJ04_YEAS6 YGR054Wp-like protein (Fragment) OS=Saccharomyces cerevisiae (strain AWRI1631) OX=545124 GN=AWRI1631_72810 PE=4 SV=1;tr|N1P5R3|N1P5R3_YEASC Eukaryotic translation initiation factor 2A OS=Saccharomyces cerevisiae (strain CEN.PK113-7D)	14	4	4	4	4	3	4	3	4	3	4	4	3	3	4	3	3	3	3	4	3	4	3	4	3	4	4	3	3	4	3	3	3	3	4	3	4	3	4	3	4	4
N1P9V4;G2WEE8;C8Z8V5;C7GXP4;B5VJ11;B3LIG2;A6ZV46;P38972;H0GGI8;E9P9A5;J8Q7V7;W0TBC7;S4W500;Q6CW00;A0A1E5RGC0	N1P9V4;G2WEE8;C8Z8V5;C7GXP4;B5VJ11;B3LIG2;A6ZV46;P38972;H0GGI8;E9P9A5;J8Q7V7	9;9;9;9;9;9;9;9;8;8;5;2;1;1;1	9;9;9;9;9;9;9;9;8;8;5;2;1;1;1	3;3;3;3;3;3;3;3;2;2;0;0;0;0;0	Phosphoribosylformylglycinamidine synthase	CENPK1137D_3028;K7_ADE6;EC1118_1G1_3686g;ADE6;AWRI1631_72880;SCRG_00953;VIN7_1855	tr|N1P9V4|N1P9V4_YEASC Ade6p OS=Saccharomyces cerevisiae (strain CEN.PK113-7D) OX=889517 GN=CENPK1137D_3028 PE=3 SV=1;tr|G2WEE8|G2WEE8_YEASK K7_Ade6p OS=Saccharomyces cerevisiae (strain Kyokai no. 7 / NBRC 101557) OX=721032 GN=K7_ADE6 PE=3 SV=1;tr|C8Z8V5|C	15	9	9	3	8	8	8	8	9	8	8	7	7	8	8	7	7	7	7	8	8	8	8	9	8	8	7	7	8	8	7	7	7	7	3	3	3	3	3	3	3	2
N1P3X8;H0GGK1;G2WEG4;C8Z8X4;C7GXQ9;B5VJ24;B3LIE6;A6ZV62;P53250;J8PNJ1;J5PHE4;H0GV33;A0A0L8RJN8	N1P3X8;H0GGK1;G2WEG4;C8Z8X4;C7GXQ9;B5VJ24;B3LIE6;A6ZV62;P53250	3;3;3;3;3;3;3;3;3;1;1;1;1	3;3;3;3;3;3;3;3;3;1;1;1;1	3;3;3;3;3;3;3;3;3;1;1;1;1	Twinfilin-1	CENPK1137D_3044;VIN7_1870;K7_TWF1;EC1118_1G1_3906g;TWF1;AWRI1631_73030;SCRG_00937	tr|N1P3X8|N1P3X8_YEASC Twf1p OS=Saccharomyces cerevisiae (strain CEN.PK113-7D) OX=889517 GN=CENPK1137D_3044 PE=4 SV=1;tr|H0GGK1|H0GGK1_SACCK Twf1p OS=Saccharomyces cerevisiae x Saccharomyces kudriavzevii (strain VIN7) OX=1095631 GN=VIN7_1870 PE=4 SV=1;tr|G	13	3	3	3	3	3	3	2	3	3	3	3	3	3	3	2	3	2	3	3	3	3	2	3	3	3	3	3	3	3	2	3	2	3	3	3	3	2	3	3	3	3
N1P279;H0GGK7;C7GWX7;B5VJ30;B3LIE0;A6ZV68;P53252;J6EEA1;H0GV39;A0A0L8RJD7;J8PNJ6;G2WEH0;C8Z8Y0;G0WDP8;R9X9J3;Q758T1;Q6FTF4;A0A0W0D5W6;A7TT51;A0A1S7HM80;A0A1S7HBU4;S6F487;G8JQJ7;H2B1K1;J7RFU0;G0VFC4;A0A1V2LK19;A0A061BBI9;W1QKS4;F2QX17;C4R3X5;A0A1B2J6R3;W0T7P1;I2JWL7;A0A4T0X3U0;A0A099P086;G8BYJ5;G8ZSF4;G0W4A0;C5DG76;A0A109UWG5;Q6CKT9;A0A099P0T1;W1QHU6;A0A4T0X2C3;A0A061BAX2;Q6FKT0;A0A0W0EGJ2;F2QQ12;…	N1P279;H0GGK7;C7GWX7;B5VJ30;B3LIE0;A6ZV68;P53252;J6EEA1;H0GV39;A0A0L8RJD7;J8PNJ6;G2WEH0;C8Z8Y0;G0WDP8;R9X9J3;Q758T1;Q6FTF4;A0A0W0D5W6;A7TT51;A0A1S7HM80;A0A1S7HBU4;S6F487	9;9;9;9;9;9;9;8;8;8;8;8;8;6;5;5;5;5;5;5;5;5;4;4;4;4;3;3;3;3;3;3;3;3;3;3;3;3;3;3;2;2;2;2;2;2;2;2;2;2;2;2;2;2;2;2;2;1;1;1;1;1;1;1;1;1;1;1;1;1;1;1;1;1;1;1;1;1;1;1;1;1;1;1;1;1;1;1;1;1;1;1;1;1;1;1;1;1;1;1;1;1;1;1;1;1;1;1;1;1;1;1;1;1;1;1;1;1;1;1;1;1;1;1;1;1;1;1;1;1;1;1;1;1;1;1;1;1;1;1;1	9;9;9;9;9;9;9;8;8;8;8;8;8;6;5;5;5;5;5;5;5;5;4;4;4;4;3;3;3;3;3;3;3;3;3;3;3;3;3;3;2;2;2;2;2;2;2;2;2;2;2;2;2;2;2;2;2;1;1;1;1;1;1;1;1;1;1;1;1;1;1;1;1;1;1;1;1;1;1;1;1;1;1;1;1;1;1;1;1;1;1;1;1;1;1;1;1;1;1;1;1;1;1;1;1;1;1;1;1;1;1;1;1;1;1;1;1;1;1;1;1;1;1;1;1;1;1;1;1;1;1;1;1;1;1;1;1;1;1;1;1	7;7;7;7;7;7;7;6;6;6;6;6;6;4;3;3;3;3;3;3;3;3;2;2;2;2;1;1;1;1;1;1;1;1;1;1;1;2;2;1;1;1;0;0;0;0;0;0;0;0;0;0;0;0;0;0;0;0;0;0;0;0;0;0;0;0;0;0;0;0;0;0;0;0;0;0;0;0;0;0;0;0;0;0;0;0;0;0;0;0;0;0;0;0;0;0;0;0;0;0;0;0;0;0;0;0;0;0;0;0;0;0;0;0;0;0;0;0;0;0;0;1;0;0;0;0;0;0;0;0;0;0;0;0;0;0;0;0;0;0;0	Sphingolipid long chain base-responsive protein PIL1	CENPK1137D_3052;VIN7_1876;PIL1;AWRI1631_73090;SCRG_00931;VIN7_7238;K7_PIL1;EC1118_1G1_3972g	tr|N1P279|N1P279_YEASC Pil1p OS=Saccharomyces cerevisiae (strain CEN.PK113-7D) OX=889517 GN=CENPK1137D_3052 PE=4 SV=1;tr|H0GGK7|H0GGK7_SACCK Pil1p OS=Saccharomyces cerevisiae x Saccharomyces kudriavzevii (strain VIN7) OX=1095631 GN=VIN7_1876 PE=4 SV=1;tr|C	141	9	9	7	7	8	7	7	7	6	7	7	6	7	6	8	6	6	6	7	8	7	7	7	6	7	7	6	7	6	8	6	6	6	5	6	5	5	5	4	5	5
B5VJ41;N1P3M2;H0GGL4;G2WEH9;C8Z8Y8;C7GWW9;B3LID2;A6ZV76;P07806;J8THC6;G8ZWY2	B5VJ41;N1P3M2;H0GGL4;G2WEH9;C8Z8Y8;C7GWW9;B3LID2;A6ZV76;P07806	4;4;4;4;4;4;4;4;4;1;1	4;4;4;4;4;4;4;4;4;1;1	3;3;3;3;3;3;3;3;3;1;1	Valine--tRNA ligase, mitochondrial	AWRI1631_73190;CENPK1137D_3061;VIN7_1884;K7_VAS1;EC1118_1G1_4060g;VAS1;SCRG_00923	tr|B5VJ41|B5VJ41_YEAS6 YGR094Wp-like protein (Fragment) OS=Saccharomyces cerevisiae (strain AWRI1631) OX=545124 GN=AWRI1631_73190 PE=4 SV=1;tr|N1P3M2|N1P3M2_YEASC Vas1p OS=Saccharomyces cerevisiae (strain CEN.PK113-7D) OX=889517 GN=CENPK1137D_3061 PE=3 SV=	11	4	4	3	4	4	4	3	3	4	4	4	4	4	3	3	3	4	3	4	4	4	3	3	4	4	4	4	4	3	3	3	4	3	3	3	3	2	2	3	3	3
N1P996;H0GHR2;G2WG10;C8ZAX1;C7GUQ9;B5VKG7;B3LTY9;A6ZVD4;P39076;J8Q6X1;J6EDG6;H0GW52;A0A0L8RH40;H2B0U4;G0V9Y4;G8ZS19;A7TLF0;R9XL75;Q755V3;Q6FKV8;A0A0W0CAK8;J7S7N4;G0W6M0;I6NDI6;W1QDF8;G3BD25;A0A512UMT6;A0A120K2X0;G8BV56;S6EGZ0;A0A1S7HBL3;A0A1E4S0K8;A0A448YJ21;A0A1E5RRB5;A0A0H5BYQ0;A0A1S7HMW5	N1P996;H0GHR2;G2WG10;C8ZAX1;C7GUQ9;B5VKG7;B3LTY9;A6ZVD4;P39076;J8Q6X1;J6EDG6;H0GW52;A0A0L8RH40	9;9;9;9;9;9;9;9;9;7;7;7;6;4;4;3;3;2;2;2;2;2;2;1;1;1;1;1;1;1;1;1;1;1;1;1	9;9;9;9;9;9;9;9;9;7;7;7;6;4;4;3;3;2;2;2;2;2;2;1;1;1;1;1;1;1;1;1;1;1;1;1	8;8;8;8;8;8;8;8;8;6;6;6;5;3;4;2;2;2;2;1;1;1;2;1;0;0;0;0;1;1;1;0;0;1;0;1	T-complex protein 1 subunit beta	CENPK1137D_5115;VIN7_2327;K7_CCT2;EC1118_1I12_0320g;CCT2;AWRI1631_90260;SCRG_05314;VIN7_7694	tr|N1P996|N1P996_YEASC Cct2p OS=Saccharomyces cerevisiae (strain CEN.PK113-7D) OX=889517 GN=CENPK1137D_5115 PE=3 SV=1;tr|H0GHR2|H0GHR2_SACCK Cct2p OS=Saccharomyces cerevisiae x Saccharomyces kudriavzevii (strain VIN7) OX=1095631 GN=VIN7_2327 PE=3 SV=1;tr|G	36	9	9	8	9	9	9	8	9	9	9	9	8	8	8	6	7	8	6	9	9	9	8	9	9	9	9	8	8	8	6	7	8	6	8	8	8	7	8	8	8	8
G2WG15;C8ZAX7;C7GUQ4;B3LTY4;A6ZVD9;P16547;B5VKH1;J8Q6X4;H0GW56;A0A0L8RH45	0GHR8;G2WG15;C8ZAX7;C7GUQ4;B3LTY4;A6ZVD9;P16547;B5VKH1	4;4;4;4;4;4;3;1;1;1	4;4;4;4;4;4;3;1;1;1	4;4;4;4;4;4;3;1;1;1	Mitochondrial outer membrane protein OM45	VIN7_2332;K7_OM45;EC1118_1I12_0386g;OM45;SCRG_05309;AWRI1631_90300	tr|G2WG15|G2WG15_YEASK K7_Om45p OS=Saccharomyces cerevisiae (strain Kyokai no. 7 / NBRC 101557) OX=721032 GN=K7_OM45 PE=4	11	4	4	4	4	4	4	4	3	3	2	3	4	4	4	4	3	4	3	4	4	4	4	3	3	2	3	4	4	4	4	3	4	3	4	4	4	4	3	3	2	3
N1P0T6;G2WG18;C8ZAY1;B3LTY0;A6ZVE3;P26784;E9P9B1;C7GUQ0;H0GHS1;B5VKH4;H0GW59;A0A167DJ44;A0A0L8RHY1;A0A3M7I2L0;A0A1Z5TJP6;A0A0L8RCC4;A0A1E5RS48;A0A060T448;A0A4P6XTF4;W1Q6W0;Q756A0;Q6BY16;Q5AB87;M3JUF0;K0KHL5;I6NDK7;I2JTE7;H8X251;G8B5Z7;G3B732;C5ME00;C5DMH7;C4YFM9;B9W6H8;A5DVS3;A0A512U9U2;A0A510P7M7;A0A448YNK8;A0A2H1A1L1;A0A202GEV8;A0A1E3PBL3;A0A0L0NR96;M7X5L6;A0A061BF01;A0A3M7GGL8;A0A3M7F0N4;A0A3M…	N1P0T6;G2WG18;C8ZAY1;B3LTY0;A6ZVE3;P26784;E9P9B1;C7GUQ0;H0GHS1;B5VKH4	5;5;5;5;5;5;4;4;4;4;1;1;1;1;1;1;1;1;1;1;1;1;1;1;1;1;1;1;1;1;1;1;1;1;1;1;1;1;1;1;1;1;1;1;1;1;1;1;1;1;1;1;1;1;1;1;1;1;1	5;5;5;5;5;5;4;4;4;4;1;1;1;1;1;1;1;1;1;1;1;1;1;1;1;1;1;1;1;1;1;1;1;1;1;1;1;1;1;1;1;1;1;1;1;1;1;1;1;1;1;1;1;1;1;1;1;1;1	4;4;4;4;4;4;3;3;3;3;0;0;0;0;0;0;0;0;0;0;0;0;0;0;0;0;0;0;0;0;0;0;0;0;0;0;0;0;0;0;0;0;0;0;0;0;0;0;0;0;0;0;0;0;0;0;0;0;0	60S ribosomal protein L16-A	CENPK1137D_5124;K7_RPL16A;EC1118_1I12_0430g;SCRG_05305;RPL16A;VIN7_2335;AWRI1631_90330	tr|N1P0T6|N1P0T6_YEASC Rpl16ap OS=Saccharomyces cerevisiae (strain CEN.PK113-7D) OX=889517 GN=CENPK1137D_5124 PE=3 SV=1;tr|G2WG18|G2WG18_YEASK K7_Rpl16ap OS=Saccharomyces cerevisiae (strain Kyokai no. 7 / NBRC 101557) OX=721032 GN=K7_RPL16A PE=3 SV=1;tr|C8	59	5	5	4	5	5	5	5	5	5	5	5	5	5	5	5	5	5	5	5	5	5	5	5	5	5	5	5	5	5	5	5	5	5	4	4	4	4	4	4	4	4
N1P0V1;H0GHS5;G2WG27;E9P9B4;C8ZAY9;B3LTX1;A6ZVF2;P40471;C7GWJ4;A0A0L8RH71	N1P0V1;H0GHS5;G2WG27;E9P9B4;C8ZAY9;B3LTX1;A6ZVF2;P40471;C7GWJ4;A0A0L8RH71	2;2;2;2;2;2;2;2;1;1	2;2;2;2;2;2;2;2;1;1	2;2;2;2;2;2;2;2;1;1	NADPH-dependent 1-acyldihydroxyacetone phosphate reductase	CENPK1137D_5134;VIN7_2343;K7_AYR1;AYR1;EC1118_1I12_0529g;SCRG_05296	tr|N1P0V1|N1P0V1_YEASC Ayr1p OS=Saccharomyces cerevisiae (strain CEN.PK113-7D) OX=889517 GN=CENPK1137D_5134 PE=3 SV=1;tr|H0GHS5|H0GHS5_SACCK Ayr1p OS=Saccharomyces cerevisiae x Saccharomyces kudriavzevii (strain VIN7) OX=1095631 GN=VIN7_2343 PE=3 SV=1;tr|G	10	2	2	2	2	2	2	2	2	2	2	2	2	2	2	2	2	2	2	2	2	2	2	2	2	2	2	2	2	2	2	2	2	2	2	2	2	2	2	2	2	2
B5VKK0;N1P9B0;G2WG43;C7GKN5;B3LTV6;A6ZVG8;J8LMK3;P40482;H2AYI2;C5DML2;G8ZRZ6;Q876F5;H0GHT7;C8ZAD6;A7TLY0;A0A0L8RH42;J7RPJ2;G8BRV0	B5VKK0;N1P9B0;G2WG43;C7GKN5;B3LTV6;A6ZVG8;J8LMK3;P40482;H2AYI2;C5DML2;G8ZRZ6;Q876F5;H0GHT7;C8ZAD6;A7TLY0;A0A0L8RH42;J7RPJ2;G8BRV0	2;2;2;2;2;2;2;2;1;1;1;1;1;1;1;1;1;1	2;2;2;2;2;2;2;2;1;1;1;1;1;1;1;1;1;1	2;2;2;2;2;2;2;2;1;1;1;1;1;1;1;1;1;1	Protein transport protein SEC24	AWRI1631_90590;CENPK1137D_5150;K7_SEC24;SEC24;SCRG_05281;VIN7_2358;EC1118_1I12_0705g	tr|B5VKK0|B5VKK0_YEAS6 YIL109Cp-like protein (Fragment) OS=Saccharomyces cerevisiae (strain AWRI1631) OX=545124 GN=AWRI1631_90590 PE=4 SV=1;tr|N1P9B0|N1P9B0_YEASC Sec24p OS=Saccharomyces cerevisiae (strain CEN.PK113-7D) OX=889517 GN=CENPK1137D_5150 PE=4 SV	18	2	2	2	2	2	2	2	2	2	2	2	2	2	2	2	2	2	2	2	2	2	2	2	2	2	2	2	2	2	2	2	2	2	2	2	2	2	2	2	2	2
A6ZVI3;N1P2I0;H0GHV0;G2WG58;C8ZAF6;C7GKM1;B5VKL3;B3LTU1;P40495;C5DMN7;A0A1S7HMS2;A0A1S7HBE0;A0A0L8RH84;J8Q3V7;J6EBF8;H0GW88	A6ZVI3;N1P2I0;H0GHV0;G2WG58;C8ZAF6;C7GKM1;B5VKL3;B3LTU1;P40495;C5DMN7;A0A1S7HMS2;A0A1S7HBE0;A0A0L8RH84;J8Q3V7;J6EBF8;H0GW88	2;2;2;2;2;2;2;2;2;1;1;1;1;1;1;1	2;2;2;2;2;2;2;2;2;1;1;1;1;1;1;1	2;2;2;2;2;2;2;2;2;1;1;1;1;1;1;1	Homoisocitrate dehydrogenase, mitochondrial	SCY_2699;CENPK1137D_5166;VIN7_2372;K7_LYS12;EC1118_1I12_0925g;LYS12;AWRI1631_90720;SCRG_05266;VIN7_7739	tr|A6ZVI3|A6ZVI3_YEAS7 Iso_dh domain-containing protein OS=Saccharomyces cerevisiae (strain YJM789) OX=307796 GN=SCY_2699 PE=4 SV=1;tr|N1P2I0|N1P2I0_YEASC Lys12p OS=Saccharomyces cerevisiae (strain CEN.PK113-7D) OX=889517 GN=CENPK1137D_5166 PE=4 SV=1;tr|H0	16	2	2	2	2	2	2	2	2	2	2	2	1	2	2	2	2	2	2	2	2	2	2	2	2	2	2	1	2	2	2	2	2	2	2	2	2	2	2	2	2	2
B5VKM5;N1P2J2;H0GHW2;G2WG72;C8ZAG9;C7GKK7;B3LTS7;A6ZVJ7;P40509;A0A0L8RHJ2	B5VKM5;N1P2J2;H0GHW2;G2WG72;C8ZAG9;C7GKK7;B3LTS7;A6ZVJ7;P40509;A0A0L8RHJ2	2;2;2;2;2;2;2;2;2;1	2;2;2;2;2;2;2;2;2;1	2;2;2;2;2;2;2;2;2;1	Coatomer subunit epsilon	AWRI1631_90880;CENPK1137D_5181;VIN7_2386;K7_SEC28;EC1118_1I12_1090g;SEC28;SCRG_05252	tr|B5VKM5|B5VKM5_YEAS6 YIL076Wp-like protein (Fragment) OS=Saccharomyces cerevisiae (strain AWRI1631) OX=545124 GN=AWRI1631_90880 PE=4 SV=1;tr|N1P2J2|N1P2J2_YEASC Coatomer subunit epsilon OS=Saccharomyces cerevisiae (strain CEN.PK113-7D) OX=889517 GN=CENPK	10	2	2	2	2	2	2	2	2	2	2	2	2	2	2	1	1	2	2	2	2	2	2	2	2	2	2	2	2	2	1	1	2	2	2	2	2	2	2	2	2	2
N1P219;G2WG78;C8ZAH6;C7GKK1;B3LTS2;A6ZVK3;P40513;J8LMG4;C5DBS0;J5RND8;H0GWA4;A0A0L8RHA3	N1P219;G2WG78;C8ZAH6;C7GKK1;B3LTS2;A6ZVK3;P40513;J8LMG4	3;3;3;3;3;3;3;2;1;1;1;1	3;3;3;3;3;3;3;2;1;1;1;1	3;3;3;3;3;3;3;2;1;1;1;1	Mitochondrial acidic protein MAM33	VIN7_2392;CENPK1137D_5188;K7_MAM33;EC1118_1I12_1167g;MAM33;SCRG_05246	tr|N1P219|N1P219_YEASC Mam33p OS=Saccharomyces cerevisiae (strain CEN.PK113-7D) OX=889517 GN=CENPK1137D_5188 PE=4 SV=1;tr	13	3	3	3	2	2	2	2	2	3	2	2	2	2	2	2	2	2	3	2	2	2	2	2	3	2	2	2	2	2	2	2	2	3	2	2	2	2	2	3	2	2
N1P256;C7GVY1;B5VKP5;B3LTQ9;A6ZVL6;P41277;G2WG92;J8LMH2;C8ZAJ3;H0GHY1;A0A0L8RHD3;B5LYQ9;H0GWB4;G0VFY4;G0WAM4;Q6FIU6;A0A0W0EPE3;C5DBP8;Q6FIR1;A0A0W0EQC9;H2B012;I2H9T5;A7TPF2	N1P256;C7GVY1;B5VKP5;B3LTQ9;A6ZVL6;P41277;G2WG92;J8LMH2;C8ZAJ3;H0GHY1;A0A0L8RHD3;B5LYQ9;H0GWB4	10;10;10;10;10;10;9;8;8;8;8;7;7;4;3;2;2;2;2;2;1;1;1	10;10;10;10;10;10;9;8;8;8;8;7;7;4;3;2;2;2;2;2;1;1;1	8;8;8;8;8;8;7;6;7;7;6;5;5;3;2;1;1;1;1;1;1;1;1	Glycerol-1-phosphate phosphohydrolase 1	CENPK1137D_5006;RHR2;AWRI1631_91080;SCRG_05231;GPP1;K7_RHR2;EC1118_1I12_1376g;VIN7_2405;VIN7_7770	tr|N1P256|N1P256_YEASC Rhr2p OS=Saccharomyces cerevisiae (strain CEN.PK113-7D) OX=889517 GN=CENPK1137D_5006 PE=4 SV=1;tr|C7GVY1|C7GVY1_YEAS2 Rhr2p OS=Saccharomyces cerevisiae (strain JAY291) OX=574961 GN=RHR2 PE=4 SV=1;tr|B5VKP5|B5VKP5_YEAS6 YIL053Wp-like	23	10	10	8	10	10	10	10	10	10	10	10	10	10	10	10	10	10	10	10	10	10	10	10	10	10	10	10	10	10	10	10	10	10	8	8	8	8	8	8	8	8
N1P0L9;H0GHZ0;G2WGA5;C8ZAK5;C7GVW9;B5VKQ6;B3LTP7;A6ZVM8;P40531	N1P0L9;H0GHZ0;G2WGA5;C8ZAK5;C7GVW9;B5VKQ6;B3LTP7;A6ZVM8;P40531	6;6;6;6;6;6;6;6;6	6;6;6;6;6;6;6;6;6	2;2;2;2;2;2;2;2;2	Protein GVP36	CENPK1137D_5019;VIN7_2416;K7_GVP36;EC1118_1I12_1530g;GVP36;AWRI1631_91190;SCRG_05218	tr|N1P0L9|N1P0L9_YEASC Gvp36p OS=Saccharomyces cerevisiae (strain CEN.PK113-7D) OX=889517 GN=CENPK1137D_5019 PE=4 SV=1;tr|H0GHZ0|H0GHZ0_SACCK Gvp36p OS=Saccharomyces cerevisiae x Saccharomyces kudriavzevii (strain VIN7) OX=1095631 GN=VIN7_2416 PE=4 SV=1;tr	9	6	6	2	6	6	6	6	6	6	5	6	6	6	6	5	4	6	4	6	6	6	6	6	6	5	6	6	6	6	5	4	6	4	2	2	2	2	2	2	2	2
N1P455;C8ZAL2;C7GVW2;B3LTP0;A6ZVN5;P13517;B5VKR2;G2WGB2;H0GHZ7;J5S0R3;H0GWC6	N1P455;C8ZAL2;C7GVW2;B3LTP0;A6ZVN5;P13517;B5VKR2;G2WGB2;H0GHZ7	6;6;6;6;6;6;5;5;4;1;1	6;6;6;6;6;6;5;5;4;1;1	6;6;6;6;6;6;5;5;4;1;1	F-actin-capping protein subunit beta	CENPK1137D_5027;EC1118_1I12_1607g;CAP2;SCRG_05211;AWRI1631_91250;K7_CAP2;VIN7_2423	tr|N1P455|N1P455_YEASC F-actin-capping protein subunit beta OS=Saccharomyces cerevisiae (strain CEN.PK113-7D) OX=889517 GN=CENPK1137D_5027 PE=3 SV=1;tr|C8ZAL2|C8ZAL2_YEAS8 F-actin-capping protein subunit beta OS=Saccharomyces cerevisiae (strain Lalvin EC11	11	6	6	6	6	5	6	6	6	6	5	4	5	6	5	6	6	6	6	6	5	6	6	6	6	5	4	5	6	5	6	6	6	6	6	5	6	6	6	6	5	4
B5VKR3;N1P1N6;H0GHZ8;G2WGB3;C8ZAL3;C7GVW1;B3LTN9;A6ZVN6;P07278;H0GWC7;A0A448YK91;J4TZA7;J8Q100	B5VKR3;N1P1N6;H0GHZ8;G2WGB3;C8ZAL3;C7GVW1;B3LTN9;A6ZVN6;P07278;H0GWC7;A0A448YK91;J4TZA7;J8Q100	2;2;2;2;2;2;2;2;2;1;1;1;1	2;2;2;2;2;2;2;2;2;1;1;1;1	2;2;2;2;2;2;2;2;2;1;1;1;1	cAMP-dependent protein kinase regulatory subunit	AWRI1631_91260;CENPK1137D_5028;VIN7_2424;K7_BCY1;EC1118_1I12_1618g;BCY1;SCRG_05210;VIN7_7789	tr|B5VKR3|B5VKR3_YEAS6 YIL033Cp-like protein (Fragment) OS=Saccharomyces cerevisiae (strain AWRI1631) OX=545124 GN=AWRI1631_91260 PE=4 SV=1;tr|N1P1N6|N1P1N6_YEASC cAMP-dependent protein kinase regulatory subunit OS=Saccharomyces cerevisiae (strain CEN.PK11	13	2	2	2	2	2	2	2	2	2	2	1	2	2	2	2	1	1	2	2	2	2	2	2	2	2	1	2	2	2	2	1	1	2	2	2	2	2	2	2	2	1
N1P1U2;H0GI49;G2WFW5;C8ZAU0;C7GLR9;B5VKX4;B3LTH3;A6ZVV7;P40581	N1P1U2;H0GI49;G2WFW5;C8ZAU0;C7GLR9;B5VKX4;B3LTH3;A6ZVV7;P40581	3;3;3;3;3;3;3;3;3	3;3;3;3;3;3;3;3;3	3;3;3;3;3;3;3;3;3	Glutathione peroxidase;Peroxiredoxin HYR1	CENPK1137D_5103;VIN7_2482;K7_HYR1;EC1118_1I12_2542g;HYR1;AWRI1631_91890;SCRG_05141	tr|N1P1U2|N1P1U2_YEASC Glutathione peroxidase OS=Saccharomyces cerevisiae (strain CEN.PK113-7D) OX=889517 GN=CENPK1137D_5103 PE=3 SV=1;tr|H0GI49|H0GI49_SACCK Glutathione peroxidase OS=Saccharomyces cerevisiae x Saccharomyces kudriavzevii (strain VIN7) OX=1	9	3	3	3	3	3	3	3	3	3	3	3	3	3	2	2	2	3	2	3	3	3	3	3	3	3	3	3	3	2	2	2	3	2	3	3	3	3	3	3	3	3
N1NX90;G2WNR3;C8ZIA6;C7GSX0;B3LKG0;A6ZVY3;Q08985;B5VSR6;A6ZVW8;H0GXV7;A0A0L8RKB0;J6EBC8;J5PUZ2;H0H1Q1;H0GZS8;A0A0L8RKB9;A0A0L8R9E7;H2APM1;G0VET4;J7S5F7	N1NX90;G2WNR3;C8ZIA6;C7GSX0;B3LKG0;A6ZVY3;Q08985;B5VSR6;A6ZVW8	3;3;3;3;3;3;3;2;2;1;1;1;1;1;1;1;1;1;1;1	3;3;3;3;3;3;3;2;2;1;1;1;1;1;1;1;1;1;1;1	3;3;3;3;3;3;3;2;2;1;1;1;1;1;1;1;1;1;1;1	Homocysteine S-methyltransferase 2	VIN7_3954;CENPK1137D_1634;K7_SAM4;EC1118_1P2_0012g;SAM4;AWRI1631_160040	tr|N1NX90|N1NX90_YEASC Sam4p OS=Saccharomyces cerevisiae (strain CEN.PK113-7D) OX=889517 GN=CENPK1137D_1634 PE=4 SV=1;tr|G	21	3	3	3	3	3	3	3	3	3	3	3	2	2	2	2	2	2	2	3	3	3	3	3	3	3	3	2	2	2	2	2	2	2	3	3	3	3	3	3	3	3
N1NW16;G2WNS4;C8ZIB7;C7GSG3;B3LKH1;A6ZVZ4;P08417;M3JAC1;B5VSS6;A0A5C1Z1T7;G3BFM8;A5DDJ0;A0A2H1A195;A0A0L0NY28;J8PYJ3;J6EJ01;H0H1Q6;G3BFM7;B6K7W9;A0A4P6XRG3;A0A0X8HRK6;A0A0L8R9F5;C4YPB7;B9WEY5;C4Y5T6;A0A202GEV1;G8YFF7;Q6BMH8;H8X3J9;G8BB47;A3GEV9;A5E038;A0A1D8PKV4	N1NW16;G2WNS4;C8ZIB7;C7GSG3;B3LKH1;A6ZVZ4;P08417;M3JAC1;B5VSS6;A0A5C1Z1T7;G3BFM8;A5DDJ0;A0A2H1A195;A0A0L0NY28;J8PYJ3;J6EJ01;H0H1Q6;G3BFM7;B6K7W9;A0A4P6XRG3;A0A0X8HRK6;A0A0L8R9F5;C4YPB7;B9WEY5;C4Y5T6;A0A202GEV1;G8YFF7;Q6BMH8;H8X3J9;G8BB47;A3GEV9;A5E038;A0A1D8PKV4	2;2;2;2;2;2;2;1;1;1;1;1;1;1;1;1;1;1;1;1;1;1;1;1;1;1;1;1;1;1;1;1;1	2;2;2;2;2;2;2;1;1;1;1;1;1;1;1;1;1;1;1;1;1;1;1;1;1;1;1;1;1;1;1;1;1	2;2;2;2;2;2;2;1;1;1;1;1;1;1;1;1;1;1;1;1;1;1;1;1;1;1;1;1;1;1;1;1;1	Fumarate hydratase, mitochondrial	VIN7_4794;CENPK1137D_1558;K7_FUM1;EC1118_1P2_0133g;FUM1;SCRG_02239;AWRI1631_160140;VIN7_10215	tr|N1NW16|N1NW16_YEASC Fum1p OS=Saccharomyces cerevisiae (strain CEN.PK113-7D) OX=889517 GN=CENPK1137D_1558 PE=3 SV=1;tr|G	34	2	2	2	2	2	2	2	2	2	2	1	2	2	2	2	2	2	2	2	2	2	2	2	2	2	1	2	2	2	2	2	2	2	2	2	2	2	2	2	2	1
N1NX25;H0GP82;G2WNS5;C8ZIB9;C7GSG2;B3LKH2;A6ZVZ5;Q08977;B5VSS7;J4U1C6;H0H1Q7;J8LHI1;A0A0L8R9D8;A0A1V2LAC5;A0A1E3NVU2;A0A1E4S1J5;A0A0H5C894;H2B203;J7SB39;A0A061ASI0	N1NX25;H0GP82;G2WNS5;C8ZIB9;C7GSG2;B3LKH2;A6ZVZ5;Q08977;B5VSS7;J4U1C6;H0H1Q7	5;5;5;5;5;5;5;5;4;4;4;2;2;1;1;1;1;1;1;1	5;5;5;5;5;5;5;5;4;4;4;2;2;1;1;1;1;1;1;1	5;5;5;5;5;5;5;5;4;4;4;2;2;1;1;1;1;1;1;1	UPF0662 protein YPL260W	CENPK1137D_1569;VIN7_4795;K7_YPL260W;EC1118_1P2_0155g;C1Q_03327;SCRG_02240;SCY_5472;YPL260W;AWRI1631_160150;VIN7_10216	tr|N1NX25|N1NX25_YEASC Uncharacterized protein OS=Saccharomyces cerevisiae (strain CEN.PK113-7D) OX=889517 GN=CENPK1137D_1569 PE=4 SV=1;tr|H0GP82|H0GP82_SACCK YPL260W-like protein OS=Saccharomyces cerevisiae x Saccharomyces kudriavzevii (strain VIN7) OX=10	20	5	5	5	4	4	4	4	4	4	4	4	4	3	4	2	5	4	4	4	4	4	4	4	4	4	4	4	3	4	2	5	4	4	4	4	4	4	4	4	4	4
N1P264;H0GP97;G2WNU3;C8ZID6;C7GTQ0;B5VSU1;B3LKI9;A6ZW13;P38687;J8PVU5;A0A0L8R9I4	N1P264;H0GP97;G2WNU3;C8ZID6;C7GTQ0;B5VSU1;B3LKI9;A6ZW13;P38687	4;4;4;4;4;4;4;4;4;1;1	4;4;4;4;4;4;4;4;4;1;1	4;4;4;4;4;4;4;4;4;1;1	Signal recognition particle subunit SRP68	CENPK1137D_1767;VIN7_4810;K7_SRP68;EC1118_1P2_0353g;SRP68;AWRI1631_160310;SCRG_02257	tr|N1P264|N1P264_YEASC Signal recognition particle subunit SRP68 OS=Saccharomyces cerevisiae (strain CEN.PK113-7D) OX=889517 GN=CENPK1137D_1767 PE=3 SV=1;tr|H0GP97|H0GP97_SACCK Signal recognition particle subunit SRP68 OS=Saccharomyces cerevisiae x Sacchar	11	4	4	4	3	2	3	3	4	3	3	2	1	3	2	2	1	3	3	3	2	3	3	4	3	3	2	1	3	2	2	1	3	3	3	2	3	3	4	3	3	2
N1NXP6;C8ZID9;B3LKJ2;A6ZW16;P02829;H0GP98;G2WNU6;G0VEH7;C5E287;Q9P8I3;W1QBG5;M3HEN8;C5MG15;J7S8C0;A0A0X8HT96;A0A061AQV4;F2QN77;C4QXI5;A0A1B2J6S7;P46598;C4YTQ8;H8XA31;G8BKN6;B9WK86;G8JNI4;A0A1S7HJN8;I2JV98;A0A0H5C090;H6C6P4;Q6CCN4;Q6BSA2;A3LPD9;A0A448YMY0;A0A1Z8JM06;A0A099P2R2;R7YN28;A0A4T0WUH9;A0A1Z5T9B3;A0A1S7H8V0;A0A202G5X5;Q6FLU9;F2YQ15;G8Y9S1;A0A2H0ZD43;A0A0L0P5N1;A0A1Z5TKW9;C4XYH4;A0A3M7FUU2…	N1NXP6;C8ZID9;B3LKJ2;A6ZW16;P02829;H0GP98;G2WNU6	25;25;25;25;25;24;24;10;9;7;7;7;7;7;7;6;6;6;6;6;6;6;6;6;6;6;6;5;5;5;5;5;5;4;4;4;4;4;4;4;4;4;4;4;4;4;4;4;4;3;3;3;3;3;3;3;3;3;3;3;2;2;2;2;2;2;2;2;2;1;1;1;1;1;1;1;1;1;1;1	7;7;7;7;7;7;7;1;1;1;0;1;1;0;1;0;0;0;0;1;1;1;1;1;0;0;0;0;0;0;0;0;0;1;1;0;1;0;0;0;0;0;0;0;0;0;0;0;0;0;0;0;0;0;0;0;0;1;1;0;0;1;0;0;0;0;0;0;0;0;0;0;0;0;0;0;0;0;0;0	5;5;5;5;5;5;5;1;1;1;0;1;1;0;0;0;0;0;0;1;1;1;1;1;0;0;0;0;0;0;0;0;0;1;1;0;1;0;0;0;0;0;0;0;0;0;0;0;0;0;0;0;0;0;0;0;0;1;1;0;0;1;0;0;0;0;0;0;0;0;0;0;0;0;0;0;0;0;0;0	ATP-dependent molecular chaperone HSP82	CENPK1137D_1799;EC1118_1P2_0386g;SCRG_02260;HSP82;VIN7_4812;K7_HSP82	tr|N1NXP6|N1NXP6_YEASC Hsp82p OS=Saccharomyces cerevisiae (strain CEN.PK113-7D) OX=889517 GN=CENPK1137D_1799 PE=3 SV=1;tr|C8ZID9|C8ZID9_YEAS8 Hsp82p OS=Saccharomyces cerevisiae (strain Lalvin EC1118 / Prise de mousse) OX=643680 GN=EC1118_1P2_0386g PE=3 SV=	80	25	7	5	22	21	22	22	21	23	22	21	23	23	22	24	20	24	24	6	5	5	6	6	6	5	5	7	6	6	7	5	6	7	5	4	4	5	4	4	3	3
N1NWJ1;G2WNV0;C7GU74;B5VSU7;B3LKJ6;A6ZW20;Q12464;H0GPA1;C8ZIE4;J8PVT0;A0A0L8R9M3;J6EQB6;H2AWG2;H0H1S2;G0WCE3;J7S6L2;W0TG63;Q6CT29;R9XGP1;A0A1E4S842;G0VHX5;A7TK30;I2GV71;A0A1V2L8Q0;Q6FSF1;A0A0W0CUY5;A0A0H5C4J4;A0A1E3P8X2;A0A061B3K3;K0KPY4;A0A5C1DZX4;I2JX14;A5DN36;A0A4P6XWE9;C4XYF8;R9PET9;S6EN11;A0A1S7HJG3;A0A1S7H8S9;W1QB41;F2QSA1;C4R1G1;A0A4T0X4B0;A0A1B2JC17;G8JNJ0;A0A0X8HTZ5;A0A448YKC2;A0A099P9V6…	N1NWJ1;G2WNV0;C7GU74;B5VSU7;B3LKJ6;A6ZW20;Q12464;H0GPA1;C8ZIE4;J8PVT0;A0A0L8R9M3;J6EQB6;H2AWG2	8;8;8;8;8;8;8;7;7;6;6;4;4;3;3;3;2;2;2;2;2;2;2;2;2;2;2;2;2;2;1;1;1;1;1;1;1;1;1;1;1;1;1;1;1;1;1;1;1;1;1;1;1;1;1;1;1;1;1;1;1;1;1;1;1;1;1;1;1	8;8;8;8;8;8;8;7;7;6;6;4;4;3;3;3;2;2;2;2;2;2;2;2;2;2;2;2;2;2;1;1;1;1;1;1;1;1;1;1;1;1;1;1;1;1;1;1;1;1;1;1;1;1;1;1;1;1;1;1;1;1;1;1;1;1;1;1;1	8;8;8;8;8;8;8;7;7;6;6;4;4;3;3;3;2;2;2;2;2;2;2;2;2;2;2;2;2;2;1;1;1;1;1;1;1;1;1;1;1;1;1;1;1;1;1;1;1;1;1;1;1;1;1;1;1;1;1;1;1;1;1;1;1;1;1;1;1	RuvB-like protein 2	CENPK1137D_1843;K7_RVB2;RVB2;AWRI1631_160370;SCRG_02264;VIN7_4815;EC1118_1P2_0441g	tr|N1NWJ1|N1NWJ1_YEASC RuvB-like helicase OS=Saccharomyces cerevisiae (strain CEN.PK113-7D) OX=889517 GN=CENPK1137D_1843 PE=3 SV=1;tr|G2WNV0|G2WNV0_YEASK RuvB-like helicase OS=Saccharomyces cerevisiae (strain Kyokai no. 7 / NBRC 101557) OX=721032 GN=K7_RVB	69	8	8	8	8	7	8	8	8	7	8	8	7	7	7	5	6	7	7	8	7	8	8	8	7	8	8	7	7	7	5	6	7	7	8	7	8	8	8	7	8	8
N1NXX8;H0GPB1;G2WNW0;C8ZIF4;C7GU64;B3LKK6;A6ZW30;Q08971;H0H1T0;J8LHF9;J6EA19;G8BTY2;Q755F2;G8ZWK6;S6EN27;A0A1S7HJE5;A0A1S7H8W9;A0A0L8R9M8;I2GW90;A0A0X8HU11;Q6FRG3;A0A0W0D901	N1NXX8;H0GPB1;G2WNW0;C8ZIF4;C7GU64;B3LKK6;A6ZW30;Q08971;H0H1T0;J8LHF9;J6EA19	3;3;3;3;3;3;3;3;2;2;2;1;1;1;1;1;1;1;1;1;1;1	3;3;3;3;3;3;3;3;2;2;2;1;1;1;1;1;1;1;1;1;1;1	3;3;3;3;3;3;3;3;2;2;2;1;1;1;1;1;1;1;1;1;1;1	Protein PBDC1 homolog	CENPK1137D_1899;VIN7_4825;K7_YPL225W;EC1118_1P2_0551g;C1Q_03986;SCRG_02274;SCY_5507;YPL225W;VIN7_10246	tr|N1NXX8|N1NXX8_YEASC Polysacc_synt_4 domain-containing protein OS=Saccharomyces cerevisiae (strain CEN.PK113-7D) OX=889517 GN=CENPK1137D_1899 PE=4 SV=1;tr|H0GPB1|H0GPB1_SACCK YPL225W-like protein OS=Saccharomyces cerevisiae x Saccharomyces kudriavzevii (	22	3	3	3	2	3	2	2	2	2	2	2	2	2	2	2	2	2	2	2	3	2	2	2	2	2	2	2	2	2	2	2	2	2	2	3	2	2	2	2	2	2
A6ZW63;G2WNZ3;C8ZII8;B3LKN8;N1NWA5;P38996;A0A0L8R9N8;H0H1V9;J6ECV9;J8PYF9	A6ZW63;G2WNZ3;C8ZII8;B3LKN8;N1NWA5;P38996;A0A0L8R9N8;H0H1V9;J6ECV9;J8PYF9	2;2;2;2;2;2;1;1;1;1	2;2;2;2;2;2;1;1;1;1	2;2;2;2;2;2;1;1;1;1	Nuclear polyadenylated RNA-binding protein 3	NAB3;K7_NAB3;EC1118_1P2_0947g;SCRG_02307;CENPK1137D_1935;VIN7_10277	tr|A6ZW63|A6ZW63_YEAS7 Polyadenylated RNA binding protein OS=Saccharomyces cerevisiae (strain YJM789) OX=307796 GN=NAB3 PE=4 SV=1;tr|G2WNZ3|G2WNZ3_YEASK K7_Nab3p OS=Saccharomyces cerevisiae (strain Kyokai no. 7 / NBRC 101557) OX=721032 GN=K7_NAB3 PE=4 SV=1	10	2	2	2	2	2	1	2	2	2	2	2	1	2	2	2	1	2	2	2	2	1	2	2	2	2	2	1	2	2	2	1	2	2	2	2	1	2	2	2	2	2
N1NW09;C7GJB2;B5VT10;B3LKR7;A6ZW93;P26637;G2WP22;H0GPG4;C8ZIL8;J8LH78;J5S6B1;A0A0L8R9P3;J7R8W4;H2AN73;G0VB86;A0A1V2L2L3;G0WB10;A7TKM9;G8ZMW6;G8BVR4;I2GYL6;K0KJ01;A0A1E4S5A5;A0A0H5C2A2;W0TEU3;Q6FPI1;A0A0W0CEU1;Q6CRV5;C5DF14;G8JNQ4;A0A0X8HTI0;Q75F16;A0A1E5RIC2	N1NW09;C7GJB2;B5VT10;B3LKR7;A6ZW93;P26637;G2WP22;H0GPG4;C8ZIL8;J8LH78;J5S6B1;A0A0L8R9P3	16;16;16;16;16;16;15;15;15;9;9;9;4;3;3;2;2;2;2;2;2;1;1;1;1;1;1;1;1;1;1;1;1	16;16;16;16;16;16;15;15;15;9;9;9;4;3;3;2;2;2;2;2;2;1;1;1;1;1;1;1;1;1;1;1;1	16;16;16;16;16;16;15;15;15;9;9;9;4;3;3;2;2;2;2;2;2;1;1;1;1;1;1;1;1;1;1;1;1	Leucine--tRNA ligase, cytoplasmic	CENPK1137D_1538;CDC60;AWRI1631_161070;SCRG_02336;K7_CDC60;VIN7_4884;EC1118_1P2_1299g	tr|N1NW09|N1NW09_YEASC Cdc60p OS=Saccharomyces cerevisiae (strain CEN.PK113-7D) OX=889517 GN=CENPK1137D_1538 PE=4 SV=1;tr|C7GJB2|C7GJB2_YEAS2 Cdc60p OS=Saccharomyces cerevisiae (strain JAY291) OX=574961 GN=CDC60 PE=4 SV=1;tr|B5VT10|B5VT10_YEAS6 YPL160Wp-li	33	16	16	16	15	14	14	14	15	14	16	13	16	13	14	15	15	15	12	15	14	14	14	15	14	16	13	16	13	14	15	15	15	12	15	14	14	14	15	14	16	13
N1NX07;H0GPG9;C8ZIM4;C7GJA6;B3LKS3;A6ZW99;P07267;G2WP28;B5VT16;A0A0L8R9Q7;A0A1Z8JNZ2;A0A1V2LLB5;A0A099P0D3;A0A1V2LEN1;G0VCB7;G0WBA7	N1NX07;H0GPG9;C8ZIM4;C7GJA6;B3LKS3;A6ZW99;P07267;G2WP28;B5VT16	7;7;7;7;7;7;7;6;5;3;2;2;2;2;1;1	7;7;7;7;7;7;7;6;5;3;2;2;2;2;1;1	5;5;5;5;5;5;5;4;3;1;2;2;2;2;0;0	Saccharopepsin	CENPK1137D_1544;VIN7_4890;EC1118_1P2_1365g;PEP4;SCRG_02342;K7_PEP4;AWRI1631_161130	tr|N1NX07|N1NX07_YEASC Pep4p OS=Saccharomyces cerevisiae (strain CEN.PK113-7D) OX=889517 GN=CENPK1137D_1544 PE=3 SV=1;tr|H0GPG9|H0GPG9_SACCK Pep4p OS=Saccharomyces cerevisiae x Saccharomyces kudriavzevii (strain VIN7) OX=1095631 GN=VIN7_4890 PE=3 SV=1;tr|C	16	7	7	5	5	5	5	5	5	5	5	5	6	5	5	5	6	6	5	5	5	5	5	5	5	5	5	6	5	5	5	6	6	5	5	5	5	5	5	5	5	5
N1NX15;H0GPH5;C8ZIN4;C7GJ96;B5VT24;B3LKT3;A6ZWA9;P35844;J8QG88;H0H1Z0;G2WP38;J8LH85;A0A0L8R9S0;Q6CRP3;G0WBD0;G0VCE2;A7TS80	N1NX15;H0GPH5;C8ZIN4;C7GJ96;B5VT24;B3LKT3;A6ZWA9;P35844;J8QG88;H0H1Z0;G2WP38;J8LH85;A0A0L8R9S0	4;4;4;4;4;4;4;4;3;3;3;2;2;1;1;1;1	4;4;4;4;4;4;4;4;3;3;3;2;2;1;1;1;1	4;4;4;4;4;4;4;4;3;3;3;2;2;1;1;1;1	Protein KES1	CENPK1137D_1554;VIN7_4899;EC1118_1P2_1475g;KES1;AWRI1631_161230;SCRG_02352;VIN7_10317;K7_KES1	tr|N1NX15|N1NX15_YEASC Kes1p OS=Saccharomyces cerevisiae (strain CEN.PK113-7D) OX=889517 GN=CENPK1137D_1554 PE=3 SV=1;tr|H0GPH5|H0GPH5_SACCK Kes1p OS=Saccharomyces cerevisiae x Saccharomyces kudriavzevii (strain VIN7) OX=1095631 GN=VIN7_4899 PE=3 SV=1;tr|C	17	4	4	4	4	3	4	4	4	4	4	4	4	4	4	4	3	4	4	4	3	4	4	4	4	4	4	4	4	4	4	3	4	4	4	3	4	4	4	4	4	4
N1P1H9;H0GPI6;G2WP50;C8ZIP9;C7GJ84;B5VT34;B3LKU4;A6ZWC1;P26321;A0A0L8R9U0;J5PVM9;H0H1Z9;J8Q199;Q6FJY0;A0A0W0D8A0;I2H9I8;G8ZMS3;A7TKQ5;H2AZB5;G8YDD8;G0WBC2;G0VCD2;A0A2H0ZCP9;A0A0L0P6C5;G8BVT8;W0T873;R7YQC0	N1P1H9;H0GPI6;G2WP50;C8ZIP9;C7GJ84;B5VT34;B3LKU4;A6ZWC1;P26321;A0A0L8R9U0;J5PVM9;H0H1Z9;J8Q199;Q6FJY0;A0A0W0D8A0;I2H9I8;G8ZMS3;A7TKQ5	10;10;10;10;10;10;10;10;10;9;8;8;7;7;7;6;6;6;4;4;4;4;4;4;2;1;1	10;10;10;10;10;10;10;10;10;9;8;8;7;7;7;6;6;6;4;4;4;4;4;4;2;1;1	10;10;10;10;10;10;10;10;10;9;8;8;7;7;7;6;6;6;4;4;4;4;4;4;2;1;1	60S ribosomal protein L5	CENPK1137D_1567;VIN7_4910;K7_RPL5;EC1118_1P2_1640g;RPL5;AWRI1631_161330;SCRG_02364;VIN7_10328	tr|N1P1H9|N1P1H9_YEASC Rpl5p OS=Saccharomyces cerevisiae (strain CEN.PK113-7D) OX=889517 GN=CENPK1137D_1567 PE=3 SV=1;tr|H0GPI6|H0GPI6_SACCK Rpl5p OS=Saccharomyces cerevisiae x Saccharomyces kudriavzevii (strain VIN7) OX=1095631 GN=VIN7_4910 PE=3 SV=1;tr|G	27	10	10	10	9	9	9	9	9	9	9	9	9	9	9	9	9	10	9	9	9	9	9	9	9	9	9	9	9	9	9	9	10	9	9	9	9	9	9	9	9	9
N1NX64;H0GPM1;G2WP90;C8ZIT9;C7GJ45;B5VT72;B3LKY2;A6ZWG0;P41921;J8PYD8;J6EGE7;A0A0L8R9W6;A0A5C1DNF8;A0A510NYF0;A0A2H0ZNK4;A0A0L0P6W8;A0A202G899;G3B999;C4XZ89;A0A4P6XQZ2;A5DJ80	N1NX64;H0GPM1;G2WP90;C8ZIT9;C7GJ45;B5VT72;B3LKY2;A6ZWG0;P41921	4;4;4;4;4;4;4;4;4;1;1;1;1;1;1;1;1;1;1;1;1	4;4;4;4;4;4;4;4;4;1;1;1;1;1;1;1;1;1;1;1;1	4;4;4;4;4;4;4;4;4;1;1;1;1;1;1;1;1;1;1;1;1	Glutathione reductase	CENPK1137D_1609;VIN7_4947;K7_GLR1;EC1118_1P2_2102g;GLR1;AWRI1631_161710;SCRG_02404	tr|N1NX64|N1NX64_YEASC Glutathione reductase OS=Saccharomyces cerevisiae (strain CEN.PK113-7D) OX=889517 GN=CENPK1137D_1609 PE=3 SV=1;tr|H0GPM1|H0GPM1_SACCK Glutathione reductase OS=Saccharomyces cerevisiae x Saccharomyces kudriavzevii (strain VIN7) OX=109	21	4	4	4	3	3	3	3	3	3	3	3	3	3	3	3	3	4	3	3	3	3	3	3	3	3	3	3	3	3	3	3	4	3	3	3	3	3	3	3	3	3
N1NX93;H0GPP5;G2WPB8;E9P9H2;C8ZIW9;C7GTZ5;B3LL07;A6ZWI7;P54115;B5VTA0;A0A0L8R9Z8;J8LH53;H0H249;G0WBI7;J6ENP6	N1NX93;H0GPP5;G2WPB8;E9P9H2;C8ZIW9;C7GTZ5;B3LL07;A6ZWI7;P54115;B5VTA0;A0A0L8R9Z8;J8LH53;H0H249	14;14;14;14;14;14;14;14;14;13;9;9;9;4;2	14;14;14;14;14;14;14;14;14;13;9;9;9;4;2	14;14;14;14;14;14;14;14;14;13;9;9;9;4;2	Magnesium-activated aldehyde dehydrogenase, cytosolic	CENPK1137D_1639;VIN7_4973;K7_ALD6;ALD6;EC1118_1P2_2432g;SCRG_02431;AWRI1631_162050;VIN7_10393	tr|N1NX93|N1NX93_YEASC Ald6p OS=Saccharomyces cerevisiae (strain CEN.PK113-7D) OX=889517 GN=CENPK1137D_1639 PE=3 SV=1;tr|H0GPP5|H0GPP5_SACCK Ald6p OS=Saccharomyces cerevisiae x Saccharomyces kudriavzevii (strain VIN7) OX=1095631 GN=VIN7_4973 PE=3 SV=1;tr|G	15	14	14	14	14	14	14	14	13	14	14	14	12	13	12	11	11	13	12	14	14	14	14	13	14	14	14	12	13	12	11	11	13	12	14	14	14	14	13	14	14	14
N1NW49;H0GPQ8;G2WPD0;C8ZIY1;C7GU06;B5VTB2;B3LL19;A6ZWK0;P29547;W0THT7;J8QG94;H0H260;G0VCL4;G0WBK0;J8PY65	N1NW49;H0GPQ8;G2WPD0;C8ZIY1;C7GU06;B5VTB2;B3LL19;A6ZWK0;P29547	4;4;4;4;4;4;4;4;4;1;1;1;1;1;1	3;3;3;3;3;3;3;3;3;1;1;1;1;1;1	3;3;3;3;3;3;3;3;3;1;1;1;1;1;1	Elongation factor 1-gamma 1	CENPK1137D_1653;VIN7_4986;K7_CAM1;EC1118_1P2_2575g;CAM1;AWRI1631_162170;SCRG_02444	tr|N1NW49|N1NW49_YEASC Cam1p OS=Saccharomyces cerevisiae (strain CEN.PK113-7D) OX=889517 GN=CENPK1137D_1653 PE=4 SV=1;tr|H0GPQ8|H0GPQ8_SACCK Cam1p OS=Saccharomyces cerevisiae x Saccharomyces kudriavzevii (strain VIN7) OX=1095631 GN=VIN7_4986 PE=4 SV=1;tr|G	15	4	3	3	4	4	4	3	4	4	4	4	4	4	4	4	4	4	4	3	3	3	2	3	3	3	3	3	3	3	3	3	3	3	3	3	3	2	3	3	3	3
N1NW56;H0GPS3;G2WPF1;C8ZJ01;C7GU24;B5VTD5;B3LL36;A6ZWL9;P41338;P10551;F8KA89;F8KA87;A0A0L8RA10;J8Q0X2;H0H274;F8KA88;F8KA84;I2GV12;A7TRT7;Q6CR40;Q6FKD8;A0A0W0ER64;S6E701;G0WBL7;G0VCN0;A0A1S7HMV4;A0A1S7HBL6;F2QP92;C4QY22;A0A1B2J708	N1NW56;H0GPS3;G2WPF1;C8ZJ01;C7GU24;B5VTD5;B3LL36;A6ZWL9;P41338;P10551;F8KA89;F8KA87;A0A0L8RA10;J8Q0X2	11;11;11;11;11;11;11;11;11;7;7;7;7;7;5;5;5;1;1;1;1;1;1;1;1;1;1;1;1;1	11;11;11;11;11;11;11;11;11;7;7;7;7;7;5;5;5;1;1;1;1;1;1;1;1;1;1;1;1;1	11;11;11;11;11;11;11;11;11;7;7;7;7;7;5;5;5;1;1;1;1;1;1;1;1;1;1;1;1;1	Acetyl-CoA acetyltransferase	CENPK1137D_1673;VIN7_5002;K7_ERG10;EC1118_1P2_2806g;ERG10;AWRI1631_162400;SCRG_02463	tr|N1NW56|N1NW56_YEASC Erg10p OS=Saccharomyces cerevisiae (strain CEN.PK113-7D) OX=889517 GN=CENPK1137D_1673 PE=3 SV=1;tr|H0GPS3|H0GPS3_SACCK Erg10p OS=Saccharomyces cerevisiae x Saccharomyces kudriavzevii (strain VIN7) OX=1095631 GN=VIN7_5002 PE=3 SV=1;tr	30	11	11	11	10	8	10	10	9	10	9	9	9	9	11	10	10	10	9	10	8	10	10	9	10	9	9	9	9	11	10	10	10	9	10	8	10	10	9	10	9	9
[truncated: 295 more rows]
[truncated: 120 more columns]

## Sheet: peptides
Sequence	N-term cleavage window	C-term cleavage window	Amino acid before	First amino acid	Second amino acid	Second last amino acid	Last amino acid	Amino acid after	A Count	R Count	N Count	D Count	C Count	Q Count	E Count	G Count	H Count	I Count	L Count	K Count	M Count	F Count	P Count	S Count	T Count	W Count	Y Count	V Count	U Count	O Count	Length	Missed cleavages	Mass	Proteins	Leading razor protein	Start position	End position	Gene names	Protein names	Unique (Groups)	Unique (Proteins)	Charges	PEP	Score	Identification type 30-1	Identification type 30-2	Identification type 30-3	Identification type 30-4	Identification type 30-6
[truncated: 3,755 more rows]
[truncated: 66 more columns]

[truncated: 1 more sheets: DEP]
