# Supplementary material for: Impact of alanyl-tRNA synthetase editing deficiency in yeast
Source: Nucleic Acids Res. 2021 Sep 9;49(17):9953–64. doi: 10.1093/nar/gkab766 (PMC8464055; doi:10.1093/nar/gkab766)
Supplement: gkab766_Supplemental_Files [file gkab766_supplemental_files.zip › Table S3.xlsx]

## Sheet: 37deg C719A vs WT upregulated
GroupID	Category	Term	Description	LogP	Log(q-value)	InTerm_InList	Genes	Symbols
1_Summary	GO Biological Processes	GO:0008652	cellular amino acid biosynthetic process	-14.5835	-10.7711	15/129	850327,850342,850348,851237,851346,851425,852729,853025,853573,853669,854557,854852,855084,856234,856268,852241,854513	HIS4,LEU2,ILV6,GDH3,LYS20,LYS21,ARO2,ASN2,CPA2,TRP3,GDH1,LYS1,ARG7,MRI1,ASN1,URA7,ALA1
1_Member	GO Biological Processes	GO:0008652	cellular amino acid biosynthetic process	-14.5835	-10.7711	15/129	850327,850342,850348,851237,851346,851425,852729,853025,853573,853669,854557,854852,855084,856234,856268	HIS4,LEU2,ILV6,GDH3,LYS20,LYS21,ARO2,ASN2,CPA2,TRP3,GDH1,LYS1,ARG7,MRI1,ASN1
1_Member	GO Biological Processes	GO:1901607	alpha-amino acid biosynthetic process	-13.5917	-10.0804	14/120	850327,850342,850348,851237,851346,851425,853025,853573,853669,854557,854852,855084,856234,856268	HIS4,LEU2,ILV6,GDH3,LYS20,LYS21,ASN2,CPA2,TRP3,GDH1,LYS1,ARG7,MRI1,ASN1
1_Member	GO Biological Processes	GO:0006520	cellular amino acid metabolic process	-12.7516	-9.41636	17/248	850327,850342,850348,851237,851346,851425,852241,852729,853025,853573,853669,854513,854557,854852,855084,856234,856268	HIS4,LEU2,ILV6,GDH3,LYS20,LYS21,URA7,ARO2,ASN2,CPA2,TRP3,ALA1,GDH1,LYS1,ARG7,MRI1,ASN1
1_Member	GO Biological Processes	GO:1901605	alpha-amino acid metabolic process	-12.4013	-9.19096	15/180	850327,850342,850348,851237,851346,851425,852241,853025,853573,853669,854557,854852,855084,856234,856268	HIS4,LEU2,ILV6,GDH3,LYS20,LYS21,URA7,ASN2,CPA2,TRP3,GDH1,LYS1,ARG7,MRI1,ASN1
1_Member	GO Biological Processes	GO:0016053	organic acid biosynthetic process	-11.0352	-8.00094	15/223	850327,850342,850348,851237,851346,851425,852729,853025,853573,853669,854557,854852,855084,856234,856268	HIS4,LEU2,ILV6,GDH3,LYS20,LYS21,ARO2,ASN2,CPA2,TRP3,GDH1,LYS1,ARG7,MRI1,ASN1
1_Member	GO Biological Processes	GO:0046394	carboxylic acid biosynthetic process	-11.0352	-8.00094	15/223	850327,850342,850348,851237,851346,851425,852729,853025,853573,853669,854557,854852,855084,856234,856268	HIS4,LEU2,ILV6,GDH3,LYS20,LYS21,ARO2,ASN2,CPA2,TRP3,GDH1,LYS1,ARG7,MRI1,ASN1
1_Member	GO Biological Processes	GO:0019752	carboxylic acid metabolic process	-9.00371	-6.03642	17/424	850327,850342,850348,851237,851346,851425,852241,852729,853025,853573,853669,854513,854557,854852,855084,856234,856268	HIS4,LEU2,ILV6,GDH3,LYS20,LYS21,URA7,ARO2,ASN2,CPA2,TRP3,ALA1,GDH1,LYS1,ARG7,MRI1,ASN1
1_Member	GO Biological Processes	GO:0043436	oxoacid metabolic process	-8.70836	-5.81998	17/443	850327,850342,850348,851237,851346,851425,852241,852729,853025,853573,853669,854513,854557,854852,855084,856234,856268	HIS4,LEU2,ILV6,GDH3,LYS20,LYS21,URA7,ARO2,ASN2,CPA2,TRP3,ALA1,GDH1,LYS1,ARG7,MRI1,ASN1
1_Member	GO Biological Processes	GO:0006082	organic acid metabolic process	-8.67812	-5.81998	17/445	850327,850342,850348,851237,851346,851425,852241,852729,853025,853573,853669,854513,854557,854852,855084,856234,856268	HIS4,LEU2,ILV6,GDH3,LYS20,LYS21,URA7,ARO2,ASN2,CPA2,TRP3,ALA1,GDH1,LYS1,ARG7,MRI1,ASN1
1_Member	GO Biological Processes	GO:0044283	small molecule biosynthetic process	-8.54227	-5.72989	16/392	850327,850342,850348,851237,851346,851425,852241,852729,853025,853573,853669,854557,854852,855084,856234,856268	HIS4,LEU2,ILV6,GDH3,LYS20,LYS21,URA7,ARO2,ASN2,CPA2,TRP3,GDH1,LYS1,ARG7,MRI1,ASN1
1_Member	KEGG Pathway	ko01230	Biosynthesis of amino acids	-6.9062	-4.26991	9/123	850327,850342,850348,851346,851425,852729,853669,854852,855084	HIS4,LEU2,ILV6,LYS20,LYS21,ARO2,TRP3,LYS1,ARG7
1_Member	KEGG Pathway	sce01230	Biosynthesis of amino acids	-6.9062	-4.26991	9/123	850327,850342,850348,851346,851425,852729,853669,854852,855084	HIS4,LEU2,ILV6,LYS20,LYS21,ARO2,TRP3,LYS1,ARG7
1_Member	KEGG Pathway	ko01210	2-Oxocarboxylic acid metabolism	-5.42633	-3.1191	5/35	850342,850348,851346,851425,855084	LEU2,ILV6,LYS20,LYS21,ARG7
1_Member	KEGG Pathway	sce01210	2-Oxocarboxylic acid metabolism	-5.42633	-3.1191	5/35	850342,850348,851346,851425,855084	LEU2,ILV6,LYS20,LYS21,ARG7
1_Member	KEGG Pathway	sce01100	Metabolic pathways	-4.90709	-2.66291	16/717	850327,850342,850348,851237,851346,851425,852241,852729,853025,853573,853669,854557,854852,855084,856234,856268	HIS4,LEU2,ILV6,GDH3,LYS20,LYS21,URA7,ARO2,ASN2,CPA2,TRP3,GDH1,LYS1,ARG7,MRI1,ASN1
1_Member	KEGG Pathway	sce01110	Biosynthesis of secondary metabolites	-3.73345	-1.60231	9/300	850327,850342,850348,852729,853025,853669,854852,855084,856268	HIS4,LEU2,ILV6,ARO2,ASN2,TRP3,LYS1,ARG7,ASN1
1_Member	KEGG Pathway	sce01130	Biosynthesis of antibiotics	-3.05489	-1.00594	7/226	850348,851346,851425,852729,853669,854852,855084	ILV6,LYS20,LYS21,ARO2,TRP3,LYS1,ARG7
2_Summary	GO Biological Processes	GO:0009064	glutamine family amino acid metabolic process	-8.23865	-5.46767	8/60	851237,852241,853025,853573,853669,854557,855084,856268,852729	GDH3,URA7,ASN2,CPA2,TRP3,GDH1,ARG7,ASN1,ARO2
2_Member	GO Biological Processes	GO:0009064	glutamine family amino acid metabolic process	-8.23865	-5.46767	8/60	851237,852241,853025,853573,853669,854557,855084,856268	GDH3,URA7,ASN2,CPA2,TRP3,GDH1,ARG7,ASN1
2_Member	KEGG Pathway	ko00250	Alanine, aspartate and glutamate metabolism	-5.77266	-3.40744	5/30	851237,853025,853573,854557,856268	GDH3,ASN2,CPA2,GDH1,ASN1
2_Member	KEGG Pathway	sce00250	Alanine, aspartate and glutamate metabolism	-5.77266	-3.40744	5/30	851237,853025,853573,854557,856268	GDH3,ASN2,CPA2,GDH1,ASN1
2_Member	GO Biological Processes	GO:0009084	glutamine family amino acid biosynthetic process	-4.54791	-2.34832	4/26	851237,853573,854557,855084	GDH3,CPA2,GDH1,ARG7
2_Member	KEGG Pathway	ko00220	Arginine biosynthesis	-3.68617	-1.57276	3/17	851237,854557,855084	GDH3,GDH1,ARG7
2_Member	KEGG Pathway	sce00220	Arginine biosynthesis	-3.68617	-1.57276	3/17	851237,854557,855084	GDH3,GDH1,ARG7
2_Member	GO Biological Processes	GO:0043650	dicarboxylic acid biosynthetic process	-3.17396	-1.11133	3/25	851237,852729,854557	GDH3,ARO2,GDH1
2_Member	GO Biological Processes	GO:0043648	dicarboxylic acid metabolic process	-2.29638	-0.32285	3/50	851237,852729,854557	GDH3,ARO2,GDH1
3_Summary	WikiPathways	WP210	Cytoplasmic Ribosomal Proteins	-7.83445	-5.10125	10/131	850590,851575,851636,853262,853674,854117,854229,854673,855543,855655,854379,855984,851431,852003,852740,855611,856742,851548,855269,854513	RPL2A,RPL4B,RPS13,RPL17B,RPL17A,RPS15,RPL3,RPL16A,RPS3,RPL16B,DED1,DBP1,CDC48,RPT3,SEC27,DBP2,RPN3,NOP1,RRP5,ALA1
3_Member	WikiPathways	WP210	Cytoplasmic Ribosomal Proteins	-7.83445	-5.10125	10/131	850590,851575,851636,853262,853674,854117,854229,854673,855543,855655	RPL2A,RPL4B,RPS13,RPL17B,RPL17A,RPS15,RPL3,RPL16A,RPS3,RPL16B
3_Member	GO Biological Processes	GO:0002181	cytoplasmic translation	-7.00511	-4.30667	11/205	850590,851575,851636,853262,853674,854117,854379,854673,855543,855655,855984	RPL2A,RPL4B,RPS13,RPL17B,RPL17A,RPS15,DED1,RPL16A,RPS3,RPL16B,DBP1
3_Member	KEGG Pathway	ko03010	Ribosome	-6.45007	-3.86814	10/183	850590,851575,851636,853262,853674,854117,854229,854673,855543,855655	RPL2A,RPL4B,RPS13,RPL17B,RPL17A,RPS15,RPL3,RPL16A,RPS3,RPL16B
3_Member	KEGG Pathway	sce03010	Ribosome	-6.45007	-3.86814	10/183	850590,851575,851636,853262,853674,854117,854229,854673,855543,855655	RPL2A,RPL4B,RPS13,RPL17B,RPL17A,RPS15,RPL3,RPL16A,RPS3,RPL16B
3_Member	Reactome Gene Sets	R-SCE-72689	Formation of a pool of free 40S subunits	-6.39851	-3.86488	8/102	850590,851575,851636,853674,854117,854229,854673,855543	RPL2A,RPL4B,RPS13,RPL17A,RPS15,RPL3,RPL16A,RPS3
3_Member	Reactome Gene Sets	R-SCE-72706	GTP hydrolysis and joining of the 60S ribosomal subunit	-6.39851	-3.86488	8/102	850590,851575,851636,853674,854117,854229,854673,855543	RPL2A,RPL4B,RPS13,RPL17A,RPS15,RPL3,RPL16A,RPS3
3_Member	Reactome Gene Sets	R-SCE-1799339	SRP-dependent cotranslational protein targeting to membrane	-6.23746	-3.72611	8/107	850590,851575,851636,853674,854117,854229,854673,855543	RPL2A,RPL4B,RPS13,RPL17A,RPS15,RPL3,RPL16A,RPS3
3_Member	Reactome Gene Sets	R-SCE-975956	Nonsense Mediated Decay (NMD) independent of the Exon Junction Complex (EJC)	-6.17537	-3.68521	8/109	850590,851575,851636,853674,854117,854229,854673,855543	RPL2A,RPL4B,RPS13,RPL17A,RPS15,RPL3,RPL16A,RPS3
3_Member	Reactome Gene Sets	R-SCE-156827	L13a-mediated translational silencing of Ceruloplasmin expression	-5.93905	-3.47369	8/117	850590,851575,851636,853674,854117,854229,854673,855543	RPL2A,RPL4B,RPS13,RPL17A,RPS15,RPL3,RPL16A,RPS3
3_Member	Reactome Gene Sets	R-SCE-927802	Nonsense-Mediated Decay (NMD)	-5.85502	-3.44059	8/120	850590,851575,851636,853674,854117,854229,854673,855543	RPL2A,RPL4B,RPS13,RPL17A,RPS15,RPL3,RPL16A,RPS3
3_Member	Reactome Gene Sets	R-SCE-975957	Nonsense Mediated Decay (NMD) enhanced by the Exon Junction Complex (EJC)	-5.85502	-3.44059	8/120	850590,851575,851636,853674,854117,854229,854673,855543	RPL2A,RPL4B,RPS13,RPL17A,RPS15,RPL3,RPL16A,RPS3
3_Member	Reactome Gene Sets	R-SCE-72737	Cap-dependent Translation Initiation	-5.77331	-3.40744	8/123	850590,851575,851636,853674,854117,854229,854673,855543	RPL2A,RPL4B,RPS13,RPL17A,RPS15,RPL3,RPL16A,RPS3
3_Member	Reactome Gene Sets	R-SCE-72613	Eukaryotic Translation Initiation	-5.74657	-3.39659	8/124	850590,851575,851636,853674,854117,854229,854673,855543	RPL2A,RPL4B,RPS13,RPL17A,RPS15,RPL3,RPL16A,RPS3
3_Member	Reactome Gene Sets	R-SCE-392499	Metabolism of proteins	-5.64135	-3.3061	13/407	850590,851431,851575,851636,852003,852740,853674,854117,854229,854673,855543,855611,856742	RPL2A,CDC48,RPL4B,RPS13,RPT3,SEC27,RPL17A,RPS15,RPL3,RPL16A,RPS3,DBP2,RPN3
3_Member	Reactome Gene Sets	R-SCE-72766	Translation	-5.25731	-2.96345	8/144	850590,851575,851636,853674,854117,854229,854673,855543	RPL2A,RPL4B,RPS13,RPL17A,RPS15,RPL3,RPL16A,RPS3
3_Member	Reactome Gene Sets	R-SCE-8953854	Metabolism of RNA	-5.05879	-2.79048	10/260	850590,851548,851575,851636,853674,854117,854229,854673,855269,855543	RPL2A,NOP1,RPL4B,RPS13,RPL17A,RPS15,RPL3,RPL16A,RRP5,RPS3
3_Member	GO Biological Processes	GO:0006412	translation	-2.73032	-0.703276	13/777	850590,851575,851636,853262,853674,854117,854229,854379,854513,854673,855543,855655,855984	RPL2A,RPL4B,RPS13,RPL17B,RPL17A,RPS15,RPL3,DED1,ALA1,RPL16A,RPS3,RPL16B,DBP1
3_Member	GO Biological Processes	GO:0043043	peptide biosynthetic process	-2.70975	-0.689761	13/781	850590,851575,851636,853262,853674,854117,854229,854379,854513,854673,855543,855655,855984	RPL2A,RPL4B,RPS13,RPL17B,RPL17A,RPS15,RPL3,DED1,ALA1,RPL16A,RPS3,RPL16B,DBP1
3_Member	Reactome Gene Sets	R-SCE-72695	Formation of the ternary complex, and subsequently, the 43S complex	-2.24847	-0.288789	3/52	851636,854117,855543	RPS13,RPS15,RPS3
3_Member	Reactome Gene Sets	R-SCE-72702	Ribosomal scanning and start codon recognition	-2.11618	-0.184615	3/58	851636,854117,855543	RPS13,RPS15,RPS3
4_Summary	GO Biological Processes	GO:0009067	aspartate family amino acid biosynthetic process	-5.92434	-3.47369	6/51	851346,851425,853025,854852,856234,856268	LYS20,LYS21,ASN2,LYS1,MRI1,ASN1
4_Member	GO Biological Processes	GO:0009067	aspartate family amino acid biosynthetic process	-5.92434	-3.47369	6/51	851346,851425,853025,854852,856234,856268	LYS20,LYS21,ASN2,LYS1,MRI1,ASN1
4_Member	GO Biological Processes	GO:0009066	aspartate family amino acid metabolic process	-5.21675	-2.93585	6/67	851346,851425,853025,854852,856234,856268	LYS20,LYS21,ASN2,LYS1,MRI1,ASN1
4_Member	WikiPathways	WP533	Lysine Biosynthesis	-4.95332	-2.69724	3/7	851346,851425,854852	LYS20,LYS21,LYS1
4_Member	KEGG Pathway	M00030	Lysine biosynthesis, AAA pathway, 2-oxoglutarate => 2-aminoadipate => lysine	-4.57737	-2.36705	3/9	851346,851425,854852	LYS20,LYS21,LYS1
4_Member	KEGG Pathway	sce_M00030	Lysine biosynthesis, AAA pathway, 2-oxoglutarate => 2-aminoadipate => lysine	-4.57737	-2.36705	3/9	851346,851425,854852	LYS20,LYS21,LYS1
4_Member	GO Biological Processes	GO:0019878	lysine biosynthetic process via aminoadipic acid	-4.16562	-1.99669	3/12	851346,851425,854852	LYS20,LYS21,LYS1
4_Member	KEGG Pathway	ko00300	Lysine biosynthesis	-4.16562	-1.99669	3/12	851346,851425,854852	LYS20,LYS21,LYS1
4_Member	KEGG Pathway	sce00300	Lysine biosynthesis	-4.16562	-1.99669	3/12	851346,851425,854852	LYS20,LYS21,LYS1
4_Member	GO Biological Processes	GO:0009085	lysine biosynthetic process	-3.9512	-1.79203	3/14	851346,851425,854852	LYS20,LYS21,LYS1
4_Member	GO Biological Processes	GO:0006553	lysine metabolic process	-3.85641	-1.71613	3/15	851346,851425,854852	LYS20,LYS21,LYS1
5_Summary	GO Biological Processes	GO:0006541	glutamine metabolic process	-4.76873	-2.53614	4/23	852241,853025,853669,856268	URA7,ASN2,TRP3,ASN1
5_Member	GO Biological Processes	GO:0006541	glutamine metabolic process	-4.76873	-2.53614	4/23	852241,853025,853669,856268	URA7,ASN2,TRP3,ASN1
6_Summary	GO Biological Processes	GO:0022613	ribonucleoprotein complex biogenesis	-3.89181	-1.74219	12/508	851548,851636,853064,853262,853674,854117,854229,854379,855269,855543,855611,855984,851431,854513	NOP1,RPS13,NSR1,RPL17B,RPL17A,RPS15,RPL3,DED1,RRP5,RPS3,DBP2,DBP1,CDC48,ALA1
6_Member	GO Biological Processes	GO:0022613	ribonucleoprotein complex biogenesis	-3.89181	-1.74219	12/508	851548,851636,853064,853262,853674,854117,854229,854379,855269,855543,855611,855984	NOP1,RPS13,NSR1,RPL17B,RPL17A,RPS15,RPL3,DED1,RRP5,RPS3,DBP2,DBP1
6_Member	GO Biological Processes	GO:0042254	ribosome biogenesis	-3.48501	-1.3802	10/398	851548,851636,853064,853262,853674,854117,854229,855269,855543,855611	NOP1,RPS13,NSR1,RPL17B,RPL17A,RPS15,RPL3,RRP5,RPS3,DBP2
6_Member	GO Biological Processes	GO:0016072	rRNA metabolic process	-3.44239	-1.34601	9/328	851431,851548,851636,853064,853262,853674,854229,855269,855611	CDC48,NOP1,RPS13,NSR1,RPL17B,RPL17A,RPL3,RRP5,DBP2
6_Member	GO Biological Processes	GO:0022618	ribonucleoprotein complex assembly	-3.32105	-1.23295	7/204	853064,854117,854229,854379,855269,855611,855984	NSR1,RPS15,RPL3,DED1,RRP5,DBP2,DBP1
6_Member	GO Biological Processes	GO:0071826	ribonucleoprotein complex subunit organization	-3.18386	-1.11185	7/215	853064,854117,854229,854379,855269,855611,855984	NSR1,RPS15,RPL3,DED1,RRP5,DBP2,DBP1
6_Member	GO Biological Processes	GO:0006364	rRNA processing	-3.16783	-1.11133	8/284	851548,851636,853064,853262,853674,854229,855269,855611	NOP1,RPS13,NSR1,RPL17B,RPL17A,RPL3,RRP5,DBP2
6_Member	GO Biological Processes	GO:0000028	ribosomal small subunit assembly	-3.02671	-0.985181	3/28	853064,854117,855269	NSR1,RPS15,RRP5
6_Member	GO Biological Processes	GO:0034470	ncRNA processing	-2.78089	-0.746659	9/405	851548,851636,853064,853262,853674,854229,854513,855269,855611	NOP1,RPS13,NSR1,RPL17B,RPL17A,RPL3,ALA1,RRP5,DBP2
6_Member	GO Biological Processes	GO:0042255	ribosome assembly	-2.68308	-0.670044	4/78	853064,854117,854229,855269	NSR1,RPS15,RPL3,RRP5
6_Member	GO Biological Processes	GO:0034660	ncRNA metabolic process	-2.57638	-0.586427	10/521	851431,851548,851636,853064,853262,853674,854229,854513,855269,855611	CDC48,NOP1,RPS13,NSR1,RPL17B,RPL17A,RPL3,ALA1,RRP5,DBP2
6_Member	GO Biological Processes	GO:0000463	maturation of LSU-rRNA from tricistronic rRNA transcript (SSU-rRNA, 5.8S rRNA, LSU-rRNA)	-2.32114	-0.341269	3/49	853262,853674,855269	RPL17B,RPL17A,RRP5
6_Member	GO Biological Processes	GO:0006396	RNA processing	-2.24383	-0.288789	10/579	851548,851636,853064,853262,853674,854229,854379,854513,855269,855611	NOP1,RPS13,NSR1,RPL17B,RPL17A,RPL3,DED1,ALA1,RRP5,DBP2
6_Member	GO Biological Processes	GO:0000478	endonucleolytic cleavage involved in rRNA processing	-2.11618	-0.184615	3/58	853262,853674,855269	RPL17B,RPL17A,RRP5
6_Member	GO Biological Processes	GO:0000479	endonucleolytic cleavage of tricistronic rRNA transcript (SSU-rRNA, 5.8S rRNA, LSU-rRNA)	-2.11618	-0.184615	3/58	853262,853674,855269	RPL17B,RPL17A,RRP5
6_Member	GO Biological Processes	GO:0000470	maturation of LSU-rRNA	-2.09562	-0.169737	3/59	853262,853674,855269	RPL17B,RPL17A,RRP5
7_Summary	GO Biological Processes	GO:0009073	aromatic amino acid family biosynthetic process	-3.22735	-1.14736	3/24	850327,852729,853669	HIS4,ARO2,TRP3
7_Member	GO Biological Processes	GO:0009073	aromatic amino acid family biosynthetic process	-3.22735	-1.14736	3/24	850327,852729,853669	HIS4,ARO2,TRP3
7_Member	GO Biological Processes	GO:0009072	aromatic amino acid family metabolic process	-2.67071	-0.664515	3/37	850327,852729,853669	HIS4,ARO2,TRP3
8_Summary	Reactome Gene Sets	R-SCE-5688426	Deubiquitination	-2.63712	-0.637651	3/38	851431,852003,856742	CDC48,RPT3,RPN3
8_Member	Reactome Gene Sets	R-SCE-5688426	Deubiquitination	-2.63712	-0.637651	3/38	851431,852003,856742	CDC48,RPT3,RPN3
9_Summary	GO Biological Processes	GO:0009119	ribonucleoside metabolic process	-2.57273	-0.586427	3/40	852241,853573,856234	URA7,CPA2,MRI1
9_Member	GO Biological Processes	GO:0009119	ribonucleoside metabolic process	-2.57273	-0.586427	3/40	852241,853573,856234	URA7,CPA2,MRI1
9_Member	GO Biological Processes	GO:0009116	nucleoside metabolic process	-2.27216	-0.304882	3/51	852241,853573,856234	URA7,CPA2,MRI1
9_Member	GO Biological Processes	GO:1901657	glycosyl compound metabolic process	-2.15851	-0.209453	3/56	852241,853573,856234	URA7,CPA2,MRI1

## Sheet: 37deg C719A vs WT downregulated
GroupID	Category	Term	Description	LogP	Log(q-value)	InTerm_InList	Genes	Symbols
1_Summary	WikiPathways	WP112	Principle Pathways of Carbon Metabolism	-12.2302	-8.41784	12/79	850317,850370,850614,851068,852495,853169,853395,853465,854068,855349,855691,855732,855131,855363,853604,851607,852773,853097,855943,856147,856825,850633,853149,854855,851259,851565	GLK1,PGK1,HXK1,TAL1,PGI1,ENO1,TDH1,TDH2,ADH1,ADH2,IDH1,CIT1,PGM2,YMR315W,HOM6,KRS1,ARC1,TYS1,CDC60,GLN1,MET6,HSP104,YHB1,HYR1,SSA1,YRB1
1_Member	WikiPathways	WP112	Principle Pathways of Carbon Metabolism	-12.2302	-8.41784	12/79	850317,850370,850614,851068,852495,853169,853395,853465,854068,855349,855691,855732	GLK1,PGK1,HXK1,TAL1,PGI1,ENO1,TDH1,TDH2,ADH1,ADH2,IDH1,CIT1
1_Member	KEGG Pathway	ko00010	Glycolysis / Gluconeogenesis	-10.7765	-7.74229	10/58	850317,850370,850614,852495,853169,853395,853465,854068,855131,855349	GLK1,PGK1,HXK1,PGI1,ENO1,TDH1,TDH2,ADH1,PGM2,ADH2
1_Member	KEGG Pathway	sce00010	Glycolysis / Gluconeogenesis	-10.7765	-7.74229	10/58	850317,850370,850614,852495,853169,853395,853465,854068,855131,855349	GLK1,PGK1,HXK1,PGI1,ENO1,TDH1,TDH2,ADH1,PGM2,ADH2
1_Member	GO Biological Processes	GO:0046496	nicotinamide nucleotide metabolic process	-10.5396	-7.57236	11/83	850317,850370,850614,851068,852495,853169,853395,853465,854068,855349,855363	GLK1,PGK1,HXK1,TAL1,PGI1,ENO1,TDH1,TDH2,ADH1,ADH2,YMR315W
1_Member	GO Biological Processes	GO:0019362	pyridine nucleotide metabolic process	-10.4812	-7.57189	11/84	850317,850370,850614,851068,852495,853169,853395,853465,854068,855349,855363	GLK1,PGK1,HXK1,TAL1,PGI1,ENO1,TDH1,TDH2,ADH1,ADH2,YMR315W
1_Member	GO Biological Processes	GO:0072524	pyridine-containing compound metabolic process	-9.83464	-7.06366	11/96	850317,850370,850614,851068,852495,853169,853395,853465,854068,855349,855363	GLK1,PGK1,HXK1,TAL1,PGI1,ENO1,TDH1,TDH2,ADH1,ADH2,YMR315W
1_Member	GO Biological Processes	GO:0006733	oxidoreduction coenzyme metabolic process	-9.6389	-6.9057	11/100	850317,850370,850614,851068,852495,853169,853395,853465,854068,855349,855363	GLK1,PGK1,HXK1,TAL1,PGI1,ENO1,TDH1,TDH2,ADH1,ADH2,YMR315W
1_Member	GO Biological Processes	GO:0046031	ADP metabolic process	-9.40349	-6.72446	8/38	850317,850370,850614,852495,853169,853395,853465,854068	GLK1,PGK1,HXK1,PGI1,ENO1,TDH1,TDH2,ADH1
1_Member	Reactome Gene Sets	R-SCE-70171	Glycolysis	-9.35779	-6.72446	7/24	850317,850370,850614,852495,853169,853395,853465	GLK1,PGK1,HXK1,PGI1,ENO1,TDH1,TDH2
1_Member	GO Biological Processes	GO:0009135	purine nucleoside diphosphate metabolic process	-9.30639	-6.72446	8/39	850317,850370,850614,852495,853169,853395,853465,854068	GLK1,PGK1,HXK1,PGI1,ENO1,TDH1,TDH2,ADH1
1_Member	GO Biological Processes	GO:0009166	nucleotide catabolic process	-9.30639	-6.72446	8/39	850317,850370,850614,852495,853169,853395,853465,855732	GLK1,PGK1,HXK1,PGI1,ENO1,TDH1,TDH2,CIT1
1_Member	GO Biological Processes	GO:0009179	purine ribonucleoside diphosphate metabolic process	-9.30639	-6.72446	8/39	850317,850370,850614,852495,853169,853395,853465,854068	GLK1,PGK1,HXK1,PGI1,ENO1,TDH1,TDH2,ADH1
1_Member	GO Biological Processes	GO:0009185	ribonucleoside diphosphate metabolic process	-9.12042	-6.5728	8/41	850317,850370,850614,852495,853169,853395,853465,854068	GLK1,PGK1,HXK1,PGI1,ENO1,TDH1,TDH2,ADH1
1_Member	KEGG Pathway	M00001	Glycolysis (Embden-Meyerhof pathway), glucose => pyruvate	-9.08415	-6.5728	7/26	850317,850370,850614,852495,853169,853395,853465	GLK1,PGK1,HXK1,PGI1,ENO1,TDH1,TDH2
1_Member	KEGG Pathway	sce_M00001	Glycolysis (Embden-Meyerhof pathway), glucose => pyruvate	-9.08415	-6.5728	7/26	850317,850370,850614,852495,853169,853395,853465	GLK1,PGK1,HXK1,PGI1,ENO1,TDH1,TDH2
1_Member	GO Biological Processes	GO:1901292	nucleoside phosphate catabolic process	-8.94446	-6.4543	8/43	850317,850370,850614,852495,853169,853395,853465,855732	GLK1,PGK1,HXK1,PGI1,ENO1,TDH1,TDH2,CIT1
1_Member	KEGG Pathway	sce01130	Biosynthesis of antibiotics	-8.88736	-6.4174	14/226	850317,850370,850614,851068,852495,853169,853395,853465,853604,854068,855131,855349,855691,855732	GLK1,PGK1,HXK1,TAL1,PGI1,ENO1,TDH1,TDH2,HOM6,ADH1,PGM2,ADH2,IDH1,CIT1
1_Member	GO Biological Processes	GO:0019752	carboxylic acid metabolic process	-8.82822	-6.39127	18/424	850317,850370,850614,851607,852495,852773,853097,853169,853395,853465,853604,854068,855349,855691,855732,855943,856147,856825	GLK1,PGK1,HXK1,KRS1,PGI1,ARC1,TYS1,ENO1,TDH1,TDH2,HOM6,ADH1,ADH2,IDH1,CIT1,CDC60,GLN1,MET6
1_Member	GO Biological Processes	GO:0009132	nucleoside diphosphate metabolic process	-8.77751	-6.3801	8/45	850317,850370,850614,852495,853169,853395,853465,854068	GLK1,PGK1,HXK1,PGI1,ENO1,TDH1,TDH2,ADH1
1_Member	GO Biological Processes	GO:0006096	glycolytic process	-8.71678	-6.35156	7/29	850317,850370,850614,852495,853169,853395,853465	GLK1,PGK1,HXK1,PGI1,ENO1,TDH1,TDH2
1_Member	GO Biological Processes	GO:0006757	ATP generation from ADP	-8.71678	-6.35156	7/29	850317,850370,850614,852495,853169,853395,853465	GLK1,PGK1,HXK1,PGI1,ENO1,TDH1,TDH2
1_Member	GO Biological Processes	GO:0006090	pyruvate metabolic process	-8.69714	-6.34716	8/46	850317,850370,850614,852495,853169,853395,853465,854068	GLK1,PGK1,HXK1,PGI1,ENO1,TDH1,TDH2,ADH1
1_Member	GO Biological Processes	GO:0042866	pyruvate biosynthetic process	-8.60401	-6.26875	7/30	850317,850370,850614,852495,853169,853395,853465	GLK1,PGK1,HXK1,PGI1,ENO1,TDH1,TDH2
1_Member	GO Biological Processes	GO:0043436	oxoacid metabolic process	-8.52036	-6.19934	18/443	850317,850370,850614,851607,852495,852773,853097,853169,853395,853465,853604,854068,855349,855691,855732,855943,856147,856825	GLK1,PGK1,HXK1,KRS1,PGI1,ARC1,TYS1,ENO1,TDH1,TDH2,HOM6,ADH1,ADH2,IDH1,CIT1,CDC60,GLN1,MET6
1_Member	GO Biological Processes	GO:0006165	nucleoside diphosphate phosphorylation	-8.49548	-6.19499	7/31	850317,850370,850614,852495,853169,853395,853465	GLK1,PGK1,HXK1,PGI1,ENO1,TDH1,TDH2
1_Member	GO Biological Processes	GO:0006082	organic acid metabolic process	-8.48885	-6.19499	18/445	850317,850370,850614,851607,852495,852773,853097,853169,853395,853465,853604,854068,855349,855691,855732,855943,856147,856825	GLK1,PGK1,HXK1,KRS1,PGI1,ARC1,TYS1,ENO1,TDH1,TDH2,HOM6,ADH1,ADH2,IDH1,CIT1,CDC60,GLN1,MET6
1_Member	GO Biological Processes	GO:0046939	nucleotide phosphorylation	-8.3909	-6.14672	7/32	850317,850370,850614,852495,853169,853395,853465	GLK1,PGK1,HXK1,PGI1,ENO1,TDH1,TDH2
1_Member	Reactome Gene Sets	R-SCE-70326	Glucose metabolism	-8.3909	-6.14672	7/32	850317,850370,850614,852495,853169,853395,853465	GLK1,PGK1,HXK1,PGI1,ENO1,TDH1,TDH2
1_Member	Reactome Gene Sets	R-SCE-71387	Metabolism of carbohydrates	-8.36554	-6.13294	9/73	850317,850370,850614,851068,852495,853169,853395,853465,855131	GLK1,PGK1,HXK1,TAL1,PGI1,ENO1,TDH1,TDH2,PGM2
1_Member	KEGG Pathway	sce01110	Biosynthesis of secondary metabolites	-8.24315	-6.02184	15/300	850317,850370,850614,851068,852495,853169,853395,853465,853604,854068,855131,855349,855691,855732,856825	GLK1,PGK1,HXK1,TAL1,PGI1,ENO1,TDH1,TDH2,HOM6,ADH1,PGM2,ADH2,IDH1,CIT1,MET6
1_Member	KEGG Pathway	ko01200	Carbon metabolism	-7.80347	-5.60387	10/114	850317,850370,850614,851068,852495,853169,853395,853465,855691,855732	GLK1,PGK1,HXK1,TAL1,PGI1,ENO1,TDH1,TDH2,IDH1,CIT1
1_Member	KEGG Pathway	sce01200	Carbon metabolism	-7.80347	-5.60387	10/114	850317,850370,850614,851068,852495,853169,853395,853465,855691,855732	GLK1,PGK1,HXK1,TAL1,PGI1,ENO1,TDH1,TDH2,IDH1,CIT1
1_Member	GO Biological Processes	GO:0006732	coenzyme metabolic process	-7.59996	-5.41089	12/194	850317,850370,850614,851068,852495,853169,853395,853465,854068,855349,855363,855732	GLK1,PGK1,HXK1,TAL1,PGI1,ENO1,TDH1,TDH2,ADH1,ADH2,YMR315W,CIT1
1_Member	WikiPathways	WP515	Glycolysis and Gluconeogenesis	-7.5898	-5.41089	7/41	850370,850614,852495,853169,853465,854068,855349	PGK1,HXK1,PGI1,ENO1,TDH2,ADH1,ADH2
1_Member	GO Biological Processes	GO:0046434	organophosphate catabolic process	-7.51457	-5.34564	8/64	850317,850370,850614,852495,853169,853395,853465,855732	GLK1,PGK1,HXK1,PGI1,ENO1,TDH1,TDH2,CIT1
1_Member	KEGG Pathway	ko01230	Biosynthesis of amino acids	-7.48316	-5.33354	10/123	850370,851068,853169,853395,853465,853604,855691,855732,856147,856825	PGK1,TAL1,ENO1,TDH1,TDH2,HOM6,IDH1,CIT1,GLN1,MET6
1_Member	KEGG Pathway	sce01230	Biosynthesis of amino acids	-7.48316	-5.33354	10/123	850370,851068,853169,853395,853465,853604,855691,855732,856147,856825	PGK1,TAL1,ENO1,TDH1,TDH2,HOM6,IDH1,CIT1,GLN1,MET6
1_Member	GO Biological Processes	GO:0019359	nicotinamide nucleotide biosynthetic process	-7.22622	-5.08594	7/46	850317,850370,850614,852495,853169,853395,853465	GLK1,PGK1,HXK1,PGI1,ENO1,TDH1,TDH2
1_Member	GO Biological Processes	GO:0019363	pyridine nucleotide biosynthetic process	-7.15881	-5.02767	7/47	850317,850370,850614,852495,853169,853395,853465	GLK1,PGK1,HXK1,PGI1,ENO1,TDH1,TDH2
1_Member	GO Biological Processes	GO:0006754	ATP biosynthetic process	-7.02866	-4.90648	7/49	850317,850370,850614,852495,853169,853395,853465	GLK1,PGK1,HXK1,PGI1,ENO1,TDH1,TDH2
1_Member	GO Biological Processes	GO:0006006	glucose metabolic process	-7.00854	-4.90373	8/74	850317,850370,850614,852495,853395,853465,854068,855131	GLK1,PGK1,HXK1,PGI1,TDH1,TDH2,ADH1,PGM2
1_Member	GO Biological Processes	GO:0034404	nucleobase-containing small molecule biosynthetic process	-7.00854	-4.90373	8/74	850317,850370,850614,852495,853169,853395,853465,855732	GLK1,PGK1,HXK1,PGI1,ENO1,TDH1,TDH2,CIT1
1_Member	GO Biological Processes	GO:0009145	purine nucleoside triphosphate biosynthetic process	-6.78525	-4.69714	7/53	850317,850370,850614,852495,853169,853395,853465	GLK1,PGK1,HXK1,PGI1,ENO1,TDH1,TDH2
1_Member	GO Biological Processes	GO:0009206	purine ribonucleoside triphosphate biosynthetic process	-6.78525	-4.69714	7/53	850317,850370,850614,852495,853169,853395,853465	GLK1,PGK1,HXK1,PGI1,ENO1,TDH1,TDH2
1_Member	WikiPathways	WP253	Glycolysis	-6.66045	-4.58046	5/18	850370,852495,853169,853395,853465	PGK1,PGI1,ENO1,TDH1,TDH2
1_Member	Reactome Gene Sets	R-SCE-70263	Gluconeogenesis	-6.53044	-4.45843	5/19	850370,852495,853169,853395,853465	PGK1,PGI1,ENO1,TDH1,TDH2
1_Member	GO Biological Processes	GO:0009201	ribonucleoside triphosphate biosynthetic process	-6.456	-4.3995	7/59	850317,850370,850614,852495,853169,853395,853465	GLK1,PGK1,HXK1,PGI1,ENO1,TDH1,TDH2
1_Member	GO Biological Processes	GO:0072525	pyridine-containing compound biosynthetic process	-6.456	-4.3995	7/59	850317,850370,850614,852495,853169,853395,853465	GLK1,PGK1,HXK1,PGI1,ENO1,TDH1,TDH2
1_Member	GO Biological Processes	GO:0055086	nucleobase-containing small molecule metabolic process	-6.39522	-4.34627	13/300	850317,850370,850614,851068,852495,853169,853395,853465,854068,855131,855349,855363,855732	GLK1,PGK1,HXK1,TAL1,PGI1,ENO1,TDH1,TDH2,ADH1,PGM2,ADH2,YMR315W,CIT1
1_Member	GO Biological Processes	GO:0006091	generation of precursor metabolites and energy	-6.3875	-4.34597	11/203	850317,850370,850614,852495,853169,853395,853465,854068,855131,855691,855732	GLK1,PGK1,HXK1,PGI1,ENO1,TDH1,TDH2,ADH1,PGM2,IDH1,CIT1
1_Member	GO Biological Processes	GO:0016052	carbohydrate catabolic process	-6.37692	-4.34269	8/89	850317,850370,850614,852495,853169,853395,853465,855131	GLK1,PGK1,HXK1,PGI1,ENO1,TDH1,TDH2,PGM2
1_Member	GO Biological Processes	GO:0019318	hexose metabolic process	-6.26486	-4.24487	8/92	850317,850370,850614,852495,853395,853465,854068,855131	GLK1,PGK1,HXK1,PGI1,TDH1,TDH2,ADH1,PGM2
1_Member	GO Biological Processes	GO:0009142	nucleoside triphosphate biosynthetic process	-6.25653	-4.24349	7/63	850317,850370,850614,852495,853169,853395,853465	GLK1,PGK1,HXK1,PGI1,ENO1,TDH1,TDH2
1_Member	GO Biological Processes	GO:0009117	nucleotide metabolic process	-6.23537	-4.22917	12/258	850317,850370,850614,851068,852495,853169,853395,853465,854068,855349,855363,855732	GLK1,PGK1,HXK1,TAL1,PGI1,ENO1,TDH1,TDH2,ADH1,ADH2,YMR315W,CIT1
1_Member	GO Biological Processes	GO:0051186	cofactor metabolic process	-6.11032	-4.11086	12/265	850317,850370,850614,851068,852495,853169,853395,853465,854068,855349,855363,855732	GLK1,PGK1,HXK1,TAL1,PGI1,ENO1,TDH1,TDH2,ADH1,ADH2,YMR315W,CIT1
1_Member	GO Biological Processes	GO:0006753	nucleoside phosphate metabolic process	-6.09277	-4.10056	12/266	850317,850370,850614,851068,852495,853169,853395,853465,854068,855349,855363,855732	GLK1,PGK1,HXK1,TAL1,PGI1,ENO1,TDH1,TDH2,ADH1,ADH2,YMR315W,CIT1
1_Member	GO Biological Processes	GO:0046034	ATP metabolic process	-6.08686	-4.10056	8/97	850317,850370,850614,852495,853169,853395,853465,854068	GLK1,PGK1,HXK1,PGI1,ENO1,TDH1,TDH2,ADH1
1_Member	GO Biological Processes	GO:0016053	organic acid biosynthetic process	-5.97833	-4.0048	11/223	850317,850370,850614,852495,853169,853395,853465,853604,855691,856147,856825	GLK1,PGK1,HXK1,PGI1,ENO1,TDH1,TDH2,HOM6,IDH1,GLN1,MET6
1_Member	GO Biological Processes	GO:0046394	carboxylic acid biosynthetic process	-5.97833	-4.0048	11/223	850317,850370,850614,852495,853169,853395,853465,853604,855691,856147,856825	GLK1,PGK1,HXK1,PGI1,ENO1,TDH1,TDH2,HOM6,IDH1,GLN1,MET6
1_Member	GO Biological Processes	GO:0005996	monosaccharide metabolic process	-5.91884	-3.95772	8/102	850317,850370,850614,852495,853395,853465,854068,855131	GLK1,PGK1,HXK1,PGI1,TDH1,TDH2,ADH1,PGM2
1_Member	GO Biological Processes	GO:0009205	purine ribonucleoside triphosphate metabolic process	-5.91884	-3.95772	8/102	850317,850370,850614,852495,853169,853395,853465,854068	GLK1,PGK1,HXK1,PGI1,ENO1,TDH1,TDH2,ADH1
1_Member	GO Biological Processes	GO:0005975	carbohydrate metabolic process	-5.87145	-3.91641	12/279	850317,850370,850614,850633,851068,852495,853169,853395,853465,854068,855131,855732	GLK1,PGK1,HXK1,HSP104,TAL1,PGI1,ENO1,TDH1,TDH2,ADH1,PGM2,CIT1
1_Member	GO Biological Processes	GO:0044283	small molecule biosynthetic process	-5.8616	-3.91255	14/392	850317,850370,850614,852495,853169,853395,853465,853604,854068,855349,855691,855732,856147,856825	GLK1,PGK1,HXK1,PGI1,ENO1,TDH1,TDH2,HOM6,ADH1,ADH2,IDH1,CIT1,GLN1,MET6
1_Member	GO Biological Processes	GO:0009144	purine nucleoside triphosphate metabolic process	-5.8542	-3.91105	8/104	850317,850370,850614,852495,853169,853395,853465,854068	GLK1,PGK1,HXK1,PGI1,ENO1,TDH1,TDH2,ADH1
1_Member	GO Biological Processes	GO:0009127	purine nucleoside monophosphate biosynthetic process	-5.81376	-3.88219	7/73	850317,850370,850614,852495,853169,853395,853465	GLK1,PGK1,HXK1,PGI1,ENO1,TDH1,TDH2
1_Member	GO Biological Processes	GO:0009168	purine ribonucleoside monophosphate biosynthetic process	-5.81376	-3.88219	7/73	850317,850370,850614,852495,853169,853395,853465	GLK1,PGK1,HXK1,PGI1,ENO1,TDH1,TDH2
1_Member	GO Biological Processes	GO:0009199	ribonucleoside triphosphate metabolic process	-5.729	-3.80833	8/108	850317,850370,850614,852495,853169,853395,853465,854068	GLK1,PGK1,HXK1,PGI1,ENO1,TDH1,TDH2,ADH1
1_Member	GO Biological Processes	GO:0019693	ribose phosphate metabolic process	-5.72861	-3.80833	10/189	850317,850370,850614,851068,852495,853169,853395,853465,854068,855732	GLK1,PGK1,HXK1,TAL1,PGI1,ENO1,TDH1,TDH2,ADH1,CIT1
1_Member	GO Biological Processes	GO:0017144	drug metabolic process	-5.64632	-3.73157	12/293	850317,850370,850614,852495,853149,853169,853395,853465,854068,855349,855691,855732	GLK1,PGK1,HXK1,PGI1,YHB1,ENO1,TDH1,TDH2,ADH1,ADH2,IDH1,CIT1
1_Member	GO Biological Processes	GO:0009150	purine ribonucleotide metabolic process	-5.56138	-3.6521	9/153	850317,850370,850614,852495,853169,853395,853465,854068,855732	GLK1,PGK1,HXK1,PGI1,ENO1,TDH1,TDH2,ADH1,CIT1
1_Member	GO Biological Processes	GO:0009141	nucleoside triphosphate metabolic process	-5.49354	-3.58964	8/116	850317,850370,850614,852495,853169,853395,853465,854068	GLK1,PGK1,HXK1,PGI1,ENO1,TDH1,TDH2,ADH1
1_Member	GO Biological Processes	GO:0006163	purine nucleotide metabolic process	-5.3334	-3.44055	9/163	850317,850370,850614,852495,853169,853395,853465,854068,855732	GLK1,PGK1,HXK1,PGI1,ENO1,TDH1,TDH2,ADH1,CIT1
1_Member	GO Biological Processes	GO:0009126	purine nucleoside monophosphate metabolic process	-5.32865	-3.44055	8/122	850317,850370,850614,852495,853169,853395,853465,854068	GLK1,PGK1,HXK1,PGI1,ENO1,TDH1,TDH2,ADH1
1_Member	GO Biological Processes	GO:0009167	purine ribonucleoside monophosphate metabolic process	-5.32865	-3.44055	8/122	850317,850370,850614,852495,853169,853395,853465,854068	GLK1,PGK1,HXK1,PGI1,ENO1,TDH1,TDH2,ADH1
1_Member	GO Biological Processes	GO:0009152	purine ribonucleotide biosynthetic process	-5.26259	-3.38471	7/88	850317,850370,850614,852495,853169,853395,853465	GLK1,PGK1,HXK1,PGI1,ENO1,TDH1,TDH2
1_Member	GO Biological Processes	GO:0072330	monocarboxylic acid biosynthetic process	-5.26259	-3.38471	7/88	850317,850370,850614,852495,853169,853395,853465	GLK1,PGK1,HXK1,PGI1,ENO1,TDH1,TDH2
1_Member	GO Biological Processes	GO:0009156	ribonucleoside monophosphate biosynthetic process	-5.22965	-3.35679	7/89	850317,850370,850614,852495,853169,853395,853465	GLK1,PGK1,HXK1,PGI1,ENO1,TDH1,TDH2
1_Member	GO Biological Processes	GO:0009259	ribonucleotide metabolic process	-5.20418	-3.33628	9/169	850317,850370,850614,852495,853169,853395,853465,854068,855732	GLK1,PGK1,HXK1,PGI1,ENO1,TDH1,TDH2,ADH1,CIT1
1_Member	GO Biological Processes	GO:0009124	nucleoside monophosphate biosynthetic process	-5.13326	-3.27512	7/92	850317,850370,850614,852495,853169,853395,853465	GLK1,PGK1,HXK1,PGI1,ENO1,TDH1,TDH2
1_Member	KEGG Pathway	M00002	Glycolysis, core module involving three-carbon compounds	-5.08491	-3.24101	4/17	850370,853169,853395,853465	PGK1,ENO1,TDH1,TDH2
1_Member	WikiPathways	WP224	Aerobic Glycerol Catabolism	-5.08491	-3.24101	4/17	850370,853169,853395,853465	PGK1,ENO1,TDH1,TDH2
1_Member	KEGG Pathway	sce_M00002	Glycolysis, core module involving three-carbon compounds	-5.08491	-3.24101	4/17	850370,853169,853395,853465	PGK1,ENO1,TDH1,TDH2
1_Member	GO Biological Processes	GO:0006164	purine nucleotide biosynthetic process	-5.01008	-3.17083	7/96	850317,850370,850614,852495,853169,853395,853465	GLK1,PGK1,HXK1,PGI1,ENO1,TDH1,TDH2
1_Member	KEGG Pathway	M00003	Gluconeogenesis, oxaloacetate => fructose-6P	-4.97834	-3.14823	4/18	850370,853169,853395,853465	PGK1,ENO1,TDH1,TDH2
1_Member	KEGG Pathway	sce_M00003	Gluconeogenesis, oxaloacetate => fructose-6P	-4.97834	-3.14823	4/18	850370,853169,853395,853465	PGK1,ENO1,TDH1,TDH2
1_Member	GO Biological Processes	GO:0009161	ribonucleoside monophosphate metabolic process	-4.93041	-3.10481	8/138	850317,850370,850614,852495,853169,853395,853465,854068	GLK1,PGK1,HXK1,PGI1,ENO1,TDH1,TDH2,ADH1
1_Member	GO Biological Processes	GO:0072521	purine-containing compound metabolic process	-4.92221	-3.10106	9/183	850317,850370,850614,852495,853169,853395,853465,854068,855732	GLK1,PGK1,HXK1,PGI1,ENO1,TDH1,TDH2,ADH1,CIT1
1_Member	GO Biological Processes	GO:0072522	purine-containing compound biosynthetic process	-4.83573	-3.01899	7/102	850317,850370,850614,852495,853169,853395,853465	GLK1,PGK1,HXK1,PGI1,ENO1,TDH1,TDH2
1_Member	GO Biological Processes	GO:0009260	ribonucleotide biosynthetic process	-4.8078	-2.99542	7/103	850317,850370,850614,852495,853169,853395,853465	GLK1,PGK1,HXK1,PGI1,ENO1,TDH1,TDH2
1_Member	GO Biological Processes	GO:0009123	nucleoside monophosphate metabolic process	-4.70742	-2.89936	8/148	850317,850370,850614,852495,853169,853395,853465,854068	GLK1,PGK1,HXK1,PGI1,ENO1,TDH1,TDH2,ADH1
1_Member	GO Biological Processes	GO:0046390	ribose phosphate biosynthetic process	-4.64641	-2.84687	7/109	850317,850370,850614,852495,853169,853395,853465	GLK1,PGK1,HXK1,PGI1,ENO1,TDH1,TDH2
1_Member	GO Biological Processes	GO:0019637	organophosphate metabolic process	-4.46019	-2.66484	13/448	850317,850370,850614,851068,852495,853169,853395,853465,854068,855131,855349,855363,855732	GLK1,PGK1,HXK1,TAL1,PGI1,ENO1,TDH1,TDH2,ADH1,PGM2,ADH2,YMR315W,CIT1
1_Member	Reactome Gene Sets	R-SCE-1430728	Metabolism	-4.34896	-2.55777	13/459	850317,850370,850614,851068,852495,853169,853395,853465,854855,855131,855691,855732,856147	GLK1,PGK1,HXK1,TAL1,PGI1,ENO1,TDH1,TDH2,HYR1,PGM2,IDH1,CIT1,GLN1
1_Member	GO Biological Processes	GO:0009108	coenzyme biosynthetic process	-4.15213	-2.37317	7/130	850317,850370,850614,852495,853169,853395,853465	GLK1,PGK1,HXK1,PGI1,ENO1,TDH1,TDH2
1_Member	GO Biological Processes	GO:0032787	monocarboxylic acid metabolic process	-4.11343	-2.33848	8/179	850317,850370,850614,852495,853169,853395,853465,854068	GLK1,PGK1,HXK1,PGI1,ENO1,TDH1,TDH2,ADH1
1_Member	KEGG Pathway	sce01100	Metabolic pathways	-4.05415	-2.28316	16/717	850317,850370,850614,851068,852495,853169,853395,853465,853604,854068,855131,855349,855691,855732,856147,856825	GLK1,PGK1,HXK1,TAL1,PGI1,ENO1,TDH1,TDH2,HOM6,ADH1,PGM2,ADH2,IDH1,CIT1,GLN1,MET6
1_Member	GO Biological Processes	GO:0006094	gluconeogenesis	-3.99965	-2.23648	4/31	850370,852495,853395,853465	PGK1,PGI1,TDH1,TDH2
1_Member	GO Biological Processes	GO:0019319	hexose biosynthetic process	-3.99965	-2.23648	4/31	850370,852495,853395,853465	PGK1,PGI1,TDH1,TDH2
1_Member	GO Biological Processes	GO:0046364	monosaccharide biosynthetic process	-3.89067	-2.14275	4/33	850370,852495,853395,853465	PGK1,PGI1,TDH1,TDH2
1_Member	GO Biological Processes	GO:0044270	cellular nitrogen compound catabolic process	-3.86751	-2.12332	9/249	850317,850370,850614,852495,853149,853169,853395,853465,855732	GLK1,PGK1,HXK1,PGI1,YHB1,ENO1,TDH1,TDH2,CIT1
1_Member	GO Biological Processes	GO:0009165	nucleotide biosynthetic process	-3.74224	-2.0054	7/151	850317,850370,850614,852495,853169,853395,853465	GLK1,PGK1,HXK1,PGI1,ENO1,TDH1,TDH2
1_Member	GO Biological Processes	GO:0051188	cofactor biosynthetic process	-3.74224	-2.0054	7/151	850317,850370,850614,852495,853169,853395,853465	GLK1,PGK1,HXK1,PGI1,ENO1,TDH1,TDH2
1_Member	GO Biological Processes	GO:1901293	nucleoside phosphate biosynthetic process	-3.7067	-1.97711	7/153	850317,850370,850614,852495,853169,853395,853465	GLK1,PGK1,HXK1,PGI1,ENO1,TDH1,TDH2
1_Member	GO Biological Processes	GO:1901135	carbohydrate derivative metabolic process	-3.69799	-1.97197	11/389	850317,850370,850614,851068,852495,853169,853395,853465,854068,855131,855732	GLK1,PGK1,HXK1,TAL1,PGI1,ENO1,TDH1,TDH2,ADH1,PGM2,CIT1
1_Member	GO Biological Processes	GO:0034655	nucleobase-containing compound catabolic process	-3.49182	-1.78665	8/220	850317,850370,850614,852495,853169,853395,853465,855732	GLK1,PGK1,HXK1,PGI1,ENO1,TDH1,TDH2,CIT1
1_Member	GO Biological Processes	GO:0019439	aromatic compound catabolic process	-3.20166	-1.51314	8/243	850317,850370,850614,852495,853169,853395,853465,855732	GLK1,PGK1,HXK1,PGI1,ENO1,TDH1,TDH2,CIT1
1_Member	GO Biological Processes	GO:0046700	heterocycle catabolic process	-3.15467	-1.47262	8/247	850317,850370,850614,852495,853169,853395,853465,855732	GLK1,PGK1,HXK1,PGI1,ENO1,TDH1,TDH2,CIT1
1_Member	GO Biological Processes	GO:1901361	organic cyclic compound catabolic process	-3.05232	-1.37974	8/256	850317,850370,850614,852495,853169,853395,853465,855732	GLK1,PGK1,HXK1,PGI1,ENO1,TDH1,TDH2,CIT1
1_Member	GO Biological Processes	GO:0016051	carbohydrate biosynthetic process	-2.79958	-1.14556	5/107	850370,852495,853395,853465,855131	PGK1,PGI1,TDH1,TDH2,PGM2
1_Member	GO Biological Processes	GO:1901137	carbohydrate derivative biosynthetic process	-2.32517	-0.688881	7/263	850317,850370,850614,852495,853169,853395,853465	GLK1,PGK1,HXK1,PGI1,ENO1,TDH1,TDH2
1_Member	GO Biological Processes	GO:1901575	organic substance catabolic process	-2.27028	-0.642595	13/754	850317,850370,850614,851259,851565,852495,853169,853395,853465,854068,855131,855349,855732	GLK1,PGK1,HXK1,SSA1,YRB1,PGI1,ENO1,TDH1,TDH2,ADH1,PGM2,ADH2,CIT1
1_Member	GO Biological Processes	GO:0090407	organophosphate biosynthetic process	-2.12834	-0.506296	7/286	850317,850370,850614,852495,853169,853395,853465	GLK1,PGK1,HXK1,PGI1,ENO1,TDH1,TDH2
2_Summary	GO Biological Processes	GO:1904659	glucose transmembrane transport	-11.5464	-8.03501	8/22	850317,850614,851352,851943,851944,853623,855809,856640,851259	GLK1,HXK1,HXT15,HXT7,HXT6,HXT16,HXT17,HXT13,SSA1
2_Member	GO Biological Processes	GO:1904659	glucose transmembrane transport	-11.5464	-8.03501	8/22	850317,850614,851352,851943,851944,853623,855809,856640	GLK1,HXK1,HXT15,HXT7,HXT6,HXT16,HXT17,HXT13
2_Member	GO Biological Processes	GO:0008645	hexose transmembrane transport	-11.0249	-7.81462	8/25	850317,850614,851352,851943,851944,853623,855809,856640	GLK1,HXK1,HXT15,HXT7,HXT6,HXT16,HXT17,HXT13
2_Member	GO Biological Processes	GO:0015749	monosaccharide transmembrane transport	-11.0249	-7.81462	8/25	850317,850614,851352,851943,851944,853623,855809,856640	GLK1,HXK1,HXT15,HXT7,HXT6,HXT16,HXT17,HXT13
2_Member	GO Biological Processes	GO:0015755	fructose transmembrane transport	-10.3785	-7.52036	7/18	850614,851352,851943,851944,853623,855809,856640	HXK1,HXT15,HXT7,HXT6,HXT16,HXT17,HXT13
2_Member	GO Biological Processes	GO:0034219	carbohydrate transmembrane transport	-10.0553	-7.24289	8/32	850317,850614,851352,851943,851944,853623,855809,856640	GLK1,HXK1,HXT15,HXT7,HXT6,HXT16,HXT17,HXT13
2_Member	GO Biological Processes	GO:0015761	mannose transmembrane transport	-8.82343	-6.39127	6/16	851352,851943,851944,853623,855809,856640	HXT15,HXT7,HXT6,HXT16,HXT17,HXT13
2_Member	GO Biological Processes	GO:0008643	carbohydrate transport	-8.77751	-6.3801	8/45	850317,850614,851352,851943,851944,853623,855809,856640	GLK1,HXK1,HXT15,HXT7,HXT6,HXT16,HXT17,HXT13
2_Member	GO Biological Processes	GO:0015795	sorbitol transport	-8.42802	-6.15971	4/4	851352,853623,855809,856640	HXT15,HXT16,HXT17,HXT13
2_Member	GO Biological Processes	GO:0015797	mannitol transport	-8.42802	-6.15971	4/4	851352,853623,855809,856640	HXT15,HXT16,HXT17,HXT13
2_Member	GO Biological Processes	GO:0015791	polyol transport	-5.19884	-3.33585	4/16	851352,853623,855809,856640	HXT15,HXT16,HXT17,HXT13
2_Member	GO Biological Processes	GO:1902600	proton transmembrane transport	-3.94555	-2.19254	6/97	851352,851943,851944,853623,855809,856640	HXT15,HXT7,HXT6,HXT16,HXT17,HXT13
2_Member	GO Biological Processes	GO:0015672	monovalent inorganic cation transport	-3.70973	-1.97711	6/107	851352,851943,851944,853623,855809,856640	HXT15,HXT7,HXT6,HXT16,HXT17,HXT13
2_Member	KEGG Pathway	ko04113	Meiosis - yeast	-3.25188	-1.56008	6/130	851352,851943,851944,853623,855809,856640	HXT15,HXT7,HXT6,HXT16,HXT17,HXT13
2_Member	KEGG Pathway	sce04113	Meiosis - yeast	-3.25188	-1.56008	6/130	851352,851943,851944,853623,855809,856640	HXT15,HXT7,HXT6,HXT16,HXT17,HXT13
2_Member	GO Biological Processes	GO:0015850	organic hydroxy compound transport	-3.18392	-1.49865	4/50	851352,853623,855809,856640	HXT15,HXT16,HXT17,HXT13
2_Member	GO Biological Processes	GO:0098662	inorganic cation transmembrane transport	-2.98596	-1.31659	6/146	851352,851943,851944,853623,855809,856640	HXT15,HXT7,HXT6,HXT16,HXT17,HXT13
2_Member	GO Biological Processes	GO:0098660	inorganic ion transmembrane transport	-2.69863	-1.0506	6/166	851352,851943,851944,853623,855809,856640	HXT15,HXT7,HXT6,HXT16,HXT17,HXT13
2_Member	GO Biological Processes	GO:0098655	cation transmembrane transport	-2.36045	-0.721258	6/194	851352,851943,851944,853623,855809,856640	HXT15,HXT7,HXT6,HXT16,HXT17,HXT13
2_Member	GO Biological Processes	GO:0006812	cation transport	-2.04202	-0.422768	6/226	851352,851943,851944,853623,855809,856640	HXT15,HXT7,HXT6,HXT16,HXT17,HXT13
2_Member	GO Biological Processes	GO:0055085	transmembrane transport	-2.00734	-0.390863	9/458	850317,850614,851259,851352,851943,851944,853623,855809,856640	GLK1,HXK1,SSA1,HXT15,HXT7,HXT6,HXT16,HXT17,HXT13
3_Summary	GO Biological Processes	GO:0051156	glucose 6-phosphate metabolic process	-6.29264	-4.26559	5/21	850317,850614,851068,852495,855131,850914,851259	GLK1,HXK1,TAL1,PGI1,PGM2,CPR6,SSA1
3_Member	GO Biological Processes	GO:0051156	glucose 6-phosphate metabolic process	-6.29264	-4.26559	5/21	850317,850614,851068,852495,855131	GLK1,HXK1,TAL1,PGI1,PGM2
3_Member	KEGG Pathway	M00549	Nucleotide sugar biosynthesis, glucose => UDP-glucose	-4.2448	-2.4618	3/10	850317,850614,855131	GLK1,HXK1,PGM2
3_Member	KEGG Pathway	sce_M00549	Nucleotide sugar biosynthesis, glucose => UDP-glucose	-4.2448	-2.4618	3/10	850317,850614,855131	GLK1,HXK1,PGM2
3_Member	KEGG Pathway	ko00520	Amino sugar and nucleotide sugar metabolism	-3.94422	-2.19254	4/32	850317,850614,852495,855131	GLK1,HXK1,PGI1,PGM2
3_Member	KEGG Pathway	sce00520	Amino sugar and nucleotide sugar metabolism	-3.94422	-2.19254	4/32	850317,850614,852495,855131	GLK1,HXK1,PGI1,PGM2
3_Member	KEGG Pathway	ko00500	Starch and sucrose metabolism	-3.51766	-1.80909	4/41	850317,850614,852495,855131	GLK1,HXK1,PGI1,PGM2
3_Member	KEGG Pathway	sce00500	Starch and sucrose metabolism	-3.51766	-1.80909	4/41	850317,850614,852495,855131	GLK1,HXK1,PGI1,PGM2
3_Member	KEGG Pathway	ko00052	Galactose metabolism	-3.05224	-1.37974	3/24	850317,850614,855131	GLK1,HXK1,PGM2
3_Member	KEGG Pathway	sce00052	Galactose metabolism	-3.05224	-1.37974	3/24	850317,850614,855131	GLK1,HXK1,PGM2
3_Member	KEGG Pathway	ko00030	Pentose phosphate pathway	-2.85293	-1.19284	3/28	851068,852495,855131	TAL1,PGI1,PGM2
3_Member	KEGG Pathway	sce00030	Pentose phosphate pathway	-2.85293	-1.19284	3/28	851068,852495,855131	TAL1,PGI1,PGM2
3_Member	Reactome Gene Sets	R-SCE-6798695	Neutrophil degranulation	-2.67221	-1.02715	6/168	850317,850614,850914,851259,852495,855131	GLK1,HXK1,CPR6,SSA1,PGI1,PGM2
3_Member	Reactome Gene Sets	R-SCE-168249	Innate Immune System	-2.31711	-0.683712	6/198	850317,850614,850914,851259,852495,855131	GLK1,HXK1,CPR6,SSA1,PGI1,PGM2
4_Summary	GO Biological Processes	GO:0006520	cellular amino acid metabolic process	-4.67537	-2.87159	10/248	851607,852773,853097,853604,854068,855349,855691,855943,856147,856825	KRS1,ARC1,TYS1,HOM6,ADH1,ADH2,IDH1,CDC60,GLN1,MET6
4_Member	GO Biological Processes	GO:0006520	cellular amino acid metabolic process	-4.67537	-2.87159	10/248	851607,852773,853097,853604,854068,855349,855691,855943,856147,856825	KRS1,ARC1,TYS1,HOM6,ADH1,ADH2,IDH1,CDC60,GLN1,MET6
4_Member	GO Biological Processes	GO:0006418	tRNA aminoacylation for protein translation	-3.69304	-1.97056	4/37	851607,852773,853097,855943	KRS1,ARC1,TYS1,CDC60
4_Member	GO Biological Processes	GO:0043038	amino acid activation	-3.51766	-1.80909	4/41	851607,852773,853097,855943	KRS1,ARC1,TYS1,CDC60
4_Member	GO Biological Processes	GO:0043039	tRNA aminoacylation	-3.51766	-1.80909	4/41	851607,852773,853097,855943	KRS1,ARC1,TYS1,CDC60
4_Member	WikiPathways	WP219	Cytoplasmic tRNA Synthetases	-3.35983	-1.66139	3/19	851607,853097,855943	KRS1,TYS1,CDC60
5_Summary	GO Biological Processes	GO:0006457	protein folding	-3.4384	-1.73661	6/120	850633,850914,851259,852364,854192,855440	HSP104,CPR6,SSA1,HSP26,STI1,HCH1
5_Member	GO Biological Processes	GO:0006457	protein folding	-3.4384	-1.73661	6/120	850633,850914,851259,852364,854192,855440	HSP104,CPR6,SSA1,HSP26,STI1,HCH1
5_Member	GO Biological Processes	GO:0042026	protein refolding	-2.85293	-1.19284	3/28	850633,850914,851259	HSP104,CPR6,SSA1
6_Summary	GO Biological Processes	GO:0016999	antibiotic metabolic process	-2.83043	-1.17338	4/62	854068,855349,855691,855732,855131,855363	ADH1,ADH2,IDH1,CIT1,PGM2,YMR315W
6_Member	GO Biological Processes	GO:0016999	antibiotic metabolic process	-2.83043	-1.17338	4/62	854068,855349,855691,855732	ADH1,ADH2,IDH1,CIT1
6_Member	GO Biological Processes	GO:0055114	oxidation-reduction process	-2.28533	-0.654794	6/201	854068,855131,855349,855363,855691,855732	ADH1,PGM2,ADH2,YMR315W,IDH1,CIT1
7_Summary	GO Biological Processes	GO:0006606	protein import into nucleus	-2.754	-1.10299	4/65	851000,851259,851565,854357	GSP1,SSA1,YRB1,GSP2
7_Member	GO Biological Processes	GO:0006606	protein import into nucleus	-2.754	-1.10299	4/65	851000,851259,851565,854357	GSP1,SSA1,YRB1,GSP2
7_Member	GO Biological Processes	GO:0051170	import into nucleus	-2.59018	-0.948063	4/72	851000,851259,851565,854357	GSP1,SSA1,YRB1,GSP2
7_Member	GO Biological Processes	GO:0034504	protein localization to nucleus	-2.22404	-0.599181	4/91	851000,851259,851565,854357	GSP1,SSA1,YRB1,GSP2

## Sheet: 37deg G906D vs WT upregulation 
GroupID	Category	Term	Description	LogP	Log(q-value)	InTerm_InList	Genes	Symbols
1_Summary	Reactome Gene Sets	R-SCE-156827	L13a-mediated translational silencing of Ceruloplasmin expression	-6.11566	-2.58699	8/117	851336,852371,853610,853674,853993,854117,854673,855357,853262,855224,855269,856862,855025	RPL35A,RPG1,RPS4A,RPL17A,RPL25,RPS15,RPL16A,NIP1,RPL17B,HSC82,RRP5,RSP5,CLU1
1_Member	Reactome Gene Sets	R-SCE-156827	L13a-mediated translational silencing of Ceruloplasmin expression	-6.11566	-2.58699	8/117	851336,852371,853610,853674,853993,854117,854673,855357	RPL35A,RPG1,RPS4A,RPL17A,RPL25,RPS15,RPL16A,NIP1
1_Member	Reactome Gene Sets	R-SCE-72737	Cap-dependent Translation Initiation	-5.94912	-2.58699	8/123	851336,852371,853610,853674,853993,854117,854673,855357	RPL35A,RPG1,RPS4A,RPL17A,RPL25,RPS15,RPL16A,NIP1
1_Member	Reactome Gene Sets	R-SCE-72613	Eukaryotic Translation Initiation	-5.92224	-2.58699	8/124	851336,852371,853610,853674,853993,854117,854673,855357	RPL35A,RPG1,RPS4A,RPL17A,RPL25,RPS15,RPL16A,NIP1
1_Member	Reactome Gene Sets	R-SCE-72766	Translation	-5.43031	-2.21999	8/144	851336,852371,853610,853674,853993,854117,854673,855357	RPL35A,RPG1,RPS4A,RPL17A,RPL25,RPS15,RPL16A,NIP1
1_Member	GO Biological Processes	GO:0002181	cytoplasmic translation	-5.22821	-2.1148	9/205	851336,852371,853262,853610,853674,853993,854117,854673,855357	RPL35A,RPG1,RPL17B,RPS4A,RPL17A,RPL25,RPS15,RPL16A,NIP1
1_Member	WikiPathways	WP210	Cytoplasmic Ribosomal Proteins	-4.67747	-1.64325	7/131	851336,853262,853610,853674,853993,854117,854673	RPL35A,RPL17B,RPS4A,RPL17A,RPL25,RPS15,RPL16A
1_Member	Reactome Gene Sets	R-SCE-72689	Formation of a pool of free 40S subunits	-4.29247	-1.48009	6/102	851336,853610,853674,853993,854117,854673	RPL35A,RPS4A,RPL17A,RPL25,RPS15,RPL16A
1_Member	Reactome Gene Sets	R-SCE-72706	GTP hydrolysis and joining of the 60S ribosomal subunit	-4.29247	-1.48009	6/102	851336,853610,853674,853993,854117,854673	RPL35A,RPS4A,RPL17A,RPL25,RPS15,RPL16A
1_Member	Reactome Gene Sets	R-SCE-1799339	SRP-dependent cotranslational protein targeting to membrane	-4.17531	-1.40432	6/107	851336,853610,853674,853993,854117,854673	RPL35A,RPS4A,RPL17A,RPL25,RPS15,RPL16A
1_Member	Reactome Gene Sets	R-SCE-975956	Nonsense Mediated Decay (NMD) independent of the Exon Junction Complex (EJC)	-4.13015	-1.39695	6/109	851336,853610,853674,853993,854117,854673	RPL35A,RPS4A,RPL17A,RPL25,RPS15,RPL16A
1_Member	Reactome Gene Sets	R-SCE-927802	Nonsense-Mediated Decay (NMD)	-3.89736	-1.23111	6/120	851336,853610,853674,853993,854117,854673	RPL35A,RPS4A,RPL17A,RPL25,RPS15,RPL16A
1_Member	Reactome Gene Sets	R-SCE-975957	Nonsense Mediated Decay (NMD) enhanced by the Exon Junction Complex (EJC)	-3.89736	-1.23111	6/120	851336,853610,853674,853993,854117,854673	RPL35A,RPS4A,RPL17A,RPL25,RPS15,RPL16A
1_Member	KEGG Pathway	ko03010	Ribosome	-3.75101	-1.14275	7/183	851336,853262,853610,853674,853993,854117,854673	RPL35A,RPL17B,RPS4A,RPL17A,RPL25,RPS15,RPL16A
1_Member	KEGG Pathway	sce03010	Ribosome	-3.75101	-1.14275	7/183	851336,853262,853610,853674,853993,854117,854673	RPL35A,RPL17B,RPS4A,RPL17A,RPL25,RPS15,RPL16A
1_Member	Reactome Gene Sets	R-SCE-72695	Formation of the ternary complex, and subsequently, the 43S complex	-3.4321	-0.898472	4/52	852371,853610,854117,855357	RPG1,RPS4A,RPS15,NIP1
1_Member	Reactome Gene Sets	R-SCE-72702	Ribosomal scanning and start codon recognition	-3.24951	-0.840097	4/58	852371,853610,854117,855357	RPG1,RPS4A,RPS15,NIP1
1_Member	GO Biological Processes	GO:0022613	ribonucleoprotein complex biogenesis	-2.83552	-0.682386	10/508	851336,852371,853262,853674,853993,854117,855224,855269,855357,856862	RPL35A,RPG1,RPL17B,RPL17A,RPL25,RPS15,HSC82,RRP5,NIP1,RSP5
1_Member	Reactome Gene Sets	R-SCE-8953854	Metabolism of RNA	-2.83201	-0.682386	7/260	851336,853610,853674,853993,854117,854673,855269	RPL35A,RPS4A,RPL17A,RPL25,RPS15,RPL16A,RRP5
1_Member	GO Biological Processes	GO:0022618	ribonucleoprotein complex assembly	-2.67067	-0.565862	6/204	852371,853993,854117,855224,855269,855357	RPG1,RPL25,RPS15,HSC82,RRP5,NIP1
1_Member	WikiPathways	WP32	Translation Factors	-2.60447	-0.532456	3/41	852371,855025,855357	RPG1,CLU1,NIP1
1_Member	GO Biological Processes	GO:0071826	ribonucleoprotein complex subunit organization	-2.55561	-0.506661	6/215	852371,853993,854117,855224,855269,855357	RPG1,RPL25,RPS15,HSC82,RRP5,NIP1
1_Member	Reactome Gene Sets	R-SCE-392499	Metabolism of proteins	-2.31983	-0.320363	8/407	851336,852371,853610,853674,853993,854117,854673,855357	RPL35A,RPG1,RPS4A,RPL17A,RPL25,RPS15,RPL16A,NIP1
2_Summary	GO Biological Processes	GO:0006074	(1->3)-beta-D-glucan metabolic process	-4.35439	-1.48009	3/11	851055,852920,855355,856862,854872,852979,853766,850342,855103,855117,855245	FKS1,GSC2,GAS1,RSP5,TSL1,CTT1,CWP1,LEU2,SEC14,AIP1,PFK2
2_Member	GO Biological Processes	GO:0006074	(1->3)-beta-D-glucan metabolic process	-4.35439	-1.48009	3/11	851055,852920,855355	FKS1,GSC2,GAS1
2_Member	GO Biological Processes	GO:0006075	(1->3)-beta-D-glucan biosynthetic process	-4.35439	-1.48009	3/11	851055,852920,855355	FKS1,GSC2,GAS1
2_Member	GO Biological Processes	GO:0051273	beta-glucan metabolic process	-3.23835	-0.840097	3/25	851055,852920,855355	FKS1,GSC2,GAS1
2_Member	GO Biological Processes	GO:0051274	beta-glucan biosynthetic process	-3.23835	-0.840097	3/25	851055,852920,855355	FKS1,GSC2,GAS1
2_Member	GO Biological Processes	GO:0051278	fungal-type cell wall polysaccharide biosynthetic process	-3.09077	-0.769754	3/28	851055,852920,855355	FKS1,GSC2,GAS1
2_Member	GO Biological Processes	GO:0071966	fungal-type cell wall polysaccharide metabolic process	-3.09077	-0.769754	3/28	851055,852920,855355	FKS1,GSC2,GAS1
2_Member	GO Biological Processes	GO:0070592	cell wall polysaccharide biosynthetic process	-3.04536	-0.751493	3/29	851055,852920,855355	FKS1,GSC2,GAS1
2_Member	GO Biological Processes	GO:0022604	regulation of cell morphogenesis	-3.00161	-0.720711	3/30	851055,852920,856862	FKS1,GSC2,RSP5
2_Member	GO Biological Processes	GO:0010383	cell wall polysaccharide metabolic process	-2.87929	-0.702731	3/33	851055,852920,855355	FKS1,GSC2,GAS1
2_Member	GO Biological Processes	GO:0034637	cellular carbohydrate biosynthetic process	-2.87166	-0.702731	4/73	851055,852920,854872,855355	FKS1,GSC2,TSL1,GAS1
2_Member	KEGG Pathway	ko00500	Starch and sucrose metabolism	-2.60447	-0.532456	3/41	851055,852920,854872	FKS1,GSC2,TSL1
2_Member	KEGG Pathway	sce00500	Starch and sucrose metabolism	-2.60447	-0.532456	3/41	851055,852920,854872	FKS1,GSC2,TSL1
2_Member	GO Biological Processes	GO:0022603	regulation of anatomical structure morphogenesis	-2.57429	-0.51779	3/42	851055,852920,856862	FKS1,GSC2,RSP5
2_Member	GO Biological Processes	GO:0009250	glucan biosynthetic process	-2.48827	-0.446742	3/45	851055,852920,855355	FKS1,GSC2,GAS1
2_Member	GO Biological Processes	GO:0000902	cell morphogenesis	-2.46098	-0.433935	3/46	851055,852920,856862	FKS1,GSC2,RSP5
2_Member	WikiPathways	WP510	MAPK Signaling Pathway	-2.46098	-0.433935	3/46	851055,852920,852979	FKS1,GSC2,CTT1
2_Member	GO Biological Processes	GO:0044038	cell wall macromolecule biosynthetic process	-2.40832	-0.402119	3/48	851055,852920,855355	FKS1,GSC2,GAS1
2_Member	GO Biological Processes	GO:0070589	cellular component macromolecule biosynthetic process	-2.40832	-0.402119	3/48	851055,852920,855355	FKS1,GSC2,GAS1
2_Member	GO Biological Processes	GO:0016051	carbohydrate biosynthetic process	-2.26656	-0.277452	4/107	851055,852920,854872,855355	FKS1,GSC2,TSL1,GAS1
2_Member	GO Biological Processes	GO:0044036	cell wall macromolecule metabolic process	-2.26376	-0.277452	3/54	851055,852920,855355	FKS1,GSC2,GAS1
2_Member	GO Biological Processes	GO:0050793	regulation of developmental process	-2.2414	-0.261528	3/55	851055,852920,856862	FKS1,GSC2,RSP5
2_Member	GO Biological Processes	GO:0032989	cellular component morphogenesis	-2.21022	-0.236693	4/111	851055,852920,853766,856862	FKS1,GSC2,CWP1,RSP5
2_Member	GO Biological Processes	GO:0044262	cellular carbohydrate metabolic process	-2.18296	-0.235991	5/180	850342,851055,852920,854872,855355	LEU2,FKS1,GSC2,TSL1,GAS1
2_Member	KEGG Pathway	ko04011	MAPK signaling pathway - yeast	-2.1695	-0.235991	4/114	851055,852920,852979,856862	FKS1,GSC2,CTT1,RSP5
2_Member	KEGG Pathway	sce04011	MAPK signaling pathway - yeast	-2.1695	-0.235991	4/114	851055,852920,852979,856862	FKS1,GSC2,CTT1,RSP5
2_Member	GO Biological Processes	GO:0032502	developmental process	-2.15907	-0.235991	6/259	851055,852920,853766,855103,855355,856862	FKS1,GSC2,CWP1,SEC14,GAS1,RSP5
2_Member	GO Biological Processes	GO:0006073	cellular glucan metabolic process	-2.15627	-0.235991	3/59	851055,852920,855355	FKS1,GSC2,GAS1
2_Member	GO Biological Processes	GO:0044042	glucan metabolic process	-2.15627	-0.235991	3/59	851055,852920,855355	FKS1,GSC2,GAS1
2_Member	GO Biological Processes	GO:0033692	cellular polysaccharide biosynthetic process	-2.09655	-0.187798	3/62	851055,852920,855355	FKS1,GSC2,GAS1
2_Member	GO Biological Processes	GO:0000271	polysaccharide biosynthetic process	-2.07736	-0.178796	3/63	851055,852920,855355	FKS1,GSC2,GAS1
2_Member	GO Biological Processes	GO:0032535	regulation of cellular component size	-2.03998	-0.157023	3/65	851055,855117,856862	FKS1,AIP1,RSP5
2_Member	GO Biological Processes	GO:0090066	regulation of anatomical structure size	-2.03998	-0.157023	3/65	851055,855117,856862	FKS1,AIP1,RSP5
2_Member	GO Biological Processes	GO:0005975	carbohydrate metabolic process	-2.00608	-0.128204	6/279	850342,851055,852920,854872,855245,855355	LEU2,FKS1,GSC2,TSL1,PFK2,GAS1
3_Summary	GO Biological Processes	GO:0000463	maturation of LSU-rRNA from tricistronic rRNA transcript (SSU-rRNA, 5.8S rRNA, LSU-rRNA)	-3.53228	-0.950346	4/49	851336,853262,853674,855269,853993	RPL35A,RPL17B,RPL17A,RRP5,RPL25
3_Member	GO Biological Processes	GO:0000463	maturation of LSU-rRNA from tricistronic rRNA transcript (SSU-rRNA, 5.8S rRNA, LSU-rRNA)	-3.53228	-0.950346	4/49	851336,853262,853674,855269	RPL35A,RPL17B,RPL17A,RRP5
3_Member	GO Biological Processes	GO:0000470	maturation of LSU-rRNA	-3.22111	-0.840097	4/59	851336,853262,853674,855269	RPL35A,RPL17B,RPL17A,RRP5
3_Member	GO Biological Processes	GO:0042273	ribosomal large subunit biogenesis	-2.91638	-0.711348	5/122	851336,853262,853674,853993,855269	RPL35A,RPL17B,RPL17A,RPL25,RRP5
3_Member	GO Biological Processes	GO:0000478	endonucleolytic cleavage involved in rRNA processing	-2.17694	-0.235991	3/58	853262,853674,855269	RPL17B,RPL17A,RRP5
3_Member	GO Biological Processes	GO:0000479	endonucleolytic cleavage of tricistronic rRNA transcript (SSU-rRNA, 5.8S rRNA, LSU-rRNA)	-2.17694	-0.235991	3/58	853262,853674,855269	RPL17B,RPL17A,RRP5
4_Summary	GO Biological Processes	GO:0019752	carboxylic acid metabolic process	-3.45361	-0.898472	10/424	850342,855084,855135,855205,855245,855257,855288,855291,856147,856862,852979,854930,854872,856313	LEU2,ARG7,ILV2,ALD3,PFK2,GUA1,FAA4,GAD1,GLN1,RSP5,CTT1,COQ5,TSL1,DPM1
4_Member	GO Biological Processes	GO:0019752	carboxylic acid metabolic process	-3.45361	-0.898472	10/424	850342,855084,855135,855205,855245,855257,855288,855291,856147,856862	LEU2,ARG7,ILV2,ALD3,PFK2,GUA1,FAA4,GAD1,GLN1,RSP5
4_Member	GO Biological Processes	GO:0043436	oxoacid metabolic process	-3.30059	-0.840097	10/443	850342,855084,855135,855205,855245,855257,855288,855291,856147,856862	LEU2,ARG7,ILV2,ALD3,PFK2,GUA1,FAA4,GAD1,GLN1,RSP5
4_Member	GO Biological Processes	GO:0006082	organic acid metabolic process	-3.28497	-0.840097	10/445	850342,855084,855135,855205,855245,855257,855288,855291,856147,856862	LEU2,ARG7,ILV2,ALD3,PFK2,GUA1,FAA4,GAD1,GLN1,RSP5
4_Member	GO Biological Processes	GO:0016053	organic acid biosynthetic process	-3.22586	-0.840097	7/223	850342,855084,855135,855205,855245,856147,856862	LEU2,ARG7,ILV2,ALD3,PFK2,GLN1,RSP5
4_Member	GO Biological Processes	GO:0046394	carboxylic acid biosynthetic process	-3.22586	-0.840097	7/223	850342,855084,855135,855205,855245,856147,856862	LEU2,ARG7,ILV2,ALD3,PFK2,GLN1,RSP5
4_Member	GO Biological Processes	GO:0009064	glutamine family amino acid metabolic process	-3.19324	-0.828016	4/60	855084,855257,855291,856147	ARG7,GUA1,GAD1,GLN1
4_Member	KEGG Pathway	sce01110	Biosynthesis of secondary metabolites	-3.16321	-0.813225	8/300	850342,852979,854930,855084,855135,855205,855245,855291	LEU2,CTT1,COQ5,ARG7,ILV2,ALD3,PFK2,GAD1
4_Member	GO Biological Processes	GO:0044283	small molecule biosynthetic process	-3.04681	-0.751493	9/392	850342,854930,855084,855135,855205,855245,855257,856147,856862	LEU2,COQ5,ARG7,ILV2,ALD3,PFK2,GUA1,GLN1,RSP5
4_Member	GO Biological Processes	GO:0006520	cellular amino acid metabolic process	-2.95183	-0.717406	7/248	850342,855084,855135,855205,855257,855291,856147	LEU2,ARG7,ILV2,ALD3,GUA1,GAD1,GLN1
4_Member	GO Biological Processes	GO:1901605	alpha-amino acid metabolic process	-2.95	-0.717406	6/180	850342,855084,855135,855257,855291,856147	LEU2,ARG7,ILV2,GUA1,GAD1,GLN1
4_Member	KEGG Pathway	ko01230	Biosynthesis of amino acids	-2.90048	-0.711348	5/123	850342,855084,855135,855245,856147	LEU2,ARG7,ILV2,PFK2,GLN1
4_Member	KEGG Pathway	sce01230	Biosynthesis of amino acids	-2.90048	-0.711348	5/123	850342,855084,855135,855245,856147	LEU2,ARG7,ILV2,PFK2,GLN1
4_Member	GO Biological Processes	GO:0008652	cellular amino acid biosynthetic process	-2.80809	-0.682093	5/129	850342,855084,855135,855205,856147	LEU2,ARG7,ILV2,ALD3,GLN1
4_Member	KEGG Pathway	ko01210	2-Oxocarboxylic acid metabolism	-2.80427	-0.682093	3/35	850342,855084,855135	LEU2,ARG7,ILV2
4_Member	KEGG Pathway	sce01210	2-Oxocarboxylic acid metabolism	-2.80427	-0.682093	3/35	850342,855084,855135	LEU2,ARG7,ILV2
4_Member	KEGG Pathway	sce01100	Metabolic pathways	-2.73638	-0.622971	12/717	850342,854872,854930,855084,855135,855205,855245,855257,855288,855291,856147,856313	LEU2,TSL1,COQ5,ARG7,ILV2,ALD3,PFK2,GUA1,FAA4,GAD1,GLN1,DPM1
4_Member	GO Biological Processes	GO:1901607	alpha-amino acid biosynthetic process	-2.09169	-0.187798	4/120	850342,855084,855135,856147	LEU2,ARG7,ILV2,GLN1
5_Summary	GO Biological Processes	GO:0030641	regulation of cellular pH	-2.95942	-0.717406	3/31	852876,855245,856071	PMA1,PFK2,PMA2
5_Member	GO Biological Processes	GO:0030641	regulation of cellular pH	-2.95942	-0.717406	3/31	852876,855245,856071	PMA1,PFK2,PMA2
5_Member	GO Biological Processes	GO:0051453	regulation of intracellular pH	-2.95942	-0.717406	3/31	852876,855245,856071	PMA1,PFK2,PMA2
5_Member	GO Biological Processes	GO:0006885	regulation of pH	-2.91868	-0.711348	3/32	852876,855245,856071	PMA1,PFK2,PMA2
5_Member	GO Biological Processes	GO:0030004	cellular monovalent inorganic cation homeostasis	-2.63547	-0.539091	3/40	852876,855245,856071	PMA1,PFK2,PMA2
5_Member	GO Biological Processes	GO:0055067	monovalent inorganic cation homeostasis	-2.57429	-0.51779	3/42	852876,855245,856071	PMA1,PFK2,PMA2
6_Summary	GO Biological Processes	GO:0019216	regulation of lipid metabolic process	-2.43434	-0.414356	3/47	854903,855103,856862	TCB3,SEC14,RSP5
6_Member	GO Biological Processes	GO:0019216	regulation of lipid metabolic process	-2.43434	-0.414356	3/47	854903,855103,856862	TCB3,SEC14,RSP5
7_Summary	GO Biological Processes	GO:0032787	monocarboxylic acid metabolic process	-2.19308	-0.235991	5/179	850342,855205,855245,855288,856862,852979,854930	LEU2,ALD3,PFK2,FAA4,RSP5,CTT1,COQ5
7_Member	GO Biological Processes	GO:0032787	monocarboxylic acid metabolic process	-2.19308	-0.235991	5/179	850342,855205,855245,855288,856862	LEU2,ALD3,PFK2,FAA4,RSP5
7_Member	GO Biological Processes	GO:0051186	cofactor metabolic process	-2.11161	-0.196862	6/265	852979,854930,855205,855245,855288,856862	CTT1,COQ5,ALD3,PFK2,FAA4,RSP5
7_Member	GO Biological Processes	GO:0006732	coenzyme metabolic process	-2.04817	-0.157023	5/194	854930,855205,855245,855288,856862	COQ5,ALD3,PFK2,FAA4,RSP5

## Sheet: 37deg G906D vs WT downregulated
GroupID	Category	Term	Description	LogP	Log(q-value)	InTerm_InList	Genes	Symbols
1_Summary	KEGG Pathway	sce01110	Biosynthesis of secondary metabolites	-11.3951	-7.79492	17/300	850614,850714,850747,851068,851620,851812,852495,852559,852639,853172,853395,853465,853798,853805,854022,855786,856589,853091,854444,854760,855943,856088,851335,851418,853149,852250,853920,856443,854118,855409,855362	HXK1,AAT2,SHM2,TAL1,TPI1,ADK1,PGI1,RIB5,HXK2,GND2,TDH1,TDH2,YNK1,FBA1,RIB4,LYS9,GND1,RNR4,VPH1,MMF1,CDC60,VTC3,ARF1,ARF2,YHB1,PET9,PLN1,AAP1,RPP2A,MCK1,PRE5
1_Member	KEGG Pathway	sce01110	Biosynthesis of secondary metabolites	-11.3951	-7.79492	17/300	850614,850714,850747,851068,851620,851812,852495,852559,852639,853172,853395,853465,853798,853805,854022,855786,856589	HXK1,AAT2,SHM2,TAL1,TPI1,ADK1,PGI1,RIB5,HXK2,GND2,TDH1,TDH2,YNK1,FBA1,RIB4,LYS9,GND1
1_Member	KEGG Pathway	ko01200	Carbon metabolism	-11.061	-7.79492	12/114	850614,850714,850747,851068,851620,852495,852639,853172,853395,853465,853805,856589	HXK1,AAT2,SHM2,TAL1,TPI1,PGI1,HXK2,GND2,TDH1,TDH2,FBA1,GND1
1_Member	KEGG Pathway	sce01200	Carbon metabolism	-11.061	-7.79492	12/114	850614,850714,850747,851068,851620,852495,852639,853172,853395,853465,853805,856589	HXK1,AAT2,SHM2,TAL1,TPI1,PGI1,HXK2,GND2,TDH1,TDH2,FBA1,GND1
1_Member	KEGG Pathway	sce01130	Biosynthesis of antibiotics	-10.9509	-7.79492	15/226	850614,850714,850747,851068,851620,851812,852495,852639,853172,853395,853465,853798,853805,855786,856589	HXK1,AAT2,SHM2,TAL1,TPI1,ADK1,PGI1,HXK2,GND2,TDH1,TDH2,YNK1,FBA1,LYS9,GND1
1_Member	GO Biological Processes	GO:0009132	nucleoside diphosphate metabolic process	-10.9083	-7.79492	9/45	850614,851620,851812,852495,852639,853395,853465,853798,853805	HXK1,TPI1,ADK1,PGI1,HXK2,TDH1,TDH2,YNK1,FBA1
1_Member	GO Biological Processes	GO:0006165	nucleoside diphosphate phosphorylation	-10.6857	-7.6515	8/31	850614,851620,852495,852639,853395,853465,853798,853805	HXK1,TPI1,PGI1,HXK2,TDH1,TDH2,YNK1,FBA1
1_Member	GO Biological Processes	GO:0046939	nucleotide phosphorylation	-10.563	-7.59571	8/32	850614,851620,852495,852639,853395,853465,853798,853805	HXK1,TPI1,PGI1,HXK2,TDH1,TDH2,YNK1,FBA1
1_Member	WikiPathways	WP112	Principle Pathways of Carbon Metabolism	-10.0249	-7.11562	10/79	850614,851068,851620,852495,852639,853172,853395,853465,853805,856589	HXK1,TAL1,TPI1,PGI1,HXK2,GND2,TDH1,TDH2,FBA1,GND1
1_Member	GO Biological Processes	GO:0046031	ADP metabolic process	-9.90881	-7.07277	8/38	850614,851620,851812,852495,852639,853395,853465,853805	HXK1,TPI1,ADK1,PGI1,HXK2,TDH1,TDH2,FBA1
1_Member	GO Biological Processes	GO:0009135	purine nucleoside diphosphate metabolic process	-9.81131	-7.07277	8/39	850614,851620,851812,852495,852639,853395,853465,853805	HXK1,TPI1,ADK1,PGI1,HXK2,TDH1,TDH2,FBA1
1_Member	GO Biological Processes	GO:0009179	purine ribonucleoside diphosphate metabolic process	-9.81131	-7.07277	8/39	850614,851620,851812,852495,852639,853395,853465,853805	HXK1,TPI1,ADK1,PGI1,HXK2,TDH1,TDH2,FBA1
1_Member	GO Biological Processes	GO:0046496	nicotinamide nucleotide metabolic process	-9.80596	-7.07277	10/83	850614,851068,851620,852495,852639,853172,853395,853465,853805,856589	HXK1,TAL1,TPI1,PGI1,HXK2,GND2,TDH1,TDH2,FBA1,GND1
1_Member	GO Biological Processes	GO:0019362	pyridine nucleotide metabolic process	-9.75305	-7.05461	10/84	850614,851068,851620,852495,852639,853172,853395,853465,853805,856589	HXK1,TAL1,TPI1,PGI1,HXK2,GND2,TDH1,TDH2,FBA1,GND1
1_Member	GO Biological Processes	GO:0009185	ribonucleoside diphosphate metabolic process	-9.62453	-6.95828	8/41	850614,851620,851812,852495,852639,853395,853465,853805	HXK1,TPI1,ADK1,PGI1,HXK2,TDH1,TDH2,FBA1
1_Member	KEGG Pathway	M00001	Glycolysis (Embden-Meyerhof pathway), glucose => pyruvate	-9.52342	-6.91516	7/26	850614,851620,852495,852639,853395,853465,853805	HXK1,TPI1,PGI1,HXK2,TDH1,TDH2,FBA1
1_Member	KEGG Pathway	sce_M00001	Glycolysis (Embden-Meyerhof pathway), glucose => pyruvate	-9.52342	-6.91516	7/26	850614,851620,852495,852639,853395,853465,853805	HXK1,TPI1,PGI1,HXK2,TDH1,TDH2,FBA1
1_Member	GO Biological Processes	GO:0072524	pyridine-containing compound metabolic process	-9.16738	-6.62124	10/96	850614,851068,851620,852495,852639,853172,853395,853465,853805,856589	HXK1,TAL1,TPI1,PGI1,HXK2,GND2,TDH1,TDH2,FBA1,GND1
1_Member	GO Biological Processes	GO:0006096	glycolytic process	-9.15486	-6.62124	7/29	850614,851620,852495,852639,853395,853465,853805	HXK1,TPI1,PGI1,HXK2,TDH1,TDH2,FBA1
1_Member	GO Biological Processes	GO:0006757	ATP generation from ADP	-9.15486	-6.62124	7/29	850614,851620,852495,852639,853395,853465,853805	HXK1,TPI1,PGI1,HXK2,TDH1,TDH2,FBA1
1_Member	GO Biological Processes	GO:0042866	pyruvate biosynthetic process	-9.0417	-6.53035	7/30	850614,851620,852495,852639,853395,853465,853805	HXK1,TPI1,PGI1,HXK2,TDH1,TDH2,FBA1
1_Member	GO Biological Processes	GO:0006733	oxidoreduction coenzyme metabolic process	-8.98991	-6.49975	10/100	850614,851068,851620,852495,852639,853172,853395,853465,853805,856589	HXK1,TAL1,TPI1,PGI1,HXK2,GND2,TDH1,TDH2,FBA1,GND1
1_Member	Reactome Gene Sets	R-SCE-71387	Metabolism of carbohydrates	-8.92943	-6.45947	9/73	850614,850714,851068,851620,852495,852639,853395,853465,856589	HXK1,AAT2,TAL1,TPI1,PGI1,HXK2,TDH1,TDH2,GND1
1_Member	Reactome Gene Sets	R-SCE-70326	Glucose metabolism	-8.8278	-6.37715	7/32	850614,850714,851620,852495,852639,853395,853465	HXK1,AAT2,TPI1,PGI1,HXK2,TDH1,TDH2
1_Member	GO Biological Processes	GO:0009145	purine nucleoside triphosphate biosynthetic process	-8.68362	-6.26918	8/53	850614,851620,852495,852639,853395,853465,853798,853805	HXK1,TPI1,PGI1,HXK2,TDH1,TDH2,YNK1,FBA1
1_Member	GO Biological Processes	GO:0009206	purine ribonucleoside triphosphate biosynthetic process	-8.68362	-6.26918	8/53	850614,851620,852495,852639,853395,853465,853798,853805	HXK1,TPI1,PGI1,HXK2,TDH1,TDH2,YNK1,FBA1
1_Member	GO Biological Processes	GO:0019693	ribose phosphate metabolic process	-8.47399	-6.07659	12/189	850614,851068,851620,851812,852495,852639,853172,853395,853465,853798,853805,856589	HXK1,TAL1,TPI1,ADK1,PGI1,HXK2,GND2,TDH1,TDH2,YNK1,FBA1,GND1
1_Member	GO Biological Processes	GO:0009201	ribonucleoside triphosphate biosynthetic process	-8.29859	-5.93337	8/59	850614,851620,852495,852639,853395,853465,853798,853805	HXK1,TPI1,PGI1,HXK2,TDH1,TDH2,YNK1,FBA1
1_Member	GO Biological Processes	GO:0009152	purine ribonucleotide biosynthetic process	-8.19227	-5.84828	9/88	850614,851620,851812,852495,852639,853395,853465,853798,853805	HXK1,TPI1,ADK1,PGI1,HXK2,TDH1,TDH2,YNK1,FBA1
1_Member	GO Biological Processes	GO:0009166	nucleotide catabolic process	-8.18354	-5.84828	7/39	850614,851620,852495,852639,853395,853465,853805	HXK1,TPI1,PGI1,HXK2,TDH1,TDH2,FBA1
1_Member	GO Biological Processes	GO:0016052	carbohydrate catabolic process	-8.14814	-5.82713	9/89	850614,851620,852495,852639,853172,853395,853465,853805,856589	HXK1,TPI1,PGI1,HXK2,GND2,TDH1,TDH2,FBA1,GND1
1_Member	GO Biological Processes	GO:0009142	nucleoside triphosphate biosynthetic process	-8.06525	-5.75802	8/63	850614,851620,852495,852639,853395,853465,853798,853805	HXK1,TPI1,PGI1,HXK2,TDH1,TDH2,YNK1,FBA1
1_Member	Reactome Gene Sets	R-SCE-70171	Glycolysis	-7.99009	-5.69622	6/24	850614,851620,852495,852639,853395,853465	HXK1,TPI1,PGI1,HXK2,TDH1,TDH2
1_Member	GO Biological Processes	GO:0009117	nucleotide metabolic process	-7.96106	-5.68016	13/258	850614,851068,851620,851812,852495,852639,853091,853172,853395,853465,853798,853805,856589	HXK1,TAL1,TPI1,ADK1,PGI1,HXK2,RNR4,GND2,TDH1,TDH2,YNK1,FBA1,GND1
1_Member	GO Biological Processes	GO:1901292	nucleoside phosphate catabolic process	-7.87128	-5.60297	7/43	850614,851620,852495,852639,853395,853465,853805	HXK1,TPI1,PGI1,HXK2,TDH1,TDH2,FBA1
1_Member	GO Biological Processes	GO:0006164	purine nucleotide biosynthetic process	-7.85379	-5.59771	9/96	850614,851620,851812,852495,852639,853395,853465,853798,853805	HXK1,TPI1,ADK1,PGI1,HXK2,TDH1,TDH2,YNK1,FBA1
1_Member	GO Biological Processes	GO:0006753	nucleoside phosphate metabolic process	-7.8007	-5.55653	13/266	850614,851068,851620,851812,852495,852639,853091,853172,853395,853465,853798,853805,856589	HXK1,TAL1,TPI1,ADK1,PGI1,HXK2,RNR4,GND2,TDH1,TDH2,YNK1,FBA1,GND1
1_Member	GO Biological Processes	GO:0043436	oxoacid metabolic process	-7.77226	-5.53967	16/443	850614,850714,850747,851620,852495,852639,853172,853395,853465,853805,854444,854760,855786,855943,856088,856589	HXK1,AAT2,SHM2,TPI1,PGI1,HXK2,GND2,TDH1,TDH2,FBA1,VPH1,MMF1,LYS9,CDC60,VTC3,GND1
1_Member	GO Biological Processes	GO:0006082	organic acid metabolic process	-7.74418	-5.52287	16/445	850614,850714,850747,851620,852495,852639,853172,853395,853465,853805,854444,854760,855786,855943,856088,856589	HXK1,AAT2,SHM2,TPI1,PGI1,HXK2,GND2,TDH1,TDH2,FBA1,VPH1,MMF1,LYS9,CDC60,VTC3,GND1
1_Member	GO Biological Processes	GO:0006090	pyruvate metabolic process	-7.6576	-5.45801	7/46	850614,851620,852495,852639,853395,853465,853805	HXK1,TPI1,PGI1,HXK2,TDH1,TDH2,FBA1
1_Member	GO Biological Processes	GO:0019359	nicotinamide nucleotide biosynthetic process	-7.6576	-5.45801	7/46	850614,851620,852495,852639,853395,853465,853805	HXK1,TPI1,PGI1,HXK2,TDH1,TDH2,FBA1
1_Member	GO Biological Processes	GO:0009205	purine ribonucleoside triphosphate metabolic process	-7.61973	-5.44082	9/102	850614,851620,851812,852495,852639,853395,853465,853798,853805	HXK1,TPI1,ADK1,PGI1,HXK2,TDH1,TDH2,YNK1,FBA1
1_Member	GO Biological Processes	GO:0072522	purine-containing compound biosynthetic process	-7.61973	-5.44082	9/102	850614,851620,851812,852495,852639,853395,853465,853798,853805	HXK1,TPI1,ADK1,PGI1,HXK2,TDH1,TDH2,YNK1,FBA1
1_Member	GO Biological Processes	GO:0019363	pyridine nucleotide biosynthetic process	-7.5898	-5.42303	7/47	850614,851620,852495,852639,853395,853465,853805	HXK1,TPI1,PGI1,HXK2,TDH1,TDH2,FBA1
1_Member	GO Biological Processes	GO:0009260	ribonucleotide biosynthetic process	-7.5822	-5.42303	9/103	850614,851620,851812,852495,852639,853395,853465,853798,853805	HXK1,TPI1,ADK1,PGI1,HXK2,TDH1,TDH2,YNK1,FBA1
1_Member	GO Biological Processes	GO:0009127	purine nucleoside monophosphate biosynthetic process	-7.5469	-5.41393	8/73	850614,851620,851812,852495,852639,853395,853465,853805	HXK1,TPI1,ADK1,PGI1,HXK2,TDH1,TDH2,FBA1
1_Member	GO Biological Processes	GO:0009168	purine ribonucleoside monophosphate biosynthetic process	-7.5469	-5.41393	8/73	850614,851620,851812,852495,852639,853395,853465,853805	HXK1,TPI1,ADK1,PGI1,HXK2,TDH1,TDH2,FBA1
1_Member	GO Biological Processes	GO:0009144	purine nucleoside triphosphate metabolic process	-7.54507	-5.41393	9/104	850614,851620,851812,852495,852639,853395,853465,853798,853805	HXK1,TPI1,ADK1,PGI1,HXK2,TDH1,TDH2,YNK1,FBA1
1_Member	GO Biological Processes	GO:0034404	nucleobase-containing small molecule biosynthetic process	-7.49942	-5.37724	8/74	850614,851620,852495,852639,853395,853465,853798,853805	HXK1,TPI1,PGI1,HXK2,TDH1,TDH2,YNK1,FBA1
1_Member	GO Biological Processes	GO:0006754	ATP biosynthetic process	-7.45886	-5.34546	7/49	850614,851620,852495,852639,853395,853465,853805	HXK1,TPI1,PGI1,HXK2,TDH1,TDH2,FBA1
1_Member	GO Biological Processes	GO:0009199	ribonucleoside triphosphate metabolic process	-7.40039	-5.29558	9/108	850614,851620,851812,852495,852639,853395,853465,853798,853805	HXK1,TPI1,ADK1,PGI1,HXK2,TDH1,TDH2,YNK1,FBA1
1_Member	GO Biological Processes	GO:0046390	ribose phosphate biosynthetic process	-7.36514	-5.26876	9/109	850614,851620,851812,852495,852639,853395,853465,853798,853805	HXK1,TPI1,ADK1,PGI1,HXK2,TDH1,TDH2,YNK1,FBA1
1_Member	GO Biological Processes	GO:0006732	coenzyme metabolic process	-7.25223	-5.16413	11/194	850614,850747,851068,851620,852495,852639,853172,853395,853465,853805,856589	HXK1,SHM2,TAL1,TPI1,PGI1,HXK2,GND2,TDH1,TDH2,FBA1,GND1
1_Member	GO Biological Processes	GO:0009165	nucleotide biosynthetic process	-7.23956	-5.15958	10/151	850614,851620,851812,852495,852639,853091,853395,853465,853798,853805	HXK1,TPI1,ADK1,PGI1,HXK2,RNR4,TDH1,TDH2,YNK1,FBA1
1_Member	GO Biological Processes	GO:1901293	nucleoside phosphate biosynthetic process	-7.18494	-5.11293	10/153	850614,851620,851812,852495,852639,853091,853395,853465,853798,853805	HXK1,TPI1,ADK1,PGI1,HXK2,RNR4,TDH1,TDH2,YNK1,FBA1
1_Member	GO Biological Processes	GO:0055086	nucleobase-containing small molecule metabolic process	-7.17547	-5.11127	13/300	850614,851068,851620,851812,852495,852639,853091,853172,853395,853465,853798,853805,856589	HXK1,TAL1,TPI1,ADK1,PGI1,HXK2,RNR4,GND2,TDH1,TDH2,YNK1,FBA1,GND1
1_Member	KEGG Pathway	sce01100	Metabolic pathways	-7.14036	-5.08386	19/717	850614,850714,850747,851068,851620,851812,852495,852559,852639,853091,853172,853395,853465,853798,853805,854022,854444,855786,856589	HXK1,AAT2,SHM2,TAL1,TPI1,ADK1,PGI1,RIB5,HXK2,RNR4,GND2,TDH1,TDH2,YNK1,FBA1,RIB4,VPH1,LYS9,GND1
1_Member	GO Biological Processes	GO:0009141	nucleoside triphosphate metabolic process	-7.128	-5.07905	9/116	850614,851620,851812,852495,852639,853395,853465,853798,853805	HXK1,TPI1,ADK1,PGI1,HXK2,TDH1,TDH2,YNK1,FBA1
1_Member	WikiPathways	WP253	Glycolysis	-6.96667	-4.92514	5/18	851620,852495,853395,853465,853805	TPI1,PGI1,TDH1,TDH2,FBA1
1_Member	KEGG Pathway	ko00010	Glycolysis / Gluconeogenesis	-6.93488	-4.90783	7/58	850614,851620,852495,852639,853395,853465,853805	HXK1,TPI1,PGI1,HXK2,TDH1,TDH2,FBA1
1_Member	KEGG Pathway	sce00010	Glycolysis / Gluconeogenesis	-6.93488	-4.90783	7/58	850614,851620,852495,852639,853395,853465,853805	HXK1,TPI1,PGI1,HXK2,TDH1,TDH2,FBA1
1_Member	GO Biological Processes	GO:0072330	monocarboxylic acid biosynthetic process	-6.90048	-4.8805	8/88	850614,850714,851620,852495,852639,853395,853465,853805	HXK1,AAT2,TPI1,PGI1,HXK2,TDH1,TDH2,FBA1
1_Member	GO Biological Processes	GO:0072525	pyridine-containing compound biosynthetic process	-6.88227	-4.86923	7/59	850614,851620,852495,852639,853395,853465,853805	HXK1,TPI1,PGI1,HXK2,TDH1,TDH2,FBA1
1_Member	GO Biological Processes	GO:0009156	ribonucleoside monophosphate biosynthetic process	-6.86179	-4.85559	8/89	850614,851620,851812,852495,852639,853395,853465,853805	HXK1,TPI1,ADK1,PGI1,HXK2,TDH1,TDH2,FBA1
1_Member	Reactome Gene Sets	R-SCE-70263	Gluconeogenesis	-6.83629	-4.83682	5/19	850714,851620,852495,853395,853465	AAT2,TPI1,PGI1,TDH1,TDH2
1_Member	GO Biological Processes	GO:0009124	nucleoside monophosphate biosynthetic process	-6.74853	-4.7557	8/92	850614,851620,851812,852495,852639,853395,853465,853805	HXK1,TPI1,ADK1,PGI1,HXK2,TDH1,TDH2,FBA1
1_Member	GO Biological Processes	GO:0044283	small molecule biosynthetic process	-6.68563	-4.69932	14/392	850614,850714,850747,851620,852495,852559,852639,853395,853465,853798,853805,854022,854760,855786	HXK1,AAT2,SHM2,TPI1,PGI1,RIB5,HXK2,TDH1,TDH2,YNK1,FBA1,RIB4,MMF1,LYS9
1_Member	Reactome Gene Sets	R-SCE-1430728	Metabolism	-6.67626	-4.69639	15/459	850614,850714,851068,851335,851418,851620,851812,852495,852639,853395,853465,853798,854760,855786,856589	HXK1,AAT2,TAL1,ARF1,ARF2,TPI1,ADK1,PGI1,HXK2,TDH1,TDH2,YNK1,MMF1,LYS9,GND1
1_Member	GO Biological Processes	GO:0046434	organophosphate catabolic process	-6.63315	-4.67023	7/64	850614,851620,852495,852639,853395,853465,853805	HXK1,TPI1,PGI1,HXK2,TDH1,TDH2,FBA1
1_Member	GO Biological Processes	GO:0016053	organic acid biosynthetic process	-6.63135	-4.67023	11/223	850614,850714,850747,851620,852495,852639,853395,853465,853805,854760,855786	HXK1,AAT2,SHM2,TPI1,PGI1,HXK2,TDH1,TDH2,FBA1,MMF1,LYS9
1_Member	GO Biological Processes	GO:0046394	carboxylic acid biosynthetic process	-6.63135	-4.67023	11/223	850614,850714,850747,851620,852495,852639,853395,853465,853805,854760,855786	HXK1,AAT2,SHM2,TPI1,PGI1,HXK2,TDH1,TDH2,FBA1,MMF1,LYS9
1_Member	GO Biological Processes	GO:0046034	ATP metabolic process	-6.56853	-4.61349	8/97	850614,851620,851812,852495,852639,853395,853465,853805	HXK1,TPI1,ADK1,PGI1,HXK2,TDH1,TDH2,FBA1
1_Member	GO Biological Processes	GO:0032787	monocarboxylic acid metabolic process	-6.53991	-4.59086	10/179	850614,850714,851620,852495,852639,853172,853395,853465,853805,856589	HXK1,AAT2,TPI1,PGI1,HXK2,GND2,TDH1,TDH2,FBA1,GND1
1_Member	WikiPathways	WP515	Glycolysis and Gluconeogenesis	-6.50448	-4.56134	6/41	850614,851620,852495,852639,853465,853805	HXK1,TPI1,PGI1,HXK2,TDH2,FBA1
1_Member	GO Biological Processes	GO:0017144	drug metabolic process	-6.34841	-4.41109	12/293	850614,850747,851620,851812,852495,852559,852639,853149,853395,853465,853805,854022	HXK1,SHM2,TPI1,ADK1,PGI1,RIB5,HXK2,YHB1,TDH1,TDH2,FBA1,RIB4
1_Member	GO Biological Processes	GO:0019752	carboxylic acid metabolic process	-6.26466	-4.3331	14/424	850614,850714,850747,851620,852495,852639,853172,853395,853465,853805,854760,855786,855943,856589	HXK1,AAT2,SHM2,TPI1,PGI1,HXK2,GND2,TDH1,TDH2,FBA1,MMF1,LYS9,CDC60,GND1
1_Member	GO Biological Processes	GO:0006006	glucose metabolic process	-6.1936	-4.26771	7/74	850614,851620,852495,852639,853395,853465,853805	HXK1,TPI1,PGI1,HXK2,TDH1,TDH2,FBA1
1_Member	GO Biological Processes	GO:0009150	purine ribonucleotide metabolic process	-6.0927	-4.17241	9/153	850614,851620,851812,852495,852639,853395,853465,853798,853805	HXK1,TPI1,ADK1,PGI1,HXK2,TDH1,TDH2,YNK1,FBA1
1_Member	GO Biological Processes	GO:0006091	generation of precursor metabolites and energy	-6.03186	-4.11711	10/203	850614,851620,852250,852495,852639,853395,853465,853805,853920,856443	HXK1,TPI1,PET9,PGI1,HXK2,TDH1,TDH2,FBA1,PLN1,AAP1
1_Member	GO Biological Processes	GO:0051186	cofactor metabolic process	-5.87858	-3.98002	11/265	850614,850747,851068,851620,852495,852639,853172,853395,853465,853805,856589	HXK1,SHM2,TAL1,TPI1,PGI1,HXK2,GND2,TDH1,TDH2,FBA1,GND1
1_Member	GO Biological Processes	GO:1901135	carbohydrate derivative metabolic process	-5.8637	-3.97253	13/389	850614,851068,851620,851812,852495,852639,853091,853172,853395,853465,853798,853805,856589	HXK1,TAL1,TPI1,ADK1,PGI1,HXK2,RNR4,GND2,TDH1,TDH2,YNK1,FBA1,GND1
1_Member	GO Biological Processes	GO:0006163	purine nucleotide metabolic process	-5.86063	-3.97253	9/163	850614,851620,851812,852495,852639,853395,853465,853798,853805	HXK1,TPI1,ADK1,PGI1,HXK2,TDH1,TDH2,YNK1,FBA1
1_Member	GO Biological Processes	GO:0009126	purine nucleoside monophosphate metabolic process	-5.8003	-3.92242	8/122	850614,851620,851812,852495,852639,853395,853465,853805	HXK1,TPI1,ADK1,PGI1,HXK2,TDH1,TDH2,FBA1
1_Member	GO Biological Processes	GO:0009167	purine ribonucleoside monophosphate metabolic process	-5.8003	-3.92242	8/122	850614,851620,851812,852495,852639,853395,853465,853805	HXK1,TPI1,ADK1,PGI1,HXK2,TDH1,TDH2,FBA1
1_Member	GO Biological Processes	GO:0009259	ribonucleotide metabolic process	-5.72897	-3.86598	9/169	850614,851620,851812,852495,852639,853395,853465,853798,853805	HXK1,TPI1,ADK1,PGI1,HXK2,TDH1,TDH2,YNK1,FBA1
1_Member	GO Biological Processes	GO:0006094	gluconeogenesis	-5.69852	-3.85631	5/31	851620,852495,853395,853465,853805	TPI1,PGI1,TDH1,TDH2,FBA1
1_Member	GO Biological Processes	GO:0019319	hexose biosynthetic process	-5.69852	-3.85631	5/31	851620,852495,853395,853465,853805	TPI1,PGI1,TDH1,TDH2,FBA1
1_Member	GO Biological Processes	GO:0005975	carbohydrate metabolic process	-5.65779	-3.82313	11/279	850614,851068,851620,852495,852639,853172,853395,853465,853805,856443,856589	HXK1,TAL1,TPI1,PGI1,HXK2,GND2,TDH1,TDH2,FBA1,AAP1,GND1
1_Member	GO Biological Processes	GO:0046364	monosaccharide biosynthetic process	-5.55787	-3.72776	5/33	851620,852495,853395,853465,853805	TPI1,PGI1,TDH1,TDH2,FBA1
1_Member	GO Biological Processes	GO:0019318	hexose metabolic process	-5.54654	-3.72094	7/92	850614,851620,852495,852639,853395,853465,853805	HXK1,TPI1,PGI1,HXK2,TDH1,TDH2,FBA1
1_Member	GO Biological Processes	GO:0072521	purine-containing compound metabolic process	-5.4413	-3.62015	9/183	850614,851620,851812,852495,852639,853395,853465,853798,853805	HXK1,TPI1,ADK1,PGI1,HXK2,TDH1,TDH2,YNK1,FBA1
1_Member	GO Biological Processes	GO:0009161	ribonucleoside monophosphate metabolic process	-5.39565	-3.57891	8/138	850614,851620,851812,852495,852639,853395,853465,853805	HXK1,TPI1,ADK1,PGI1,HXK2,TDH1,TDH2,FBA1
1_Member	GO Biological Processes	GO:0005996	monosaccharide metabolic process	-5.24509	-3.43271	7/102	850614,851620,852495,852639,853395,853465,853805	HXK1,TPI1,PGI1,HXK2,TDH1,TDH2,FBA1
1_Member	KEGG Pathway	M00003	Gluconeogenesis, oxaloacetate => fructose-6P	-5.21913	-3.41535	4/18	851620,853395,853465,853805	TPI1,TDH1,TDH2,FBA1
1_Member	KEGG Pathway	sce_M00003	Gluconeogenesis, oxaloacetate => fructose-6P	-5.21913	-3.41535	4/18	851620,853395,853465,853805	TPI1,TDH1,TDH2,FBA1
1_Member	GO Biological Processes	GO:0019637	organophosphate metabolic process	-5.17625	-3.37671	13/448	850614,851068,851620,851812,852495,852639,853091,853172,853395,853465,853798,853805,856589	HXK1,TAL1,TPI1,ADK1,PGI1,HXK2,RNR4,GND2,TDH1,TDH2,YNK1,FBA1,GND1
1_Member	GO Biological Processes	GO:0009123	nucleoside monophosphate metabolic process	-5.16865	-3.3733	8/148	850614,851620,851812,852495,852639,853395,853465,853805	HXK1,TPI1,ADK1,PGI1,HXK2,TDH1,TDH2,FBA1
1_Member	GO Biological Processes	GO:1901137	carbohydrate derivative biosynthetic process	-5.0146	-3.22341	10/263	850614,851620,851812,852495,852639,853091,853395,853465,853798,853805	HXK1,TPI1,ADK1,PGI1,HXK2,RNR4,TDH1,TDH2,YNK1,FBA1
1_Member	KEGG Pathway	ko00051	Fructose and mannose metabolism	-4.76873	-2.98574	4/23	850614,851620,852639,853805	HXK1,TPI1,HXK2,FBA1
1_Member	KEGG Pathway	sce00051	Fructose and mannose metabolism	-4.76873	-2.98574	4/23	850614,851620,852639,853805	HXK1,TPI1,HXK2,FBA1
1_Member	GO Biological Processes	GO:0090407	organophosphate biosynthetic process	-4.69441	-2.91946	10/286	850614,851620,851812,852495,852639,853091,853395,853465,853798,853805	HXK1,TPI1,ADK1,PGI1,HXK2,RNR4,TDH1,TDH2,YNK1,FBA1
1_Member	GO Biological Processes	GO:0009108	coenzyme biosynthetic process	-4.5505	-2.77951	7/130	850614,851620,852495,852639,853395,853465,853805	HXK1,TPI1,PGI1,HXK2,TDH1,TDH2,FBA1
1_Member	GO Biological Processes	GO:0016310	phosphorylation	-4.15992	-2.40062	11/401	850614,851620,851812,852495,852639,853395,853465,853798,853805,854118,855409	HXK1,TPI1,ADK1,PGI1,HXK2,TDH1,TDH2,YNK1,FBA1,RPP2A,MCK1
1_Member	GO Biological Processes	GO:0051188	cofactor biosynthetic process	-4.13238	-2.37691	7/151	850614,851620,852495,852639,853395,853465,853805	HXK1,TPI1,PGI1,HXK2,TDH1,TDH2,FBA1
1_Member	GO Biological Processes	GO:1901575	organic substance catabolic process	-3.9915	-2.24358	15/754	850614,850714,850747,851620,852495,852639,853172,853395,853465,853805,854760,855362,855409,856443,856589	HXK1,AAT2,SHM2,TPI1,PGI1,HXK2,GND2,TDH1,TDH2,FBA1,MMF1,PRE5,MCK1,AAP1,GND1
1_Member	KEGG Pathway	M00002	Glycolysis, core module involving three-carbon compounds	-3.68617	-1.94934	3/17	851620,853395,853465	TPI1,TDH1,TDH2
1_Member	WikiPathways	WP224	Aerobic Glycerol Catabolism	-3.68617	-1.94934	3/17	851620,853395,853465	TPI1,TDH1,TDH2
1_Member	KEGG Pathway	sce_M00002	Glycolysis, core module involving three-carbon compounds	-3.68617	-1.94934	3/17	851620,853395,853465	TPI1,TDH1,TDH2
1_Member	GO Biological Processes	GO:0044270	cellular nitrogen compound catabolic process	-3.55239	-1.81919	8/249	850614,851620,852495,852639,853149,853395,853465,853805	HXK1,TPI1,PGI1,HXK2,YHB1,TDH1,TDH2,FBA1
1_Member	GO Biological Processes	GO:0034655	nucleobase-containing compound catabolic process	-3.12427	-1.41226	7/220	850614,851620,852495,852639,853395,853465,853805	HXK1,TPI1,PGI1,HXK2,TDH1,TDH2,FBA1
1_Member	GO Biological Processes	GO:0016051	carbohydrate biosynthetic process	-3.07277	-1.36419	5/107	851620,852495,853395,853465,853805	TPI1,PGI1,TDH1,TDH2,FBA1
1_Member	Reactome Gene Sets	R-SCE-6798695	Neutrophil degranulation	-2.98826	-1.28309	6/168	850614,852495,852639,853798,854444,856443	HXK1,PGI1,HXK2,YNK1,VPH1,AAP1
1_Member	GO Biological Processes	GO:0019439	aromatic compound catabolic process	-2.86991	-1.16812	7/243	850614,851620,852495,852639,853395,853465,853805	HXK1,TPI1,PGI1,HXK2,TDH1,TDH2,FBA1
1_Member	KEGG Pathway	ko00520	Amino sugar and nucleotide sugar metabolism	-2.85506	-1.16653	3/32	850614,852495,852639	HXK1,PGI1,HXK2
1_Member	KEGG Pathway	sce00520	Amino sugar and nucleotide sugar metabolism	-2.85506	-1.16653	3/32	850614,852495,852639	HXK1,PGI1,HXK2
1_Member	GO Biological Processes	GO:0046700	heterocycle catabolic process	-2.82869	-1.14665	7/247	850614,851620,852495,852639,853395,853465,853805	HXK1,TPI1,PGI1,HXK2,TDH1,TDH2,FBA1
1_Member	GO Biological Processes	GO:1901361	organic cyclic compound catabolic process	-2.7389	-1.06325	7/256	850614,851620,852495,852639,853395,853465,853805	HXK1,TPI1,PGI1,HXK2,TDH1,TDH2,FBA1
1_Member	Reactome Gene Sets	R-SCE-168249	Innate Immune System	-2.62185	-0.955602	6/198	850614,852495,852639,853798,854444,856443	HXK1,PGI1,HXK2,YNK1,VPH1,AAP1
1_Member	KEGG Pathway	ko00500	Starch and sucrose metabolism	-2.54185	-0.881757	3/41	850614,852495,852639	HXK1,PGI1,HXK2
1_Member	KEGG Pathway	sce00500	Starch and sucrose metabolism	-2.54185	-0.881757	3/41	850614,852495,852639	HXK1,PGI1,HXK2
1_Member	Reactome Gene Sets	R-SCE-168256	Immune System	-2.43244	-0.778421	7/290	850614,852495,852639,853798,854444,855362,856443	HXK1,PGI1,HXK2,YNK1,VPH1,PRE5,AAP1
2_Summary	GO Biological Processes	GO:0051156	glucose 6-phosphate metabolic process	-8.37786	-5.99685	6/21	850614,851068,852495,852639,853172,856589,853805,851620,853091,856443,850714,850747	HXK1,TAL1,PGI1,HXK2,GND2,GND1,FBA1,TPI1,RNR4,AAP1,AAT2,SHM2
2_Member	GO Biological Processes	GO:0051156	glucose 6-phosphate metabolic process	-8.37786	-5.99685	6/21	850614,851068,852495,852639,853172,856589	HXK1,TAL1,PGI1,HXK2,GND2,GND1
2_Member	KEGG Pathway	ko00030	Pentose phosphate pathway	-5.92954	-4.02565	5/28	851068,852495,853172,853805,856589	TAL1,PGI1,GND2,FBA1,GND1
2_Member	KEGG Pathway	sce00030	Pentose phosphate pathway	-5.92954	-4.02565	5/28	851068,852495,853172,853805,856589	TAL1,PGI1,GND2,FBA1,GND1
2_Member	GO Biological Processes	GO:0019682	glyceraldehyde-3-phosphate metabolic process	-5.69557	-3.85631	4/14	851068,851620,853172,856589	TAL1,TPI1,GND2,GND1
2_Member	KEGG Pathway	M00004	Pentose phosphate pathway (Pentose phosphate cycle)	-5.69557	-3.85631	4/14	851068,852495,853172,856589	TAL1,PGI1,GND2,GND1
2_Member	KEGG Pathway	sce_M00004	Pentose phosphate pathway (Pentose phosphate cycle)	-5.69557	-3.85631	4/14	851068,852495,853172,856589	TAL1,PGI1,GND2,GND1
2_Member	WikiPathways	WP379	Non-Oxidative Branch of the Pentose Pathway	-4.75133	-2.97238	3/8	851068,853172,856589	TAL1,GND2,GND1
2_Member	WikiPathways	WP369	Pentose Phosphate Pathway	-4.4246	-2.65754	3/10	851068,853172,856589	TAL1,GND2,GND1
2_Member	WikiPathways	WP670	Pentose Phosphate Pathway 2	-4.16562	-2.40246	3/12	851068,853172,856589	TAL1,GND2,GND1
2_Member	GO Biological Processes	GO:0006098	pentose-phosphate shunt	-4.0538	-2.30212	3/13	851068,853172,856589	TAL1,GND2,GND1
2_Member	GO Biological Processes	GO:0006081	cellular aldehyde metabolic process	-3.4133	-1.68371	4/50	851068,851620,853172,856589	TAL1,TPI1,GND2,GND1
2_Member	GO Biological Processes	GO:0006739	NADP metabolic process	-3.28322	-1.56074	3/23	851068,853172,856589	TAL1,GND2,GND1
2_Member	KEGG Pathway	ko00480	Glutathione metabolism	-3.22735	-1.51188	3/24	853091,853172,856589	RNR4,GND2,GND1
2_Member	KEGG Pathway	sce00480	Glutathione metabolism	-3.22735	-1.51188	3/24	853091,853172,856589	RNR4,GND2,GND1
2_Member	GO Biological Processes	GO:0044275	cellular carbohydrate catabolic process	-2.85506	-1.16653	3/32	851620,853172,856589	TPI1,GND2,GND1
2_Member	GO Biological Processes	GO:0044262	cellular carbohydrate metabolic process	-2.83293	-1.14765	6/180	850614,851620,852639,853172,856443,856589	HXK1,TPI1,HXK2,GND2,AAP1,GND1
2_Member	GO Biological Processes	GO:0044282	small molecule catabolic process	-2.31565	-0.667626	5/159	850714,850747,851620,853172,856589	AAT2,SHM2,TPI1,GND2,GND1
2_Member	GO Biological Processes	GO:0046395	carboxylic acid catabolic process	-2.30783	-0.66277	4/99	850714,850747,853172,856589	AAT2,SHM2,GND2,GND1
2_Member	GO Biological Processes	GO:0016054	organic acid catabolic process	-2.2923	-0.650182	4/100	850714,850747,853172,856589	AAT2,SHM2,GND2,GND1
3_Summary	KEGG Pathway	ko01230	Biosynthesis of amino acids	-5.77331	-3.90542	8/123	850714,850747,851068,851620,853395,853465,853805,855786,854760	AAT2,SHM2,TAL1,TPI1,TDH1,TDH2,FBA1,LYS9,MMF1
3_Member	KEGG Pathway	ko01230	Biosynthesis of amino acids	-5.77331	-3.90542	8/123	850714,850747,851068,851620,853395,853465,853805,855786	AAT2,SHM2,TAL1,TPI1,TDH1,TDH2,FBA1,LYS9
3_Member	KEGG Pathway	sce01230	Biosynthesis of amino acids	-5.77331	-3.90542	8/123	850714,850747,851068,851620,853395,853465,853805,855786	AAT2,SHM2,TAL1,TPI1,TDH1,TDH2,FBA1,LYS9
3_Member	GO Biological Processes	GO:1901607	alpha-amino acid biosynthetic process	-2.01503	-0.392982	4/120	850714,850747,854760,855786	AAT2,SHM2,MMF1,LYS9
4_Summary	WikiPathways	WP203	De Novo Biosynthesis of Purine Nucleotides	-3.40333	-1.67731	3/21	851812,853091,853798	ADK1,RNR4,YNK1
4_Member	WikiPathways	WP203	De Novo Biosynthesis of Purine Nucleotides	-3.40333	-1.67731	3/21	851812,853091,853798	ADK1,RNR4,YNK1
5_Summary	Reactome Gene Sets	R-SCE-6807878	COPI-mediated anterograde transport	-2.85506	-1.16653	3/32	850612,851335,851418,851260,854118,855362,856465,856746	RET2,ARF1,ARF2,EFB1,RPP2A,PRE5,DYS1,GCD11
5_Member	Reactome Gene Sets	R-SCE-6807878	COPI-mediated anterograde transport	-2.85506	-1.16653	3/32	850612,851335,851418	RET2,ARF1,ARF2
5_Member	Reactome Gene Sets	R-SCE-6811434	COPI-dependent Golgi-to-ER retrograde traffic	-2.81578	-1.13694	3/33	850612,851335,851418	RET2,ARF1,ARF2
5_Member	Reactome Gene Sets	R-SCE-8856688	Golgi-to-ER retrograde transport	-2.63712	-0.967753	3/38	850612,851335,851418	RET2,ARF1,ARF2
5_Member	Reactome Gene Sets	R-SCE-392499	Metabolism of proteins	-2.18189	-0.542693	8/407	850612,851260,851335,851418,854118,855362,856465,856746	RET2,EFB1,ARF1,ARF2,RPP2A,PRE5,DYS1,GCD11
5_Member	Reactome Gene Sets	R-SCE-6811442	Intra-Golgi and retrograde Golgi-to-ER traffic	-2.13714	-0.500849	3/57	850612,851335,851418	RET2,ARF1,ARF2
5_Member	Reactome Gene Sets	R-SCE-199977	ER to Golgi Anterograde Transport	-2.03623	-0.408542	3/62	850612,851335,851418	RET2,ARF1,ARF2
5_Member	Reactome Gene Sets	R-SCE-948021	Transport to the Golgi and subsequent modification	-2.01715	-0.392982	3/63	850612,851335,851418	RET2,ARF1,ARF2
6_Summary	GO Biological Processes	GO:0006915	apoptotic process	-2.63712	-0.967753	3/38	852250,852639,853465	PET9,HXK2,TDH2
6_Member	GO Biological Processes	GO:0006915	apoptotic process	-2.63712	-0.967753	3/38	852250,852639,853465	PET9,HXK2,TDH2
6_Member	GO Biological Processes	GO:0012501	programmed cell death	-2.51178	-0.854737	3/42	852250,852639,853465	PET9,HXK2,TDH2
6_Member	GO Biological Processes	GO:0008219	cell death	-2.42608	-0.775074	3/45	852250,852639,853465	PET9,HXK2,TDH2
7_Summary	GO Biological Processes	GO:0006766	vitamin metabolic process	-2.07546	-0.444921	3/60	850747,852559,854022	SHM2,RIB5,RIB4
7_Member	GO Biological Processes	GO:0006766	vitamin metabolic process	-2.07546	-0.444921	3/60	850747,852559,854022	SHM2,RIB5,RIB4
7_Member	GO Biological Processes	GO:0006767	water-soluble vitamin metabolic process	-2.07546	-0.444921	3/60	850747,852559,854022	SHM2,RIB5,RIB4

## Sheet: summary
	C719A vs WT
GroupID	Description	LogP		log(-P)
1	cellular amino acid biosynthetic process	-14.5835	up	14.5835
2	glutamine family amino acid metabolic process	-8.23865		8.23865
3	Cytoplasmic Ribosomal Proteins	-7.83445		7.83445
4	aspartate family amino acid biosynthetic process	-5.92434		5.92434
5	glutamine metabolic process	-4.76873		4.76873
6	ribonucleoprotein complex biogenesis	-3.89181		3.89181
7	aromatic amino acid family biosynthetic process	-3.22735		3.22735
8	Deubiquitination	-2.63712		2.63712
9	ribonucleoside metabolic process	-2.57273		2.57273
1	Principle Pathways of Carbon Metabolism	-12.2302	Down	12.2302
2	glucose transmembrane transport	-11.5464		11.5464
3	glucose 6-phosphate metabolic process	-6.29264		6.29264
4	tRNA aminoacylation for protein translation	-3.69304		3.69304
5	protein folding	-3.4384		3.4384
6	protein import into nucleus	-2.754		2.754
	G906D vs WT		up
1	cytoplasmic translation	-5.22821		5.22821
2	(1->3)-beta-D-glucan metabolic process	-4.35439		4.35439
3	maturation of LSU-rRNA	-3.53228		3.53228
4	carboxylic acid metabolic process	-3.45361		3.45361
5	regulation of cellular pH	-2.95942		2.95942
6	regulation of lipid metabolic process	-2.43434		2.43434
7	monocarboxylic acid metabolic process	-2.19308		2.19308
1	Biosynthesis of secondary metabolites	-11.3951	Down	11.3951
2	glucose 6-phosphate metabolic process	-8.37786		8.37786
3	Biosynthesis of amino acids	-5.77331		5.77331
4	De Novo Biosynthesis of Purine Nucleotides	-3.40333		3.40333
5	COPI-mediated anterograde transport	-2.85506		2.85506
6	apoptotic process	-2.63712		2.63712
7	vitamin metabolic process	-2.07546		2.07546
